# Supplementary material for: Phylogenetic position of Loricifera inferred from nearly complete 18S and 28S rRNA gene sequences
Source: Zoological Lett. 2015 Jun 30;1:18. doi: 10.1186/s40851-015-0017-0 (PMC4657359; doi:10.1186/s40851-015-0017-0)
Supplement: Additional file 1: — Raw 18S sequence alignment for 18S + 28S (50 OTU) and 18S (50 OTU) datasets. Aligned 18S sequences from 50 species (44 ecdysozoan and six outgroup species) before the removal of alignment-ambiguous positions and gaps. [file 40851_2015_17_MOESM1_ESM.fas]

>Amphiporus_sp.
------------------------tcatatgcttgtctcaaagattaagccatgcatgtctaagtacaaactt----ttac--acggtgaaaccgcgaatggctcattaaatcagttatggtttattagat-gg---tg--ctatc-ctacttggataactgtggtaattctagagctaatacatgcga--caaagct--ccgacc--ctcgtt------------ggaaagagcgcttttatta-gatcaagaccaac-----cggtat-----------cgctttcgggtgtgcc--------------------------gtcggattgatgactctggataacct--ttgccgatcgtatg-------------------------------gccc-cgagccgacgacgcatctttcaaatgtctgccctatcaactttcgttggtaggtgatttgcctaccaaggtgtttacgggtaacgggggatcagggttcgatcccggagagggagcatgagaaa-cggctaccacatccaaggaaggcagcaggcgcgcaaattacccactcttagcacgaggaggtagtgacgaaaaataacaatacgggactctt-tcgaggccccgtaattggaatgagtacactctaaacccgttaacgaggatctattggagggcaagtctggtgccagcagccgcggtaattccagctccaatagcgtatattaaagctgttgcagttaaaaagctcgtagtcggatttcgggcggc-ggccaatggttcggc----t-ccgtgccg-atactgctg-gtcgcggc--ctc---------c-acgccggt-----------------------------------------------------------------------------------------cgtctttcggtgctcttaactg-agtg----ccttaagtagc------cgg-agcgtttactttgaaaaaattagagtgttcaag-gcaggcc------------------tcgagcctgaatgatg-gtgcatggaataatggaataggacc-tcggttctattttgttggtc-ttcggaa---ctgg-aggtaatgattaatagggacggacgggggcattcgtattgcggcgttagaggtgaaattcttggatcgtcgcaagacggactactgcgaaagcatttgccaagaatgttttc-attgatcaagagcg-aaagtcagaggatcgaagacgatcagataccgtcct-agttctgaccataaacgatgccaactagcgatccg-gctccgttgct-ttataagactggccgggcagc-tcccgggaaaccaaagtctatgggttccgggggaagtatggttgcaaagctgaaacttaaaggaattgacggaagggcaccaccaggagtggagcctgcggcttaatttgactcaacacgggaaaactcacccggcccggacaccgtaaggattgacagattga-----aagctctttcttgattcggtgggtggtggtgcatggccgttcttagttggtggagcgatttgtctggttaattccgataacgaacgagactctagccggctaactagtccgtcgatgc----------------------------------------------------catatgtcgtcggcg-----------------------------------------------------------------------------------------------------------------------------------------------catacgacttcttagagggacca-gtggcg-----ttt-agccacgcgagattgagcaataacaggtctgtgatgcccttagatgttcggggccgcacgcgcgctacactgaaggaatcaacgtgtccat--t------gtcccgcctcgaaagg----ggtgggtaatccgttg----aacctccttcgtgctagggattggggcttgcaattcttccccatgaacgaggaattcccagtaagcgcgagtcataagctcgcgttgattacgtccctgccctttgtacacaccgcccgtcgcta-ctaccgattgaatggtttagtgaggtcctcggactggtggcgttcgcattcctcgt------------------------------gtttgtggacgt--cctgccgggaagacgatcgaacttgatcatttagaggaagtaaaagtcgtaacaaggt-------------------------------
>Anaspides_tasmaniae
--------ttgatcctgccagtagtcatatgcttgtctcaaagattaagccatgcatgtctaagtacaggccg----aact--aaggcgaaaccgcgaatggctcattaaatcagttatggttcattggat-ct---ta--cccatactacttggatacctgtggtaattctagagctaatacatgcaa--ctcagct--ccgacc--gcca--------------gggacgagcgcttttatta-gatcaaaaccaat-----cgggcc----------------tcg-gtccgcc--------------------------agactagtggtgactctgaatatcttntgtgctgagcgcacg-------------------------------gtcctcgcaccggcgccgtatctttcaagtgtctgccttatcagctgtcgattgtaggttatgcgcctacaatggctataacgggtaacggggaatcagggttcgattccggagagggagcctgagaaa-cggctaccacatctaaggaaggcagcaggcacgcaaattacccactcccggcccggggaggtagtgacgaaaaataacgatgcgagactcat-ccgaggcctcgcaatcggaatgagtacactttaaatcctttaacgaggatctattggagggcaagtctggtgccagcagccgcggtaattccagctccaatagcgtatattaaagttgttgtggttaaaaagctcgtagttggatctcagttcct-gaccgacggttcacc----g-cccggtgc-ttactgtcg-gctcagaa--cagcccata---taccgtcggct----------------------------------------------------------------------------------------cggtcggggttgctcttcatcg-agtg----tcccgagcggc------cgg-cacgtttactttgaaaaaattagagtgctcaga-gcaggctcc------------------ccgcctggatactt-gtgcatggaatgatggaataggacc-ttggttctattttgttggtt-ttcggaa---ccca-aggtaatgattaagagggacagacgggggcatcagtattgcgacgctagaggtgaaattcttggaccgtcgcaagactaacaactgcgaaagcatttgccaagaatgtcttc-attaatcaagaacg-aaagttagaggttcgaaggcgatcagataccgccctaagttctaaccataaacgatgctgaccagcgatccgcccgtcgttatt--cccatgacgcggcgggcagc-ttccgggaaaccaaagtctttgagttccaggggaagtatggttgcaaagctgaaacttaaaggaattgacggaagggcaccaccaggagtggga-ctgcggcttaatttgactcaacacggggaacctcaccaggcccggacaccgacaggattgacagactga-----gagctcttttatgattcggtgggtggtggtgcatggccgttcttagttggtggagcgatttgtctggttaattccgataacgaacgagactctggcctactaactagtcggcgggtctaccttag---------------------------------------------ttacggtgcccgtcg---------------------------------------------------------------------------------------------------------------------------------------------------catcttcttagagggataa-gcggctc----tct-agccgcacgagattgagcaataacaggtctgtgatgcccttagatgttctgggccgcacgcgcgctacactgaagggatcagcgtgt------t------ctccctctccgagagg----agcgggtaacccgttg----aaaccccttcgtgatagggattggggcttgcaattgtttcccatcaacgaggaattcccagtaagcgcaagtcatcagcttgcgttgattacgtccctgctctttgtacacaccgcccgtcgcta-ctaccgattgaatgatttagtgagg-cttcggactggcaccctggacggctcttcg------------------------------gggtcgtcctgg--gttgacggaaagatgtccaaacttgatcatttagaggaagtaaaagtcgtaacaaggtttccgtaggtgaacctgcgganggatcatt-
>Anoplodactylus_portus
----------------------agtcatatgcttgtctcaaagattaagccatgcatgtgtaagtacatgccg----atttataaggcgaaaccgcgaatggctcattaaatcagttatggttccttagat-cg---tag-cctta-tcacatggataactgtggtaattctagagctaatacatgcac--gcatgct--ccgacc--ccgttagaaatagcgg--gggaagagcgcttttatta-gaccaaaaccaat-----cgggtt------------tccctcgcgggtgcc----------------------cggcaaatttgtggtgactctggataactt-ttggccgatcgcacg-------------------------------gtcttcgcaccggcgacgtgtctttcaaatgtctgccttatcaactgtcgatggtaggttatgcgcctaccatggtcgtaacgggtaacggggaatcagggttcgattccggagagggagcctgagaaa-cggctaccacatccaaggaaggcagcaggcacgcaaattacccactcccggcacggggaggtagtgacgaaaaataacaatacgggactctt-tcgaggccccgtaattggaatgagtacactttaaatcctttaacgaggatctattggagggcaagtctggtgccagcagccgcggtaattccagctccaatagcgtatattaaagttgttgcggttaaaaagctcgtagttggatttctgttcca-gactgacggtccacc----gaatcggtgg-cgactgtca-ggcctgaa--cat---------c-ccgtcggttt-----------------------------------------tc---------------------------------------acccctttcccgcggtgctctttactgaagtg----tcgcgggaggc------cga-caagtttactttgaaaaaattagagtgctcaaa-gcaggcg------------------gtcagcctgaataatg-gtgcatggaatgatggaataggacc-tcggttctattttgttggtt-ttcgcaa---ctcg-aggtaatgattaagagggacagacgggggcattcgtattgcgacgctagaggtgaaattcttggaccgtcgcaagacgaactattgcgaaagcatttgccaagaatgttttc-attaatcaagaacg-aaagttagaggttcgaaggcgatcagataccgccct-agttctaaccataaacgatgccaaccagcgatccg-ccggagttcct--tacatgactcggcgggcagc-ttccgggaaaccaaagtctttgggttccgggggaagtatggttgcaaagctgaaacttaaaggaattgacggaagggcaccaccaggagtggagcctgcggcttaatttgactcaacacgggaaaactcacccggcccggacactggaaggattgacagattga-----tagctctttcttgattcagtgggtggtggtgcatggccgttcttagttggtggagcgatttgtctggttaattccgataacgaacgagactctggcctgctaaataggaggctgattc-------------------------------------------------------cgtcagtcagcc--------------------------------------------------------------------------------------------------------------------------------------------------ggcacttcttagagggacag-gcggtc-----ttt-atccgcacgagatagagcaataacaggtctgtgatgcccttagatgtccggggccgcacgcgcgctacactgaaggaatcagcgtgtgct---t------gtccctgtctgacaag----actgggtaacccgctg----aacctccttcgtgatggggataggggcttgtaattgttccccttgaacgaggaattcccagtaagcgcgagtcataagctcgtgttgattacgtccctgccctttgtacacaccgcccgtcgcta-ctaccgattgaatgatttagtgaggtcttcggacttgccgccgtagccgttggcttcg----------------------------gtcacgcaacgg--atggcgggaaagatgaccaaacttgatcatttagaggaagtaaaagtcgtaacaaggtttccgt-------------------------
>Ascaris_lumbricoides
----------------------ggttatatgcttatctcaaaggctaagccatgcatgtctaagttcaaatgg----cctaaaaaggtgaaaccgcgaacggctcattacaacagctattatatacttgat-ct---tg--aaatc-ctacgtggataactgtggtaattctagagctaatacatgcac--caaagct--ccgaat--tttt----------------gacgagcgcatctatta-gattaaaaccaat-----cgggtt----------------tcg-gcccgta------------------------------aattggtgactctgaataacta--tagctgatcgcatg-------------------------------gtct-cgaaccggcgacgtgtctatcaagtgtctgccttatcaactgtcgatggtagtttatgtgcctaccatggttgtaacgggtaacggagaataagggttcgactccggagagggagcctgagaaa-cggctaccacatccaaggaaggcagcaggcgcgcaaattacccactctcggcatgaggaggtagtgacgaaaaataacgagaccg--ttctc-tatgaggccggttatcggaatgggtacaatttaaacccgttaacgaggatctatgagagggcaagtctggtgccagcagccgcggtaattccagctctcaaagtgtatatcgtcattgctgcggttaaaaagctcgtagttggatctgcgcctca-ggac-ctggtccgcc----cactgggcga-gaactgggc-tcctgggctagtt-----------ctgctggt-----------------------------------------------------------------------------------------tttccctacgttgccttcatcg-gtcg----cgtagggtggc------tag-cgagtttactttgaaaaaattagagtgcttcac-gcgggct-------------------tatgtctgaatactc-gtgcatggaataatagaataggatc-tcggttctattttgttggtt-ttctga----tctg-agataatggttaagagggacggacgggggcattcgtatcgctgcgtgagaggtgaaattcttggaccgtagcgagacgtccgactgcgaatgcatttgccaagaatgtcttc-attaatcaagaacg-aaagtcagaggttcgaaggcgatcagataccgccct-agttctgaccgtaaacgataccaactagcgttccg-tcggcggtaaa----tatgccttgacgggcagc-ttcccggaaacgaaagtctttcggttccgggggaagtatggttgcaaagctgaaacttaaagaaattgacggaagggcaccaccaggagtggagcctgcggcttaatttgactcaacacgggaaaactcacctggcccggacaccgtgaggattgacagattga-----gagctctttcttgattcggtggttggtggtgcatggccgttcttagttggtggagtgatttgtctggtttattccgataacgagcgagactctagcctattaaatagtcatcggata--------------------------------------------------------aacaagtccgga---------------------------------------------------------------------------------------------------------------------------------------------------agacttcttagagggacaa-gcggta-----ttc-agccgcatgaagttgagcaataacaggtctgtgatgcccttagatgtccagggctgcacgcgcgctacactggaggaatcagcgtgctg----t------aaccattgccgaaagg----tattggtaaccccttg----aaaatcctccgtgatcgggatcgggaattgcaattatttcccttgaacgaggaattcctagtaagtgtgagtcatcagctcacgttgattacgtccctgccctttgtacacaccgcccgtcgctg-cccgggactgagccgtttcgagaaaagcggggactgctgtttcgagacctttcg--------------------------------aggtggagattc--tttggtggaaaccgccttaatcgcagtggcttgaaccgggcaaaagtcgtaacaaggtttcc---------------------------
>Callibaetis_ferrugineus
------------------------tcatatgcttgtctcaaagattaagccatgcatgtctcagtgcaagcca----catt--aaggtgaaaccgcgaatggctcattaaatcagttatggttccttggat-cc---ta--caaatcctactcggataactgtggtaattctagagctaatacgtgcacc-cagagct--ccgtcc--agaaat------------ggccggggcgcagttatta-gatcaaaaccaat-----cggtcg-----------ggttcgcccgtccgt-----------------------------cgttttggtgactctgaataacca--ctgctgatcgcacg-------------------------------gcct-cgcgccggcgacgtatccttcgaatgtctgccttatcaactgtcgatggtaggttctgcgcctaccatggttgtaacgggtaacggggaatcagggttcgattccggagagggagcctgagaaa-cggctaccacatccaaggaaggcagcaggcgcgcaaattacccactcccggcacggggaggtagtgacgaaaaataacgatacgggactcat-ccgaggccccgtaatcggaatgagaacactttaaatcttttaacgagtacctaatggagggcaagtctggtgccagcagccgcggtaattccagctccattggcgtatattaaagttgttgcggttaaaaagctcgtagttggatctgtgtatcg-gacggccggttcgcc---gctcgcggcgttcaactggtcggtccggacg-------------tcctgccggtgggcgtcgcc-----------------------------------------------------------gcgaggtggcgtccgtagctccctccgggctgctcttaaccg-ggtg----gctcggtgggc------cgg-cacgtttactttgaacaaatttgagtgctcaaa-gcaggcc---------------tttggtcgcctgaaaactgtgtgcatggaataatggaatagggcc-tcggttctattttgttggcttttctgaa---ctcg-aggtaatgattaatagggacagacgggggcattcgtattgcgacgttagaggtgaaattcttggatcgtcgcaagacgaacggatgcgaaagcgtttgccaagaatgttttc-gctaatcaagaacg-aaagttagaggttcgaaggcgatcagataccgccct-agttctaaccataaacgatgccagccagcgatgcg-ccgaagttcct--ccgatgactcggcgcgcagc-ttccgggaaaccaaagcttttgggttccgggggaagtatggttgcaaagctgaaacttaaaggaattgacggaagggcaccaccaggagtggagcctgcggcttaatttgactcaacacgggaaacctcaccaggcccggacatcggaaggattgacagattga-----gagctctttcttgattcgatgggtggtggtgcatggccgttcttagttggtggagcgatttgtctggttaattccgataacgaacgagactctaacctgctaaataggcgcggggatc----------------------------------------------------tttacgctccccgcg-----------------------------------------------------------------------------------------------------------------------------------------------tagcaatcttcttagagggacag-gcggct-----tct-agccgcacgagattgagcaataacaggtctgtgatgcccttagatgttctgggccgcacgcgcgctacactgaaggaatcagcgtgt------g------ctccctgtccgagagg----accgggtaacccgctg----aacctccttcgtgcttgggattggggcttgcaattgttccccatgaacgaggaattcccagtaagcgcgagtcataagctcgcgttgattacgtccctgccctttgtacacaccgcccgtcgcta-ctaccgattgaatgatttagtgaggtcttcggactggttctcggagctccgctc--------------------------------gcggtgctccgc--tggaccggaaagatgaccaaacttgatcatttagaggaagtaaaagtcgtaacaaggtttcc---------------------------
>Callipallene_sp.
----------------------agtcatatgcttgtctcaaagattaagccatgcatgtgtaagtacatgccg----attttgaaggcgaaaccgcgaatggctcattaaatcagttatggttccttagat-cg---tagccctta-tcacatggataactgtggtaattctagagctaatacatgcac--gcatgcc--ccgacc--ccgtttcggcgg------ggaaagggcgcttttatta-gaccaaaaccaat-----cgggta------------ttccaaagcctcgct-------tcggcggggttgctcgacaaaatttgtggtgactctggataactt-tcggccgatcgcacg-------------------------------gtct-tgcaccggcgacgtgtctttcaaatgtctgccttatcaactgtcgatggtaggttatgcgcctaccatggtcgtaacgggtaacggggaatcagggttcgattccggagagggagcctgagaaa-cggctaccacatccaaggaaggcagcaggcacgcaaattacccactcccggcacggggaggtagtgacgaaaaataacaatacgggactctt-tcgaggccccgtaattggaatgagtacactttaaatcctttaacgaggatctattggagggcaagtctggtgccagcagccgcggtaattccagctccaatagcgtatattaaagttgttgcggttaaaaagctcgtagttggatttctgttcca-gactgacggtccacc----gaatcggtgg-cgactgtca-ggcctgaa--cat---------c-ccgtcggtttgaaacgggggtcggtggcgtgcgtttaggcgtgcgttgccgtg---------------------------------------ccacccttcccgcggtgctcttcgttg-agtg----tcgcgggaggc------cga-caagtttactttgaaaaaattagagtgctcaaa-gcaggcg----------------t-gtcagcctgaataatg-gtgcatggaatgatggaataggacc-tcggttctattttgttggtt-ttcgcaa---ctcg-aggtaatgattaagagggacagacgggggcattcgtattgcgacgctagaggtgaaattcttggaccgtcgcaagacgaactattgcgaaagcatttgccaagaatgttttc-attaatcaagaacg-aaagttagaggttcgaaggcgatcagataccgccct-agttctaaccataaacgatgccaaccagcgatccg-ccggagttact--tcaatgactcggcgggcagc-ttccgggaaaccaaagtctttgggttccgggggaagtatggttgcaaagctgaaacttaaaggaattgacggaagggcaccaccaggagtggagcctgcggcttaatttgactcaacacgggaaaactcacccggcccggacactggaaggattgacagattga-----gagctctttcttgattcagtgggtggtggtgcatggccgttcttagttggtggagcgatttgtctggttaattccgataacgaacgagactctggcctgctaaatagtcggtcgatcagtacct----------------------------------------------tcgtgtctgtcgaccg-------------------------------------------------------------------------------------------------------------------------------------------aattaaacgacttcttagagggacag-gcggtc-----ttt-atccgcacgagatagagcaataacaggtctgtgatgcccttagatgtccggggccgcacgcgcgctacactgaaggaatcagcgtgtgctttgt------tcccctgtccgaaagg----accgggtaacccgctg----aacctccttcgtgatggggataggggcttgtaattgttccccttgaacgaggaattcccagtaagcacgagtcatcagctcgtgttgattacgtccctgccctttgtacacaccgcccgtcgcta-ctaccgattgaatgatttagtgaggtcttcggaccggccgccgtagcgagtcttcg------------------------------gaaacgcaacgg--atggcggggaagatgaccaaacttgatcatttagaggaagtaaaagtcgtaacaaggtttccgt-------------------------
>Calocheiridius_cf._termitophilus
----------------------agtcatatgcttgtctcaaagattaagccatgcatgtctaagtacacgccc----cggc--aaggcgaaaccgcgaatggctcattaaatcagttatggttccttagat-cg---ta--cactc-ttacttggataactgtggtaattctagagctaatacatgcat--ctgggcc--ctcgat--cttta--------ctg--ggagagggtgcttttatta-gaccaagaccgga-----cgggtc------------cttcgtg-gcccgaa----------------------------agcggtggtgactctggataactc--tggcggatcgcacg-------------------------------gtctcggcaccggcgacgcatctttcaagtgtctgccttatcaactttcgatggtaggttatgcgcctaccatggttgtaacgggtaacggggaatcagggttcggttccggagagggagcctgagaaa-cggctaccacatccaaggaaggcagcaggcgcgcaaattacccactcccggcacggggaggtagtgacgaaaaataacaatacgggactcta-aagaggccccgtaattggaatgagtacactctaaaccctttaacgaggatctattggagggcaagtctggtgccagcagccgcggtaattccagctccaatagcgtatattaaagttgttgcggttaaaaagctcgtagttggatctcagtcgcgctcccggcgatgcgtc----g-aaaggcgt-gggtcgccg-gggccggc--aaa-----------cggccgg------------------------------------------------------------------------------------------tcgcctcggttggcctttaaaa-gctg----atcgggttgcc------cgg-cgcctttactttgaaaaaattagagtgctcaaa-gcaggca-------------------ggtgcctggatatcg-gtgcatggaataatggaataggacc-tcggttctgttttgttggtt-tttggaa---cgcg-aggtaatgattaagagggacggacgggggcatccgtattgcggcgctagaggtgaaattcttggaccgccgcaagacgaactactgcgaaagcatttgccaagaatgttttc-attaatcaagaacg-aaagttagaggttcgaaggcgatcagataccgccct-agttctaaccataaacgatgccaaccagcgatccg-cccgagttctt--caaccgactcggcgggcagc-ttccgggaaaccaaagtttttgggttccgggggaagtatggttgcaaagctgaaacttaaaggaattgacggaagggcaccaccaggagtggagcctgcggcttaatttgactcaacacgggaaaacttacccggcccggacaccggaaggattgacagattaa-----tagctctttcttgattcggtgggtggtggtgcatggccgttcttagttggtggagcgatttgtctggttaattccgataacgaacgagactctagcctactaaatagacccacggtcc----------------------------------------------------gtggtaccgtgagcg---------------------------------------------------------------------------------------------------------------------------------------------------ggtcttcttagagggacgg-gcggct-----ttt-agccgcacgaaacggagcaataacaggtctgtgatgcccttagatgtccggggccgcacgcgcgctacactgaaggaatcaacgtgtgtg---t------accctggtccgagagg----accgggtaacccggtg----aaccttcttcgtgctagggataggggattgtaattcttcccctcgaacgaggaattcccagtaagcgcgagtcatcagctcgcgttgattacgtccctgccctttgtacacaccgcccgtcgcta-ctaccgattgaatgatttagtgaggccttcggacgagctatcggtggcgctt----------------------------------tatgcgttgcct--ttggcacgaaagatggccgaacttgatcatttagaggaagtaaaagtcgtaacaaggttgccgt-------------------------
>Cherokia_georgiana
-----------------------------ttcttgtctcaaga--ttagccatgcatgtctaagtacatgccc----taga--aaggtgaaaccgcgaatggctcattaaatcagtcatggttccttagac-cg---ta--ctctc-cttcttggataactgtggtaattctagagctaatacatgcaa--ctgagct--ccgacc--cttgt-------------ggaacgagcgcttttatta-gaccaagaccaat-----cggggt---------------ttcggcctcgtc---------------------------agtctgtggtgactctggataactt-taagcggatcgcacg-------------------------------gtcttcgcgccggcgactgctctttcaaatgtctgccttatcaactttcgatggtaggttacttgcctaccatggttgtaacgggtgacggggaatcagggttcgattccggagagggagcctgagaaa-cggctaccacatccaaggaaggcagcaggcacgcaaattacccactcccagtacggggaggtagtgacgaaaaataacaatgcgggactctt-acgaggccccgtaattggaatgagtccactttaaatcctttaacgaggacctattggagggcaagtctggtgccagcagccgcggtaattccagctccaatagcgtatactaaagttgttgcggttaaaaagctcgtagttggatgtcagtcgcg-ggcgggcggtccacc----gttttggtggcttactgctc-gtcccgtgaccta---------c-tggccggcc----------------------------------------------------------------------------------------tcccccgctatgctctttgccg-ggtg----tggcgggtggc------cgg-aacgtttactttgaaaaaattagagtgctctaa-gcaggtg----------------catgccgcctgaataaca-cagcatggaataatggaataggacc-tcggttctattttgttggtt-ttcggaa--ttccg-aggtaatgattaatagggacagacgggggcattcgtattgcggcgctagaggtgaaattcttggaccgtcgcaagacgaactagtgcgaaagcatttgccaagaatgttttc-attaatcaagaacg-aaagttagaggttcgaaggcgatcagataccgccct-agttctaaccataaacgatgccaaccagcgatccg-ccggagttcct--ccaatgacccggcgggcagc-ttccgggaaaccaaagtgtttgggttccgggggaagtatggttgcaaagctgaaacttaaaggaattgacggaagggcaccaccaggagtggagcctgcggcttaatttgactcaacacgggaaaactcacccggcccggacactggaaggattgacagattga-----gagctctttcttgattcagtgggtggtggtgcatggccgttcttagttggtggagcgatttgtctggttaattccgataacgaacgagactctagcctattaaatagacggtcgattc----------------------------------------------------tctgaatgtcggacc---------------------------------------------------------------------------------------------------------------------------------------------------gatcttcttagagggacaa-gcggcg-----ctc-agccgcacgaaattgagcaataacaggtctgtgatgcccttagatgtccggggccgcacgcgcgctacactgaagggatcagcgtgtgat---t------gcccccgcccggaagg----gcagggtaatccgctg----aacctccttcgtgatagggactggggcttggaattgttgcccacaaacgaggaattcccagtaagcgctagtcataagctagcgttgattacgtccctgccctttgtacacaccgcccgtcgcta-ctaccgattgaatgatttagtgaggtcttcggactggagcccggtgagacttccttcgcg--------------------------ttgtcacgccggtctgctttgggaagatgaccgaacttgaccatttagaggaagtaaaagtcgtaacaaggtttccgt-------------------------
>Chordodes_morgani
------------------------aagcttgcttgtctcaaagattaagccatgcatgtctaagtataaactt----acta--caagtgaaaccgcgaatggctcattaaatcagttatggtttattagat-cg---tc--ccaa--ccacatggataactgtggtaattctagagctaatacatgctg--aaacgt---cgaatc--gcga--------------ggttcgactgcttttatta-gaacaaaaactaa-----cagttt---------------------------------------------------------ttgtggtgactctggataactt-tgtgccgatcgcatg-------------------------------gtct-cgtaccggcgacgtatctttcaaatgtctgccttatcaactgtcgatggtaggttatatgcctaccatggttgtaacgggtaacggagaatcagggttcgattccggagagggagcctgagaaa-cggctaccacatccaaggaaggcagcaggcgcgcaaattacccactcccggctcggggaggtagtgacgataaataacaacgcaggtctcaa-acgagaccctgtaattggaatgcgatcactttaaatcctttaacgaggatctattggagggcaagtctggtgccagcagccgc-gtaattccagctccaaaagcgtatattaaagttgttgcagttaaaaagctcgtagttggatctcgggtaac-gggaggaggcccgct----t-aaccgcga-tcgcttcct-cgtccgac--cta---------t-cattcgtc-----------------------------------------------------------------------------------------ctgggctaggtgctcttcaccg-ggtg----tctagcttaga-----acgg-aacgtttactttgaaaaaattagagtgctcaaa-gcaggct-----------------cgaagcctcgaatatcg-gtgcatggaataatggaataggacc-tcggttctattttgttggtt-ttcggaa---tccg-aggtaatgattaagaggaacggacgggggcatccgtactgtggcgctagaggtgaaattcttggaccgccgcaagacgaacaactgcgaaagcatttgccaagaatgttttc-attaatcaagaacg-aaagtcagaggttcgaaggcgatcagataccgccgt-agttctgaccataaacgatgccaactggcgatccg-ccgcggtaata-ttacttgacccggcgggcagc--ttcgggaaaccaaagtttttgggttccgggggaagtatggtttcaaagctgaaacttaaaggaattgacggaagggcaccaccaggagtgagctgc---gcttaatttgactcaacacgggaaaactcacccggccaggacactgtaaggattgacagattga-----tagctctttctcgattcagtgggtggtggtgcatggccgttcttagttggtggagtgatttgtctggttaattccgataacgaacgagactctaacctacttactagaacgtcgacga-----------------------------------------------------ttttttcgtcggcg---------------------------------------------------------------------------------------------------------------------------------------------------atgcttcttagagggacaa-gcgacgatattttc-agtcgcacgagattgagcaataacaggtctgtgatgcccttagatgtccggggctgcacgcgcgctacactgaaggaatcagcgtgaaaact-t------agcctggtccgaaagatttttctgggtaatccgctg----aaactccttcgtgatggggatagggaattgtaattattttccttgaacgaggaattcccagtaagcgcgaatcattagttcgc-ttgattacgtccctggcctttgtacacaccgcccgtcgcta-ctaccgattgaatggtttagtgaggtctttggacgggtcttggtacgcgcttcaccg-----------------------------gcagtcgaaccc--tgtgcctgaaaattgatctagctcagtcatttcgaggaagtaaaagtcgtaacaaggtttccgtaggtgaa-ctgcggaaggatc----
>Ciona_intestinalis
---------------------tagtgatatgcttgtctcaaagattaagccatgcaagtctaagtacgagctc----tcgt--acagcgaaactgcgaatggctcattaaatcagttatggttcatttgat-cg---ta--tggt--ttacttggataactgtggtaattctagagctaatacatgcaa---acagcg--ccgact--tcg---------------cggaggcgtgcttttatca-gaccaaaaaccga-----ccgcgg--------------ctccggccgcgt-----------------------------tcgactggtgactctggataacct---ggcggatcgcacg-------------------------------gtct-agcaccggcgacggatcattcaagtgtctgccctatcaactttcgtcggtacggtattcgcctaccg-agttcttacgggtaacggggaatcagggttcgattccggagagggagcctgagaaa-cggctaccacatccaaggaaggcagcaggcgcgcaaattacccattcccgacgcggggaggtagtgacgaaaaataacaatgcaggactcat-tcgaggccctgtaattggaatgagtacactttaaaagctttaacgagtatccattggagggcaagtctggtgccagcagccgcggtaattccagctccaaaagtatatatttaagttgttgcggttgaaaagctcgtagttggattttgggcgcg-ggcggtcggtccgtc----g-cgaggcgt-gtactggtc-gacccggc--ctt---------a-cgtccggt-----------------------------------------------------------------------------------------tctccggcggtgctcttgactg-agtg----tcggcggcggc------cgg-aaagtttactttgaaaaaattagagtgttcaaa-gcaggct-----------------ctcgagcctgaataatg-gtgcatggaataatggaataggacc-tcggttctattttgttggtt-ttcggag---cgcg-aggtaatgattaagagggacagacgggggcattcgtactgtgccgttagaggtgaaattcttggatcggcgcaagacgaacgactgcgaaagcatttgccaagaatgttttc-tttaatcaagagcg-aaagtcagaggttcgaagacgatcagataccgtcct-agttctgactataaacgatgccaactagcgatcgg-ggagcgttaat--ttgacgacctccccggcagc-ttgcgggaaaccaaagtctttgggttccgggggaagtatggttgcaaagctgaaacttaaaggaattgacggaagggcaccaccaggagtggagcctgcggcttaatttgactcaacacgggaaatctcacccggcccggacacagtgaggattgacagattga-----gagctctttcttgattctgtgggtggtggtgcatggccgttcttagttggtggagcgatttgtctggttaattccgataacgaacgagactctggcttgctaaatagttacgcgaccc-------------------------------------------------------tcccggtcggcg-------------------------------------------------------------------------------------------------------------------------------------------------tttaacttcttagagggacta-gtggcg-----ttt-agccacacgagattgagcaataacaggtctgtgatgcccttgagtgttcggggccgcacgcgcgctacactgaccggatcagcgtgtct----c------ttccttggccgaaagg----tccgggaaacccgttg----aaccccggtggtgatagggatagggaattgcaattatttcccttgaacgaggaattcccagtaagcgcgagtcattagctcgcgttgattacgtccctgccctttgtacacaccgcccgtcgcta-ctaccgattgaatggtttagtgaggtcctccgattggacccggcgcggtcggca--------------------------------acgtccgcgccg--gcgtccgaaaagacgatctaacttgatcatttagaggaagtaaaagtcgtaacaa----------------------------------
>Craterostigmus_tasmanianus
-------gttgatcctgccagtagtcatatgcttgtctcaaagattaagccatgcatgtctaagtacatgccg----aaat--aaggtgaaaccgcgaatggctcattaaatcagttatggttccttagat-cg---ta--ccatc-ctacttggataactgtggtaattctagagctaatacatgctg--acaagct--cggacc--ttcg--------------gggacgagcgcttttatta-gaacaagaccaatacgggctggca----------------aca-gtccgtt----------------------------ccatttggtgactctggataactt-ggagccgatcgcatg-------------------------------gtct-cgcaccggcgacgcatctttcaaatgtctgccttatcaactttcgatggtaggttatgcgcctaccatggtcgtaacgggtaacggggaatcagggttcgattccggagagggagcctgagaaa-cggctaccacatccaaggaaggcagcaggcacgcaaattacccactcccggcacggggaggtagtgacgaaaaataacaatacgggactctt-ccgaggccccgtaattggaatgagtacactttaaatcctataacgaggatctattggagggcaagtctggtgccagcagccgcggtaattccagctccaatagcgtatattaaagttgttgcggttaaaaagctcgtagttggatctcggtgccg-gtctggcggtccgcc----tcgccgcggtctcactgcca-gtcccggagccat---------c-ccgccggc-----------------------------------------------------------------------------------------cttccctcggtgctctttaccg-agtg----tcttgggtgac------cgg-aacgtttactttgaacaaattagagtgctccaa-gcaggcg----------------cgtcccgcccgcatagcc-cagcatggaataatggaataggacc-tcggttctattttgttggtt-ttcggaa---cccg-aggtaatgattaatagggacagacgggggcattcgtattgcgacgctagaggtgaaattcttggaccgtcgcaagacgaactactgcgaaagcatttgccaagaatgttttc-attaatcaagaacg-aaagttagaggttcgaaggcgatcagataccgccct-agttctaaccataaacgatgccgaccagcgatccg-ccggagttcct--ccgatgactcggcgggcagc-ttccgggaaaccaaagtgtttgggttccgggggaagtatggttgcaaagctgaaacttaaaggaattgacggaagggcaccaccaggagtggagcctgcggcttaatttgactcaacacgggaaaactcacccggcccggacaccggaaggattgacagattga-----gagctctttcttgattcggtgggtggtggtgcatggccgttcttagttggtggagcgatttgtctggttaattccgataacgaacgagactctagcctgctaaatagacgaccgatcccggggtgccgtctcctt-cctcgtgatggagcggcg----------------ttacctccgtcggcc-------------------------------------------------------------------------------------------------------------------------------------------------gatcgcttcttagagggacaa-gcggcg-----ctc-agccgcacgagattgagcaataacaggtctgtgatgcccttagatgtccggggccgcacgcgcgctacactgaaggaatcagcgtgtgtat--t------ctcccagtccggcagg----accgggtaacccgctg----aacctccttcgtgatagggatcggggcttggaattatcccccgtgaacgaggaattcccagtaagcgcgagtcataagctcgcgttgattacgtccctgccctttgtacacaccgcccgtcgcta-ctaccgattgaatgatttagtgaggtcttcggactggcggtcgctgcggccctc--------------------------------gggtcgcggcgg--catgccgggaagatgaccgaacttgaccatttagaggaagtaaaagtcgtaacaaggtttccgtaggtgaacctgcggaaggatc----
>Cyprididae_sp.
----------------------agttatatgcttgtctcaaagattaagccatgcaggtctaagtataagccg----tta---aaagtgaaaccgcgaatggctcattacatcagttatggttccttagat-ct---tcg-gtatc-ctacttggataaccctggaaattctagagctaatacatgcgaa-tgtagcc--ccaacc--ttcg--------------ggaaggggcgtttttgtta-gaccaaaaccaat-----caggga----------------gaa-atctctg----------------------------cactttggtgagtctgaataactt-tgagcggatcgcaca-------------------------------gtct-cgtactggcgacaactctttcaaatgtctgccttatcaac--ttgatggtaggctatgtgcctaccatggttgtaacgggtgacggagaattagggttcgataccggagagggagcctgagaaa-cggctaccacatccaaggaaggcagcaggcacgcaaattacccactcccggcacggggaggtagtgacgaaaaataacaatacgggactcat-ccgaggccccgtaattggaatgagtacacttcaaatcctttaacaaggatcaattggagggcaagtctggtgccagcagccgcggtaattccagctccaatagcgtatattaaagttgctgcggttaaaaagctcgtagttggatctcagtcacg-ggcaggtggttcacc----t-cacggtg--ctactacct-ggtccgga--cct---------t-tgactggt-----------------------------------------------------------------------------------------accccctaggtgcccttcgctg-ggtg----cctggggagac------cag-agtgtttactttgaaaaaattggagtgctcaaa-gcaggcg-------------------aatgcctgtactttc-gtgcatggaataatggaaaagggcc-tcggtgccattttgttggttctttggta---ctcg-aggtaatggttgaaggggacagacgggggcattcgtattgcgacgttagaggtgaaattcttagatcgtcgcaagacggactactgcgaaagcatttgccaagaatgttttc-attaatcaagaacg-aaagtcagaggttcgaaggcgatcagataccgccct-agttctgaccttaaacgatgccaactggcgatcca-tcgggggtatt--tccatgacctgatgggcagc-ttccgggaaaccaaagtttttgggttccgggggaagtatggttgcaaagctggaacttaaaggaattgacggaagggcaccaccaggagtggagcctgtggcttaatttgactcaacgcggggaagctcacgaggcccggacactggaaggattgacagattga-----gagctctttcttgattcggtgggtggtggtgcatggccgttcttagttggtggagtgatttgtctggttaattccgataacgaacgagactctggcttactaaataggcggcggatct-------------------------------------------------------ttgtatccgcta---------------------------------------------------------------------------------------------------------------------------------------------------tgtcttcttagagggataaggcagct-----cta-agctgcatgagaaggggcaataacaggtctgtgatgcccttagatgttctcggccgcacacgcgctacactgaaagaggcaacgtgt------t------tgcctgattcgaaaga----attgggtaaccccct-----aatctctttcgtgctggggattgaggtttgcaattatccttcatgaacgaggaattcccagtaagtgcgagtcattatctcgcgctgactacgtccctgccctttgtacacaccgcccgtcgcta-ctaccgattgaatgatttagtgaggacttcggactgagtccaatgcggctttc---------------------------------gggctgcgttgg--tttttcggaaagatgtccaaactgtatcatttagaggaagtaaaagtcgtaacaa----------------------------------
>Dilta_littoralis
------ggttgatcctgccagtagtcatatgctcgtctcaaagattaagccatgcatgtctaagtgcaagccg----agct--aaggtgaaaccgcgaacggctcattatatcagttatggttccatgggc-cg---agcgcaaag-atacttggacaactgtggcaattctagagctaatacatgcaaa-ctgagct--ccgacc--tttgac------------ggtgagagcgcttttatta-gaccaagaccaaa-----cgggcc---------------ctcgggcccgc-----------------------------cgccttggtgactctgaataactt-ggtgccgatcgcacg-------------------------------gtcctagcaccggcgacgtacctttcaaatgtctgacttatcaacttttgatggcagttcccgcgcctgccatggtcaccacgggtgacggggaatcagggttcgattccggagagggagcctgggaaa-cggctaccacatccaaggaaggcagcaggcgcgcaaattacccactcccggcacggggaggtagtgacgaaaaataacaatacgggactcat-ccgaggccccgtgattggaatgagtacactttaaatcctttagcgagtacctattggagggaaagtctggtgccagcagccgcggtaattccagctccaatagcgtatacttgagttgctgcggttaaaaagctcgtagttggacttgggccgcg-gccagtcggttcacc----t-gccggtgc-acactgactggtcccgcggacgt---------c-ctgccggta----------------------------------------------------------------------------------------tgtcccctggtgctcttcactg-agtg----tctcgggtggc------cgg-cacattcactttgaacaaattagagtgctcaaa-gcaggcg------------------gctcgcctgaatacat-gtgcatagaatgattgaagaggacc-tcggttccagtctgttggt--ctcggaa---ctcg-aggtaatgatgagtggggacggacgggggcattcgtattgcgacgttagaggtgaaattcttggatcgtcgcaagacgaacagaggcaaatgcatttgccaagaatgtcccc-gtcaatcaagaacg-aaagttagaggttcgaaggcgatcagataccgccct-agttctaaccataaacgatgccagccaggtatccg-ccgtagttact--tggatgactcggcgggcagc-ttccgggaaaccaaagcttttgggttccgggggaagtatggttgcaaagctgaaacttaaaggaattgacggaagggaaccaccaggagtggagcctgcggcttaatttgactcaacacggggaacctcaccaggccaggacactggtatgattgacagattga-----gagctctctcctgattcagtgggtggtggtgcatggccgttcttagttggtggagcgatttgtctggttaattccgttaacgagcgagactctggcctgctaactagacgtcggatct----------------------------------------------------ctacacgagtccggc---------------------------------------------------------------------------------------------------------------------------------------------------ggtcttcttagagggacag-gcggcg-----tcc-agtcgcatgagagtgagcgataacaggtctgtgatgcccttagatgtcctgggccgcacgcgcgctacactgaaggagacagcgtgtgtg----------tcccctgtccgaaagg----accgggtaacccgctg----aacctccttcgtgctggggattggggattgcaattcttccccatgaacgaggaattcccagtaagcgccggtcaacagctggcgttgattacgtccctgccctttgtacacaccgcccgtcgcta-ctaccgattgaatggtttagtgaggccttcggactgggggcaccgggacccggcggcccttcgcgggtcgtc--------------gcgggctcggag--gtccccgggaagatgtccgaacttgaccatttagaggaagtaaaagtcgtaacaaggttgccgtaggtgaacctgcgg-----------
>Eremobates_sp.
----------------------agtcatatgcttgtctcaaagattaagccatgcatgtctcagtacatgccg----tatg--aaggtgaaaccgcgaatggctcattaaatcagttacggttccttagat-cg---ta--ccttt-ctacttggataactgtggtaattctagagctaatacatgcaa--acatgct--ccgacc--ttcat-------------gggacgagcgcttttatta-gaccaagaccaat-----ggggct----------------tcg-gcccgca----------------------------tgtcgtggcgactctggataactt-tgggctgatcgcacg-------------------------------gtca-tgcaccggcgacgcatctttcaagtgtctgccttatcaactttcgatggtaggttatgcgcctaccatggtcgtaacgggtaacggggaatcagggttcgattccggagagggagcctgagaaa-cggctaccacatccaaggaaggcagcaggcgcgcaaattacccactcccggcacggggaggtagtgacgaaaaataacaatacgggactcta-tcgaggccccgtaattggaatgagtacactctaaatcctttaacgaggatctattggagggcaagtctggtgccagcagccgcggtaattccagctccaatagcgtatattaaagttgttgcggttaaaaagctcgtagttggatctcagttcta-gactggtggtccacc------tctggtgg-ttactacct-ggcctaaa--caa---------t-ttgccggt-----------------------------------------------------------------------------------------tttcccttggtgcttttcaccg-agtg----tcttgggggac------tgg-tacgtttactttgaagaaactagagtgctcaaa-gcaggcg------------------taacgcccgaataatg-ttgcatggaataatggaataggacc-tcggttctattgtgttggtt-ttcggag---cccg-aggtaatgattaaaagggacagacgggggcattcgtattgcggcgctagaggtgaaattcttggaccgtcgcaagacgaactactgcgaaagcatttgccaagaatgttttc-attaatcaagaacg-aaagttagaggttcgaaggcgatcagataccgccct-agttctaaccataaacgatgccaaccagcaatccg-cctgagttcct--caaatgactcggcgggcggctttccgggaaaccaaagtgtttgggttccgggggaagtatggttgcaaagctgaaacttaaaggaattgacggaagggcaccaccaggagtggagcctgcggcttaatttgactcaacacgggaaaactcacccggcccggacaccggaaggattgacagattaa-----gagctctttcttgattcggtgggtggtggtgcatggccgttcttagttggtggagcgatttgtctggttaattccgataacgaacgagactctagcctactaaataggcgactgatca-------------------------------------------------------cgctcgtcagtc---------------------------------------------------------------------------------------------------------------------------------------------------gttcttcttagagggacag-gcggcg-----gtt-agccgcacgagacagagcaataacaggtctgtgatgcccttagatgtccggggccgcacgcgcgctacactgaaggaaacagcgtgcaaa---t------acccctgcctggcaag----gctgggtaacccgatg----aacctccttcgtgatagggataggggcttgcaattattccccttgaacgaggaattcccagtaagcgcgagtcataagctcgcgttgattacgtccctgccctttgtacacaccgcccgtcgcta-ctaccgattgaatgatttagtgaggtcttcggactggtgctcggagtggtcttc--------------------------------tggccgctgcgg--tgcactggaaagatgcccaaacttgatcatttagaggaagtaaaagtcgtaacaaggtttccgt-------------------------
>Eulimnadia_texana
---cctggttgatcctgccagtag-catatgcttgtctcaaagattaagccatgcatgtctaagtacaagccg----ctat--gcggcgaaaccgcgaatggctcattaaatcagttatggttccttagat-cg---ta--ccatc-ctacttggataactgtggtaattctagagctaatacatgcaa--agaagcc--ccgacc--tcac--------------gggaggggtgcttttatta-gatcaaaaccaat-----cgggct----------------tcg-gcccgt-----------------------------ccacttggtgactctgaataactt-tgagctgatcgcacg-------------------------------gtct-cgaaccggcgacgcatctttcaaatgtctgccttatcaactgtcgatggtaggttatgcgcctaccatggttgcaacgggtaacggggaatcagggttcgattccggagagggagcctgagaaa-cggctaccacatccaaggaaggcagcaggcgcgcaaattacccactcccggcacggggaggtagtgacgaaaaataacgatacgggactctt-ccgaggccccgtgattggaatgagtacactttaaatcctttaacgaggacctattggagggcaagtctggtgccagcagccgcggtaactccagctccaatagcgtatattaaagttgttgcggttaaaaagctcgtagttggattccggtctcg-gccgggtggtgccgcctttcacggtgttc-gcactgccc-aggccgga--caa---------t-caaccggact---------------------------------------------------------------------------------------ctatccggggtgctcttaaccg-ggtg----tcccgggtggc------cgg-tacgtttactttgaacaaattagagtgctcaaa-gcaggtg----------------catcgcgcctgaatatca-cagcatggaatgatggaataggacc-tcggtcttattttgttggtt-ttctgga---cccg-aggtaatggttaatagagacagacgggggcattcgtactgcgacgctagaggtgaaattcttggaccgtcgcaagacgaacaactgcgaaagcatttgccaagaatgttttc-attaatcaagaacg-aaagttagaggttcgaaggcgatcagataccgccct-agttctaaccataaacgatgccaaccagcgatccg-ccgaagttact--cccatgactcggcgggcagc-ttccgggaaaccaaagtttttgggttccgggggaagtatggttgcaaagctgaaacttaaaggaattgacggaagggcaccaccaggagtggagcctgcggcttaatttgactcaacacgggaaacctcaccaggcccggacactggaaggattgacagattga-----gagctctttcttgattcggtgggtggtggtgcatggccgttcttagttggtggagcgatttgtctggttaattccgataacgaacgagactctagcctgctaaataggtggcgggtcc-------------------------------------------------------tacccgtccgtc---------------------------------------------------------------------------------------------------------------------------------------------------actcttcttagagggacaa-gcggcg-----tcc-agccgcatgacagtgagcaataacaggtctgtgatgcccttagatgtcctgggctgcacgcgcgctacactgaaggaatcagcgtgt------c------ttccctgtccgagagg----accgggtaa-ccgctg----aacctccttcgtggttgggattggggactgaaatga-tccccatgaaccaggaatccctagtaggcgcaagtcactagcttgcgtcgattacgtccctgccctttgtacacaccgcccgtcgcta-ctaccgattgaatgatttagtgagaacttcggacggacttgtcgggcggacttcg-------------------------------gctctgcttcgg--cgagactgaaagatgttcaaacttgatcctttagaggaagtaaaagtcgtaacaaggtttccgtaggtgaacctgcggaaggatcatta
>Gaetice_depressus
----------------------agtcatatgcttgtctcaaagattaagccatgcatgtctaagtacaagccg----actt--aaggcgaaaccgcgaatggctcattaaatcagctatgattcattggat-ctgtacc--cacac-ttacttggataactgtggtaattctagagctaatacatgcac--cacgtct--ctgacc--gcaa--------------gggaagagcgcttttatta-gttcaaaaccggt-----cggtct----------------tcg-gtccgtcac------------------------cccaccgtgttgaatctgaataactt-gtcgctgagcgcacg-------------------------------gtctctgcaccggcgccgcctctttcaagtgtctgccttatcagctttcgattgtaggttatacgcctacaatggctataacgggtaacggggaatcagggttcgattccggagagggagcctgagaaaccggctaccacatctaaggaaggcagcaggcacgcaaattacccactcccggcacggggaggtagtgacgaaaaataacgatgcgagactcat-ccgaggcctcgcaatcggaatgagtacactttaaatcctttaacgaggatctattggagggcaagtctggtgccagcagccgcggtaattccagctccaatagcgtatattaaagttgttgcggttaaaaagctcgtagttggatttcagttctg-gactgacggttcacc----g-cccggtgc-acactgtcacgctccgaa--cagccacaacagc-ccgctggc-----------------------------------------------------------------------------------------tcgcacggggtgctcttcatcg-agtg----tcccgcgtggc------cggcagagtttactttgaaaaaattagagtgctcaaa-gcaggctaca-------------cttacggcctgaatgcct-atgcatggaataatggaataggacc-tcggttctattttgtcggtt-ttctgaa---cccg-aggtaatgactaataggaacaggcgggggcattcgtattgcgacgctagaggtgaaattcttggaccgtcgcaagacgaactactgcgaaagcatttgccaaggatgttttc-attaatcaagaacg-aaagttagaggttcgaaggcgatcagataccgccct-agttctaaccataaacgatgctgaccagcgatccg-ccggcgttatt--cccatgacccggcgggcagc-ttccgggaaaccaaagtctttgggttccgggggaagtatggttgcaaagctgaaacttaaaggaattgacggaagggcaccaccaggagtggagcctgcggcttaatttgactcaacacggggaacctcaccaggcccagacaccggaaggattgacagattga-----gagctctttctcgattcggtgggtggtggtgcatggccgttcttagttggtggagcgatttgtctggttaattccgataacgaacgagactctggcctactaactagtcgacggatctccagcaattg------------------------------------------gtgtccagttcgcag---------------------------------------------------------------------------------------------------------------------------------------------------cttcttcttagagggataa-gcggcaac---ttt-agccgcacgagattgagcaataacaggtctgtgatgcccttagatgttctgggccgcacgcgcgctacactgaagggatcaacgtgt------c------ctccccctccgagagg----agcgggtaacccgttg----aaatcctttcatgatagggattggggtttgcaattgtctcccatgaacgaggaattcccagtaagcgcaagtcatgagcttgcgttgattacgtccctgccctttgtacacaccgcccgtcgcta-ctaccgattgaatgatttagtgaggccttcggactggcgctcttggatgccgggcccacgcggttctccgctgggctc--------tcggcgcctcga--gctgacggaaagatgtccaaacttgatcatttagaggaagtaaaagtcgtaacaaggtttccgt-------------------------
>Gomphocerinae_sp.
----------------------agtcatatgcttgtctcaaagattaagccatgcatgtctcagtacaagccg----catt--aaggtgaaaccgcgaatggctcattaaatcagttatggttccttagat-cg---ta--cccacgttacttggataactgtggtaattctagagctaatacatgcaaa-cagagtc--ccgacc--agagat------------ggaagggacgcttttatta-gatcaaaaccaat-----cggtcg-----------gctcgtccggtccgtt----------------------------tgccttggtgactctgaataactt-tgggctgatcgcacg-------------------------------gtctccgtaccggcgacgcatctttcaaatgtctgccttatcaactgtcgatggtaggttctgcgcctaccatggttgtaacgggtaacggggaatcagggttcgattccggagagggagcctgagaaa-cggctaccacatccaaggaaggcagcaggcgcgcaaattacccactcccggcacggggaggtagtgacgaaaaataacgatacgggactcat-ccgaggccccgtaatcggaatgagtacactttaaatcctttaacgagtatctattggagggcaagtctggtgccagcagccgcggtaattccagctccaatagcgtatattaaagttgttgcggttaaaaagctcgtagttggatttgtgtccca-cgctgttggttcacc--gcccgtcggtgtttaactggcatgtatcgtgggacg---------tcctgccggtggggcgagccgaa------------ggcgcgcggcgcgcctcgcgcgtgcccgtgcg--------tcccgaggcggaccccgttgaaatcctaccgcggtgctctttaccg-agtg----tcgaggtgggc------cgg-cacgtttactttgaacaaattagagtgcttaaa-gcaggc-----------------aagcccgcctgaatactgtgtgcatggaataatggaataggacc-tcggttctattttgttggtt-ttcggaa---cccg-aggtaatgattaatagggacaggcgggggcattcgtattgcgacgttagaggtgaaattcttggatcgtcgcaagacgaacagaagcgaaagcatttgccaagtatgttttc-attaatcaagaacg-aaagttagaggttcgaaggcgatcagataccgccct-agttctaaccataaacgatgccagccagcgatccg-ccgcagttcct--ccgatgactcggcgggcagc-ctccgggaaaccaaagcttttgggttccgggggaagtatggttgcaaagctgaaacttaaaggaattgacggaagggcaccaccaggagtggagcctgcggcttaatttgactcaacacgggaaacctcaccaggcccggacaccggaaggattgacagattga-----tagctctttcttgattcggtgggtggtggtgcatggccgttcttagttggtggagcgatttgtctggttaattccgataacgaacgagactctagcctgctaactagtcgcgtgacatcc--------------------------------------------------ttcgtgctgtcagcg---------------------------------------------------------------------------------------------------------------------------------------------attacttttcttcttagagggacag-gcggct-----tct-agccgcacgagattgagcaataacaggtctgtgatgcccttagatgttctgggccgcacgcgcgctacactgaaggaatcagcgtgt------c------ttcctaggccgaaagg----tcggggtaacccgctg----aacctccttcgtgctagggattggggcttgcaattgttccccatgaacgaggaattcccagtaagcgcgagtcataagctcgcgttgattacgtccctgccctttgtacacaccgcccgtcgcta-ctaccgattgaatgatttagtgaggtcttcggactggtacgcggcatcgactct--------------------------------gtcgttgccgat--gctaccggaaagatgaccaaacttgatcatttagaggaagtaaaagtcgtaacaaggtttccgt-------------------------
>Gordius_aquaticus
-nnnctggttgatyctgccagtagtcatatgcttgtctcaaagattaagccatgcatgtataagtataaacta----actt--aaagtgaaaccgcgaatggctcattaaatcagttatggtttattagat-cg---ta--caac--ccacatggataactgtggtaattctagagctaatacatgcta--aaaagt---cgaatc--gcga--------------ggtccgaccgcttttatta-gaacaaaaactaa-----cg------------------------------------------------------------tttttggtgactctggataactt-tgtgccgatcgcacg-------------------------------gtct-cgtaccggcgacgtatctttcaaatgtctgccttatcaactgtcgatggtaggttatgcgcctaccatggtcgtaacgggtaacggagaatcagggttcgattccggagagggagcctgagaaa-cggctaccacatccaaggaaggcagcaggcgcgcaaattacccact-ccggcacggggaggtagtgacgataaataacaatgcaggtctctt-tcgagaccctgtaattggaatgagatcactttaaatcctttaacgaggatctattggagggcaagtctggtgccagcagccgcggtaattccagctccaaaagcgtatattaaagttgttgcagttaaaaagctcgtagttggatctcgggtaac-ggtgggaagcccgct----t-aaccgcga-tcgtttccc-agtccgac--cta---------t-tattcgtc-----------------------------------------------------------------------------------------ctcccctcgatgctctttactg-agtg----tcttgggtaga------cgg-aacttttactttgaaaaaattagagtgctcaaa-gcaggct-----------------cgaagcctcgaatatcg-atgcatggaataatggaataggacc-tcggttctattttgttggtt-ttcggaa----ccg-aggtaatgattaagaggaacggacgggggcatccgtactgtggcgctagaggtgaaattcttggaccgccgcaagacgaacgactgcgaaagcatttgccaagaatgttttc-attaatcaagaacg-aaagtcagaggttcgaaggcgatcagataccgccgt-agttctgaccataaacgatgccgaccggtaattta-ctgtggatctt--tttacgacccagtaagcgac-cttcgggaaaccaaagtttttgggttccgggggaagtatggttgcaaagctgaaacttaaaggaattgacggaagggcaccaccaggagtggagcctgc-gcttaatttgactcaacacgggaaaactcacccggccaggacactgtaaggattgacagattga-----tagctctttctcgattcagtgggtggtggtgcatggccgttcttagttggtggagtgatttgtctggtcaattccgataacgaacgagactctaacctacttactagaacgtcgatca-------------------------------------------------------ttttcgtcggcg---------------------------------------------------------------------------------------------------------------------------------------------------aagcttcttagagggacaa-gcgacgatattttc-agtcgcacgagattgagcaataacaggtctgtgatgcccttagatgtccggggctgcacgcgcgctacactgaaagaatcagcgtgtcat---t------ctcctggtccgaaagg--atcctgggtaatccgttg----aaactctttcgtgatggggatagggaattgtaattattttccttgaacgaggaattyctagtaagcgcgagtcataagctcgcgttgattaagtccctgccctttgtacacaccgcccgtcgcta-ctaccgattgaatgatttagtgaggtctttggacgggtcttgattcgggactt---------------------------------agttccgagcca--tgcgcctgaaaattgatctagctcagtcatttcgaggaagtaaaagtcgtaacaaggtttccgtaggtgaacctgcggaaggatcatta
>Gromphadorhina_laevigata
----------------------agtcatatgcttgtctcaaagattaagccatgcatgtctcagtgcaagcca----catt--aaggtgaaaccgcgaatggctcattaaatcagttatggttccttagat-gg---tg--gacag-ttacttggataactgtggtaattctagagctaatacatgcaa--ctcggtc--ccgacc--ggaagc------------ggaagggacgcttttatta-gatcaaaaccaat-----cgggcg---------------ctcgcgtccgtt----------------------------tgccttggtgactctgaataaatt-gtggcagatcgcacg-------------------------------gtctccgtaccggcgacgcatctttcaaatgtctgccttatcaactgtcgatggtaggttctgcgcctaccatggttgtaacgggtaacggggaatcagggttcgattccggagagggagcctgagaaa-cggctaccacatccaaggaaggcagcaggcgcgcaaattacccactcccggcacggggaggtagtgacgaaaaataacgatacgggactcat-ccgaggccccgtaatcggaatgagcacactttaaatcctttaacgagtatccattggagggcaagtctggtgccagcagccgcggtaattccagctccaatagcgtatattaaagttgttgcggttaaaaagctcgtagtcggacttgtgtcaca-cgctgccggttcacc--gcccgtcggtgtctaactggcatgcacgtgctgacg---------tcctgccggtggcccgagccggg--ccgggagctcttgtgcggatttccttcgcggggtccgcctcgaacccggttcttggggagggcctac--tcatacccctcgcggtgctcttaaccg-agtg----tctcgatgggc------cgg-cacgtttactttgaacaaattagagtgcttaaa-gcaggca----------------gcagccgcctgaatactgagtgcatggaataatggaataggacc-tcggttctattttgttggtt-ttcggaa-tccccg-aggtaatgatcaatagggacagacgggggcattcgtattgcgacgttagaggtgaaattcttggatcgtcgcaagacggaccgaagcgaaagcatttgccaagaatgttttc-tctgatcaagaacg-aaagttagaggttcgaaggcgatcagataccgccct-agttctaaccataaacgatgccagccagcaatccg-ccgaagttcct--ccgatgactcggcgggcggc-ttccgggaaaccaaagcttttgggttccgggggaagtatggttgcaaagctgaaacttaaaggaattgacggaagggcaccaccaggagtggagcctgcggcttaatttgactcaacacgggaaacctcaccaggcccggacaccgggaggattgacagattga-----tagctctttcttgattcggtgggtggtggtgcatggccgttcttagttggtggagcgatttgtctggttaattccgataacgaacgagactctagcctgctaactagtcgcttctagcatcct-----------------------------------------------tttgcgctgctggcg---------------------------------------------------------------------------------------------------------------------------------------------acttctgatcttcttagagggacag-gcggct-----tct-agccgcacgagattgagcaataacaggtctgtgatgcccttagatgttctgggccgcacgcgcgctacactgaaggaatcagcgtgt------a------ctccctggccgaaagg----tccgggtaacccgctg----aacctccttcgtgctagggattggggcttgcaattgttccccatgaacgaggaattcccagtaagcgcgagtcataagctcgcgttgattacgtccctgccctttgtacacaccgcccgtcgcta-ctaccgattgaatgatttagtgaggtcttcggaccggtgggcgcgggggtt-----------------------------------cgccctcacgat--tccaccgggaagatgcccaaacttgatcatttagaggaagtaaaagtcgtaacaaggtttccgt-------------------------
>Halicryptus_spinulosus
----------------------agtcatatgcttgtctcaaagattaagccatgcatgtctaagtacagacgg----ataa--aaagtgaaaccgcgaatggctcattaaatcagttatggttcctttgat-cg---ta--ctatc-ctacttggataactgtggtaattctagagctaatacatgcaa--tcaagct--ccgacc--ttac--------------gggacgagcgcttttatta-gaccaaaaccaat-----cgggct----------------tcg-gcacgg-----------------------------acgtttggtgactctggataacct-tgggctgatcgcaca-------------------------------gtct-cgcactggcgacttatctttcaaatgtctgccttatcaactttcgatggtaggttatgtgcctaccatggtcgtaacgggtaacggggaatcagggttcgattccggagagggagcatgagaaa-cggctaccacatccaaggaaggcagcaggcacgcaaattacccactcccggcacggggaggtagtgacgataaataacaatacgggactcat-tcgaggccccgtaattggaatgagtacactttaaatcctttaacgaggatccattggagggcaagtctggtgccagcagccgcggtaattccagctccaatagcgtatactaaagttgttgcagttaaaaagctcgtagttggatctggggctta-ggctggcggtccatc------tctggtgg-ttactgcct-gtcctggc--cta---------c-ctcccggt-----------------------------------------------------------------------------------------ctatccttcttgctcttgaatg-agtg----agtcgggttgc------cgg-aacgtttactttgaaaaaattagagtgttcaaa-gcaggct------------------gcttgcctgaataatg-gtgcatggaataatggaataggacc-tcggttctattttgttggtt-ttcggaa---catg-aggtaatgattaagagggacggacgggggcattcgtactgctgcgttagaggtgaaattcttggatcgcagcaagacgaacaacagcgaaagcatttgccaagaatgttttc-attaatcaagaacg-aaagtcagaggttcgaaggtgatcagataccgccct-agttctgaccataaacgatgccaactagcgatccg-ccggagttact--acaatgactcggcgggcagc-ttccgggaaaccaaagtctttgggttccgggggaagtatggttgcaaagctgaaacttaaaggaattgacggaagggcaccaccaggagtggagcctgcggcttaatttgactcaacacgggaaatctcacccggtccggacactgttaggattgacagattga-----tagctctttcttgattcagtgggtggtggtgcatggccgttcttagttggtggagcgatttgtctggttaattccgataacgaacgagactctggcctactaaatagttagtcgatcc-----------------------------------------------------caaggttgtcggct---------------------------------------------------------------------------------------------------------------------------------------------------taacttcttagagggacaa-gcggcg-----ttt-agccgcacgagattgagcaataacaggtctgtgatgcccttagatgtccggggctgcacgcgcgctacactgaaggaatcagcgtgcata---t------atccttttccggaagg----aatgggtaacccgagg----aacctccttcgtgctagggatagggaattgcaattatttcccttgaacgaggaattcccagtaagcgtgagtcataagctcgtgttgattacgtccctgccctttgtacacaccgcccgtcgcta-ctaccgattgaatgatttagtgaggtcttcggactggtccctgcgagaggggcaa-------------------------------ccctcgcgccgg-tgctgctgggaagatgaccaaacttgattatttagaggaagtaaaagtcgtaacaaggtttccgt-------------------------
>Heteromysis_sp.
----------------------agtcatatgcttgtctcaaagattaagccatgcatgtctaagtacagaccg----atttacacggtgaaaccgcgaatggctcattaaatcagttatggttcattggat-ct---ta--cccaagttacttggataactgtggtaattctagagctaatacatgcaa--ccaagct--ccgacc--gcaa--------------gggaagagcgcttttatta-gatcaaaaccaat-----cgggct----------------tcg-gtccgtt---------------------------cctatgtgatgactctgaataactt-tgagctgagcgcacg-------------------------------gtctccgcaccggcgccgcatctttcaagtgtctgccttatcagctttcgattgtaggttatgcgcctacaatggctataacgggtaacggggaatcagggttcgattccggagagggagcctgagaaa-cggctaccacatctaaggaaggcagcaggcacgcaaattacccactcccggcacggggaggtagtgacgaaaaataacgatgcgggactctt-ccgaggcttcgcaatcggaatgaatgaactttaaatcctttcttgaggatccattggagggcaagtctggtgccagcagccgcggtaattccagctccaatagcgtatattaaagctgttgcggttaaaaagctcgtagttggatctcagttccg-gaacgacggtgcgcc----c-tcggcgat-ttactgtcg--ttctgaa--cag---------c-tagtcggc-----------------------------------------------------------------------------------------ttgcacggggtgctctttaccg-agtg----tctcgcgtggc------cgg-cacgtttactttgaaaaaattagagtgctcaaa-gcaggct-------------------atcgcctgaatagtt-gtgcatggaataatggaataggacc-tcggttctattttgttggtt-ttaagaa---cccg-aggtaatgattaatagagacggacgggggcattcgtattgcaacgctagaggtgaaattcttggaccgttgcaagacgtactactgcgaaagcatttgccaagaacgttctc-attaatcaagaacg-aaagttagaggttcgaaggcgatcagataccgccct-agttctaaccataaacgatgctgactagcgatccg-tctgtgttaat--cccatgactagacgggcagc-ttccgggaaaccaaagtctttgagttccgggggaagtatggttgcaaagctgaaacttaaaggaattgacggaagggcaccaccaggagtggagcctgcggcttaatttgactcaacacggggaacctcaccaggcccggacactggaaggattgacagattga-----gagctctttcttgattcagtgggtggtggtgcatggccgttcttagttggtggagcgatttgtctggttaattccgacaacgaacgagactctagcctgctaactagtcgtggggtctaca-------------------------------------------------tacaagtgccccacg---------------------------------------------------------------------------------------------------------------------------------------------------cagcttcttagagggataa-gcggca-----tct-agccgcacgagattgagcaataacaggtctgtgatgcccttagatgttctgggccgcacgcgcgctacactgaaggtatcagcgtgt------t------ttccctgtccgagagg----accgggtaacccgttg----aaacaccttcgtgatagggattggggcttgaaattgttccccattaacgaggaattcccagtaagcgcaagtcatcagcttgcgttgattacgtccctgccctttgtacacaccgcccgtcgcta-ctaccgattgaatgatttagtgaggccttcggactggcgctctttgttgtcttcg-------------------------------gacagcatcggg--ctagccggaaagatgtccaaacttgatcatttagaggaagtaaaagtcgtaacaaggtttccgt-------------------------
>Homarus_americanus
------ggttgatcctgccagtagtcatatgcttgtctcaaagattaagccatgcatgtgtaagtacaagccg----attt--aaggcgaaaccgcgaatggctcattaaatcagctatgtttcattggat-ctgtaaa--cccac-ttacttggataactgtggcaattctagagctaatacatgcaa--ttggtct--ctgacc--gcaa--------------gggaagagcgcttttatta-gttcaaaactggt-----cgggcc----------------ccg-gtccgtaac------------------------ccacctgtggtgaatctgaataactt-cgggctgagcgcacg-------------------------------gtctccgcaccggcgccgcttctttcaagtgtctgccttatcagctttcgattgtaggttatgcgcctacaatggctataacgggtaacggggaatcagggttcgattccggagagggagcctgagaaa-cggctaccacatctaaggaaggcagcaggcacgcaaattacccactcccggcacggggaggtagtgacgaaaaataacgatgtgagtctcat-ccgaggcctcgcaatcggaatgagtacactttaaatcctttaacgagtatccattggagggcaagtctggtgccagcagccgcggtaattccagctccaatagcgtatattaaagttgttgcggttaaaaagctcgtagttggatctcagttccg-gactgacggtgcacc----g-cccggtgt-ttactgtcacgctccgaa--cagccg-----cc-ccgccggc-----------------------------------------------------------------------------------------tcgcacgggatgctctttgtcg-agtg----tcccgagtggc------cgg-agagtttactttgaaaaaattagagtgctcaga-gcaggctatt-------------tgaatggcccgaatggtg-atgcatggaataatggaataggacc-tcggttctattttgttggtt-ttcggaa---ccag-aggtaatgactaatcggaacaggcgggggcattcgtattgcgacgctagaggtgaaattgttggaccgtcgcaagacgaactactgcgatagcatttgccaaggatgttttc-attaatcaagaacg-aaagttagaggttcgaaggcgatcagataccgccct-agttctaaccataaacgatgccaactagcgatccg-ccggcgttatt--cccatgacccggcgggcagc-ttccgggaaaccaaagtctttgggttccgggggaagtatggttgcaaagctgaaacttaaaggaattgacggaagggcaccaccaggagtggagcctgcggcttaatttgactcaacacgggaaacctcaccaggcccagacaccggaaggattgacagattga-----gagctctttctcgattcggtgggtggtggtgcatggccgttcttagttggtggagcgatttgtctggttaattccgataacgaacgagactctggcctactaagtagtcgacggatctccagaaaatg------------------------------------------gtgtccagttcgcaa---------------------------------------------------------------------------------------------------------------------------------------------------cttcttcttagagggataa-gcggcaat---tct-agccgcacgagattgagcaataacaggtctgtgatgcccttagatgttctgggccgcacgcgcgctacactgaagggatcaacgagt------t------ttccccctccgagagg----agcgggtaacccgttc----aaagcctttcttgatagggattggggcttgcaattgtttcccatgaacgaggaattcccagtaagtgcaagtcatcagcttgcgctgactacgtccctgccctttgtacacaccgcccgtcgcta-ctaccgattgaatgatttagtgaggccttcggactggcgctcttggattgtcggcc----ccgttgcccgcgagggttttctggggtcgtcgcctcga--gctgacggaaagatgtccaaacttgatcatttagaggaagtaaaagtcgtaacaaggttcc-gtaggtgaacctg--------------
>Limulus_polyphemus
----------gatcctgccagtagtcatatgcttgtttcaaagattaagccatgcatgtctaagtacatgccg----aaat--aaggtgaaaccgcgaatggctcatt-atccagccgttgttccttagat-cg---ta--ctttc-ctacttggataactgtggtaattctagagctaatacatgcaa--caaagct--ccgacc--tcac--------------gggacgagcgcttttatta-gaccaagaccaat-----cggact----------------tcg-gtccgca----------------------------aatgatggtgactctggataactt-ttggctgatcgcacg-------------------------------gtct-agcaccggcgacgcatctttcaagtgtctgccttatcaactgtcgatggtaggttatgcgcctaccatggtcgtaacgggtaacggggaatcagggttcgattccggagagggagcctgagaaa-cggctaccacatccaaggaaggcagcaggcgcgcaaattacccactcccagaacggggaggtagtgacgaaaaataacgatacgggactcta-tcgaggccccgtaattggaatgagtacactctaaatcctttaacgaggatctattggagggcaagtctggtgccagcagccgcggtaattccagctccaatagcgtatattaaagttgttgcggttaaaaagctcgtagttggatctcagttcta-gactggcggtccgct-------ttggcgg-ttactgcct-ggcctaaa--cat---------c-ctgccggt-----------------------------------------------------------------------------------------tttccctcggtgcccttgattg-agtg----tcttgggtggc------cgg-cacgtttactttgaaaaaattagagtgctcaaa-gcaggcg------------------caacgcctgaataatg-gtgcatggaataatggaataggacc-tcggttctattttgttggtt-ttcggaa---cacg-aggtaatgattaagagggacagacgggggcattcgtattgcgacgctagaggtgaaattcttggaccgtcgcaagacgaactactgcgaaagcatttgccaagaatgttttc-attaatcaagaacg-aaagttagaggttcgaaggcgatcagataccgccct-agttctaaccataaacgatgccaaccagcgatccg-cctgagttcct--caaacgactcggcgggcagc-ttccgggaaaccaaagtgtttgggttccgggggaagtatggttgcaaagctgaaacttaaaggaattgacggaagggcaccaccaggagtggagcctgcggcttaatttgactcaacacggggaaactcacccggcccggacactggaaggattgacagattaa-----gagctctttcttgattcagtgggtggtggtgcatggccgttcttagttggtggagcgatttgtctggttaattccgataacgaacgagactctagcctattaaatagacgaccgatca-------------------------------------------------------cacgtgtcggtc---------------------------------------------------------------------------------------------------------------------------------------------------gatcttcttagagggacaa-gcggcg-----ttt-agccgcacgagacagagcaataacaggtctgtgatgcccttagatgtccggggccgcacgcgcgctacactgaaggaatcagcgtgtgat---t------gcccctgtccggtagg----actgggtaacccgttg----aacctccttcgtgatagggataggggcttgtaattattccccttgaacgaggaattcccagtaagcacgagtcatcagctcgtgttgattacgtccctgccctttgtacacaccgcccgtcgcta-ctaccgattgaatgatttagtgaggtcttcggactggctgccggagcggctctc--------------------------------gggtcgcgcctg--tgtgccggaaagatgaccaaacttgatcatttagaggaagtaaaagtcgtaacaaggtttccgtaggtgaacctgc-------------
>Mantis_religiosa
----------------------agtcatatgcttgtctcaaagattaagccatgcatgtctcagtgcaagcca----aatt--aaggtgaaaccgcgaatggctcattaaatcagttatggttccttagat-ga---tg--cacag-ttacttggataactgtggtaattctagagctaatacatgcaa--ctaggtc--ccgacc--ggcaac------------ggaagggacgcttttatta-gatcaaaaccaat-----cggtct----------------tcg-ggccgtt----------------------------tgtcttggtgactctgaataaatt-gtggcagatcgcacg-------------------------------gcctccgagccggcgacgcatctttcaaatgtctgccttatcaactgtcgatggtaggttctgcgcctaccatggttgtaacgggtaacggggaatcagggttcgattccggagagggagcctgagaaa-cggctaccacatccaaggaaggcagcaggcgcgcaaattacccactcccggcacggggaggtagtgacgaaaaataacgatacgggactcat-ccgaggccccgtaatcggaatgagtacactttaaatcctttaacgagtatccattggagggcaagtctggtgccagcagccgcggtaattccagctccaatagcgtatattaaagttgttgcggttaaaaagctcgtagtcggacttgtgtccca-cgctgccggttcacc--gcccgtcggtgtttaactggcatgcacgtgtggacg---------tcctgccggtggcccgagccggc--gcgg--------------------------------gtctcgcacccgtcgtccggggaaggccta---tgatacctgtcgcggtgctcttaaccg-agtg----tcccgatgggc------cgg-cacgtttactttgaacaaattagagtgcttaaa-gcaggca----------------gcatccgcctgaatactgagtgcatggaataatggaataggacc-tcggttctattttgttggtt-ttcggaa-tccccg-aggtaatgatcaatagggacagacgggggcattcgtattgcgacgttagaggtgaaattcttggatcgtcgcaagacggaccgaagcgaaagcatttgccaagaatgttttc-tctgatcaagaacg-aaagttagaggttcgaaggcgatcagataccgccct-agttctaaccataaacgatgccagccagcaatccg-ccgaagttcct--ccgatgactcggcgggcggc-ttccgggaaaccaaagcttttgggttccgggggaagtatggttgcaaagctgaaacttaaaggaattgacggaagggcaccaccaggagtggagcctgcggcttaatttgactcaacacgggaaacctcaccaggcccagacaccgggaggattgacagattga-----gagctctttcttgattcggtgggtggtggtgcatggccgttcttagttggtggagcgatttgtctggttaattccgataacgaacgagactctagcctattaactagtcgtttccggtatcc------------------------------------------------tctgtgctaccggcg---------------------------------------------------------------------------------------------------------------------------------------------acaaatgatcttcttagagggacag-gcggct-----tct-agccgcacgagattgagcaataacaggtctgtgatgcccttagatgttctgggccgcacgcgcgctacactgaaggaatcagcgtgt------c------ttccctggccgaaagg----tccgggtaacccgctg----aacctccttcgtgctagggattggggcttgcaattgttccccatgaacgaggaattcccagtaagcgcgagtcataagctcgcgttgattacgtccctgccctttgtacacaccgcccgtcgcta-ctaccgattgaatgatttagtgaggtcttcggaccggtgggcgagggggtc-----------------------------------ctcctcttcgat--tccaccgggaagatgcccaaacttgatcatttagaggaagtaaaagtcgtaacaaggtttccgt-------------------------
>Mastigoproctus_giganteus
-------------cctgccagtagtcatatgcttgtctcaaagattaagccatgcatgtctaagtacatgcct----aagc--aaggtgaaaccgcgaatggctcattaaatcagttatggttccttagat-cg---ta--ccttt-ttacttggataactgtggtaattctagagctaatacatgcag--cagagct--ccgacc--ttcg--------------gggacgagcgcttttatta-gaccaagaccaat-----cgggct----------------tcg-gtccgaa----------------------------actcctggtgactctggataactt-tgagcagatcgcacg-------------------------------gtct-cgtaccggcgacgcatctttcaagtgtctgccttatcaactgtcgatggtaggttatgcgcctaccatggtcgtaacgggtaacggggaatcagggttcgattccggagagggagcctgagaaa-cggctaccacatccaaggaaggcagcaggcgcgcaaattacccactcccggcacggggaggtagtgacgaaaaataacaatacgggactcta-ttgaggcctcgtaattggaatgagtacactctaaatcctttaacgaggatctattggagggcaagtctggtgccagcagccgcggtaattccagctccaatagcgtatattaaagttgttgcggttaaaaagctcgtagttggatctcagttcca-gacgggtggtccacc----g-cccggtgg-ctactgccc-ggcctgaa--caa---------tctcgccgg------------------------------------------------------------------------------------------ttttccttgattctcttcaccg-agtg----tcttgggtgac------cgg-cacgtttactttgaaaaaattagagtgcttaaa-gcaggcg------------------taacgccagaataatg-gtgcatggaataatggaataggacc-tcggttctattttgttggtt-ttcggaa---cacg-aggtaatgattaagagggacagacgggggcattcgtattgcgacgctagaggtgaaattcttggaccgtcgcaagacgaactactgcgaaagcatttgccaagaatgttttc-attaatcaagaacg-aaagttagaggttcgaaggcgatcagataccgccct-agttctaaccataaacgatgccaaccagcgatccg-cctgagttcct--caactgactcggcgggcagc-ttccgggaaaccaaagtgtttgggttccgggggaagtatggttgcaaagctgaaacttaaaggaattgacggaagggcaccaccaggagtggagcctgcggcttaatttgactcaacacgggaaaacttacccggcccggacactggaaggattgacagattaa-----gagctctttcttgattcagtgggtggtggtgcatggccgttcttagttggtggagcgatttgtctggttaattccgataacgaacgagactctagcctactaaataggggaccgatca-------------------------------------------------------ctgaagtcggtc---------------------------------------------------------------------------------------------------------------------------------------------------cgtcttcttagagggacaa-gcggcg-----ttt-agccgcacgagacagagcaataacaggtctgtgatgcccttagatgtccggggccgcacgcgcgctacactgaaggaatcagcgtgc--t---c------atcgctgtccggaagg----actgcgtaaccccatc----aacctccttcgtgatggggataggggcttgtaattgttccccttgaacgaggaattcccagtaagcacgagtcataagctcgtgttgattacgtccctgccctttgtacacaccgcccgtcgcta-ctaccgattgaatgatttagtgaggtcttcggactggcgctcggagcggccacc--------------------------------gtgttgcgccgg--cgtgccggaaagatgaccaaacttgatcatttagaggaagtaaaagtcgtaacaaggtttccgtaggtgaacctgcggaag--------
>Mecaphesa_asperata
----ctggttgatcctgccagtagtcatatgcttgtctcaaagattaagccatgcatgtctaagtacatgccg----tatt--aaggcgaaaccgcgaatggctcattaaatcagttatggttccttggat-cg---ta--cctta-ctacttggataactgtggcaattctagagctaatacatgcag--cagagct--ccgacc--ttcg--------------gggacgagcgcttttatta-gaccaaaaccaat-----cggacc----------------tcgtgtccgta----------------------------ctttgtggtgactctgtataactt-tgggctgatcgcacg-------------------------------ggct-cgtcccggcgacgtatctttcaagtgtctgccttatcaactttcgatggtaggttacgcgcctaccatggtcgtaacgggtaacggggaatcagggttcgattccggagagggagcctgagaaa-cggctaccacatccaaggaaggcagcaggcgcgcaaattacccactcccagaacggggaggtagtgacgaaaaataacaatacgggactctt-ttgagaccccgtaattggaatgagtacactctaaatcctttaacgaggatccattggagggcaagtctggtgccagcagctgcggtaattccagctccaatagcgtatattaaagttgttgcggttaaaaagctcgtagttggatctcagttcca-gacgggtggtccgcc----t-accggtgg-ttactgcct-gttctgaa--cag---------c-cagccgg------------------------------------------------------------------------------------------tttctcttgatgatcttcaccg-gttg----tcttgggtgac------cgg-caagtttactttgaaaaaattagagtgctcaaa-gcaggcg------------------tgacgcctgaataatg-gtgcatggaataatggaataggacc-tcggttctattttgttggtt-ttcggaa---cacg-aggtaatgattaagagggacagacgggggcattcgtattgcgacgctagaggtgaaattcttggaccgtcgcaagacgaactactgcgaaagcatttgccaagaatgtttcc-attaatcaagaacg-aaagttagaggttcgaaggcgatcagataccgccct-agttctaaccataaacgatgccagccagcgatccg-gctgtgttcct--caaatgacacgccgggcagc-ttccgggaaaccaaagcctttgggttccgggggaagtatggttgcaaagctgaaacttaaaggaattgacggaagggcactaccaggaatggagcctgcggcttaatttgactcaacacgggaaaacttacccggcccggacacaggaaggattgacagattaa-----gagctctttcttgattctgtgggtggtggtgcatggccgttcttagttggtggagcgatttgtctggttaattccgataacgaacgagactctggcctactaaatagacttccgatca-------------------------------------------------------tctccgtcggac---------------------------------------------------------------------------------------------------------------------------------------------------gttcttcttagagggacaa-gcggcg-----ttc-agccgcacgagacagagcaataacaggtctgtgatgcccttagatgtccggggccgcacgcgcgctacattgaaggaatcagcgtgtgct----------ttccctgtccgacagg----actgggtaacccgttg----aacctccttcgtgcttgggataggaatttgtaattgcattccttgaacgaggaattcccagtaagcacgagtcataagctcgtgttgattacgtccctgccctttgtacacaccgcccgtcgcta-ctaccgattgaatgatttagtgaggtcttcagactgtttcccaatgctgttttc--------------------------------ggatggcgctgg--tgtgacggaaagatgaccaaacttgatcatttagaggaagtaaaagtcgtaacaaggtttccgtagg----------------------
>Merope_tuber
------------------------tcatatgcttgtctcaaagattaagccatgcatgtctcagtgcaagcca----aatt--aaggtgaaaccgcgaatggctcattacatcagttatggttccttagat-cg---tacccactt-ttacttggataactgtggtaattctagagctaatacatgcaaa-tcgagtt--ccaacc--agagat------------ggaaggaatgcttttatta-gatcaaaaccaat-----cggtaacaggcttgcttgtt------ttccgtt----------------------------tgacttggtgactctgaataactt-tgggctgatcgcacg-------------------------------gtct-cgtaccggcgacgcatctttcaaatgtctgccttatcaactgtcgatggtagtttctgcgactaccatggttgttacgggtaacggggaatcagggttcgattccggagagggagcctgagaaa-cggctaccacatccaaggaaggcagcaggcgcgcaaattacccactcccggcacggggaggtagtgacgaaaaataacgatacgggactcat-ccgaggccccgtaatcggaatgagtacactttaaatcctttaacgaggatcaattggagggcaagtctggtgccagcagccgcggtaattccagctccaatagcgtatattaaagttgttgcggttaaaaagctcgtagttgaatctgtgtccca-cactgtcggtacacc---gctcgcggtgcttaactggcatgtcttgtgggacg---------tcctgccggtgggtttagcccg-----------------------------------------------------tcaaacggcggcccaactaaaaatcctatcacggtgctctttaccg-agtg----tcgagatgggc------cgg-tacgtttactttgaacaaattagagtgcttaaa-gcaggcta---------------aattttgcctgaatattctgtgcatggaataatggaataggacc-tcgtttctattttgttggtt-ttcggaa--gcacg-aggtaatgattaatagggacaactgggggcattcgtattgcgacgttagaggtgaaattcttggatcgtcgcaagacgtacagaagcgaaagcatttgccaaatgtgttttc-atcaatcaagaacg-aaagttagaggttcgaaggcgatcagataccgccct-agttctaaccataaacgatgccagctagcgatctg-ccgacgttcct--ccgatgactcggtaggcagc-ttccgggaaaccaaagcttttgggttccgggggaagtatggttgcaaagctgaaacttaaaggaattgacggaagggcaccaccaggagtggagcctgcggcttaatttgactcaacacgggaaacctcaccaggcccagacactggaaggattgacagattga-----gagctctttcttgattcagtgggtggtggtgcatggccgttcttagttggtggagcgatttgtctggttaattccgataacgaacgagactctagcctgctaaataggcgtactttccggtatcttgaaggctcacctgcggggtcgttttacggccactgttgtgtgaggttttactaccggcgt-------------------------------------------------------------------------------------------------------------------------------------------acaaacaattcttcttagagggacag-gcgaca-----ttt-agtcgcacgagattgagcaataacaggtctgtgatgcccttagatgttctgggccgcacgcgcgctacactgaaggaatcagcgtgt------c------ttccctgtccgaaagg----accgggtaacccgttg----aacctccttcgtgctagggattggggcttgcaattgttccccatgaacgaggaattcccagtaagcgcgagtcataagctcgcgttgattacgtccctgccctttgtacacaccgcccgtcgcta-ctaccgattgaatgatttagtgaggtcttcggactggcacacagcagcgtttca--------------------------------tacattgctgat--gttgctggaaagatgaccaaacttgattatttagaggaagtaaaagtcgtaacaaggtttcc---------------------------
>Milnesium_tardigradum
-tacctggttgatcctgccagtagtcatacgcttgtctcaaagattaagccatgcatgtctaagtacttgctt----taac--aaggcgaaaccgcgaatggctcattaaatcagttatggttcactagat-cg---tat-caatc-ctacatggataactgtggtaattctagagctaatacatgcaa--tgaagctgtctggcc--ttgt--------------gtcagcagcgcagttatta-gattaaaaccaat-----ataggc--------------tttcgggtctatt---------------------------aacttgttatgaatctgaataaccg--aagcaaagcgcatg-------------------------------gtct-cgtaccggcgctagatctttcaagtgtctgatctatcagc--ttgtcgttaggttatgttcctaacgtggcttcgacgggtaacggggtatcagggtccgataccggagagggagcctgagaaa-tggctaccacatccaaggaaggcagcaggcgcgcaaattacccactcccagttcggggaggtagtgacgaaaaataacgatgcgggagcata-atgcttccccgtaatcggaatgagtacactttaaatcctttaacgaggatccattggagggcaagtctggtgccagcagccgcggtaattccagctccaatagcgtatattaaagttgctgcggttaaaaagcccgtagttggatctgggtgtttcgatgagtggtgcatc----tattcgatgt-ctactactc-catcgaca--cca---------c-aagccaacca---------------------------------------------------------------------------------------tgtccttctatacccttcactg-ggcgtagataatgggcggt------tgg-aacgtttactttgaaaaaattagagtgctcaaa-gcaggcg-----------------tatggccttgaataatg-gtgcatggaataatggaataggacc-tcggttctatttgttggttt-tcaagag---ctcg-aggtaatgataaagaggaacagacgggggcattcgtattgcgacgttagaggtgaaattcttggatcgtcgcaagacgaactgctgcgaaagcatttgccaagaatgttttc-attaatcaagaacg-aaagttagaggttcgaaggcgatcagataccgccct-agttctaaccataaacgatgccaaccagcgatctg-tcggtgtttat--ttaacgactcgacaggcagc-ttccgggaaaccaaagtgcttaggttccgggggaagtatggttgcaaagctgaaacttaaaggaattgacggaagggcaccaccaggagtggagcctgcggcttaatttgactcaacacgggaaaactcacccggcccggacactgtaaggattgacagattga-----gagctctttcttgattcggtgggtggtggtgcatggccgttcttagttggtggagcgatttgtctggtcaattccgataacgaacgagactctagcctactaaatagccagtcgatcc-------------------------------------------------------tcagcgtcgact-----------------------------------------------------------------------------------------------------------------------------------------gtacatataaaagcttcttagagggacaa-gcggcg-----tat-agtcgcacgagattgagcaataacaggtctgtgatgcccttagatgtccggggccgcacgcgcgctacactgaagagatcagcgtgtttgttatatataaaacctgggccgaaagg----cttgggcaatccgttg----aaacctcttcgtgattgggattgagctttgtaattatcgctcatgaacgaggaattcccagtaagcgcgtgtcataagcacgcgttgattacgtccctgccctttgtacacaccgcccgtcgcta-ctaccgattgaatgatttagtgaggccatcggatcggtcatcgtggctgtcgca--------------------------------agacggcctcga--atgattgagaagatgaccaaactggctcatttagaggaagtaaaagtcgtaacaaggtttccgtaggtgaacctgcggaaggatcatta
>Orthoporus_sp.
----------------------agtcatatgcttgtctcaaagatt-agccatgcatgtctaagtacatgcct----taaa--aaggtgaaaccgcgaatggctcattaaatcagtcatggtttactagac-cg---at--caatc-ctacttggataactgtggtaattctagagctaatacatgcca--agatgct--cctgcc--ctcgt-------------ggttcgagcgcatttatta-gaccaaaaccgat-----cgggtg-------------cttcggtgcccgtc---------------------------agtttgtggtgactctggataacta-tgagcagatcgcacg-------------------------------gtctttgcgccggcgacgtatctttcaaatgtctgccttatcaactgtcgatggtaggctacttgcctaccatggttgtaacgggtaacggagaatcagggttcgattccggagagggagcctgagaaa-cggctaccacatccaaggaaggcagcaggcacgcaaattacccactctcagaacgaggaggtagtgacgaaaaataacaatgcgggactctt-acgaggccccgtaattggaatgagtccactttaaatcctttaacgaggacctattggagggcaagtctggtgccagcagccgcggtaattccagctccaatagcgtatattaaagttgttgcggttaaaaagctcgtagttggatgtcagttgcg-ggcgggtggtccacc----gttttggtggcttactaccc-gtcccgctaccta---------c-catccggcc----------------------------------------------------------------------------------------cctcccgctatgctcttcaccg-ggtg----tggtgggtggc------cgg-aacgtttactttgaaaaaattagagtgctcaaa-gcaggca----------------tgtcttgcctgaatacct-cagcatggaatgatggaacaggacc-tcggttctattttgtcggtt-ttcggaa--ttccg-aggtaatgattaatagggacagacgggggcattcgtattgcggcgctagaggtgaaattcttggaccgtcgcaagacgaactaaagcgaaagcatttgccaagaatgttttc-attaatcaagaacg-aaagttagaggttcgaaggcgatcagataccgccct-agttctaaccataaacgatgccaaccagcgatccg-ccggagttcct--ccaatgacccggccggcagc-ttccgggaaaccaaagtatttgggttccgggggaagtatggttgcaaagctgaaacttaaaggaattgacggaagggcaccaccaggagtggagcctgcggcttaatttgactcaacacgggaaaactcacccggcccggacactggaaggattgacagattga-----gagctctttcttgattcagtgggtggtggtgcatggccgttcttagttggtggagcgatttgtctggttaattccgataacgaacgagactctagcctgctaaataggtggtcgattc----------------------------------------------------tctgaaagtcggcct---------------------------------------------------------------------------------------------------------------------------------------------------gctcttcttagagggacaa-gcggcg-----ctc-agccgcacgaaattgagcaataacaggtctgtgatgcccttagatgtccggggccgcacgcgcgctacactgaaggaatcaacgtgtgtt---t------gcccccgtccggaagg----acagggtaatccgttg----aacctccttcgtgatagggactggggcttgaaattcttgcccacgaacgaggaattcccagtaagcgcgagtcataagctcgtgttgattacgtccctgccctttgtacacaccgcccgtcgcta-ctaccgattgaatgatttagtgaggtcttcggactggggcccggcgagacctcctctgtg--------------------------gggtcttaccggttcgtctcggaaagatgaccgaacttgaccatttagaggaagtaaaagtcgtaacaaggtttccgt-------------------------
>Pandinus_imperator
-------------------------catatgcttgtctcaaagattaagccatgcatgtctaagtacaagcca----aaat--aaggtgaaaccgcgaatggctcattaaatcagttacggttccttagac-ta---ta--ctttc-ctacttggataactgtggtaattctagagctaatacatgcat--ctgagct--ccgacc--ttcg--------------gggacgagcgcttttatta-gaccaagaccaat-----cggact----------------cag-gtccgca----------------------------aaacgtggcgactctggataactt-tgggcggatcgcacg-------------------------------gtct-agcaccggcgacgtatctttcaagtgtctgccttatcaactttcgatggtaggttatgcgcctaccatggtcgttacgggtaacggggaatcagggttcgattccggagagggagcctgagaaa-cggctaccacatccaaggaaggcagcaggcgcgcaaattacccactcccggcacggggaggtagtgacgaaaaataacaatacgggactcta-ttgaggccccgtaattggaatgggtacactctaaaccctttaacgaggatctattggagggcaagtctggtgccagcagccgcggtaattccagctccaatagcgtatattaaagttgttgcggttaaaaagctcgtagttggatctcggttccg-gactgtcggtccgcc----g-acaggcgg-ttactggca-ggaccgga--cgt---------c-tagccgg------------------------------------------------------------------------------------------cctccctcggtgctcttcaccg-ggtg----tcttgggtgtc------cgg-cacgtttactttgaaaaaattagagtgctcaaa-gcaggcg------------------acctgcctgaataatg-gtgcatggaataatggaataggacc-tcggttctattttgttggtt-ttcggaa---cacg-aggaaatgattaagagggacagacgggggcattcgtattgcgacgctagaggtgaaattcttggaccgtcgcaagacgaactactgcgaaagcatttgccaagaatgttttc-attaatcaagaacg-aaagttagaggttcgaaggcgatcagataccgccct-agttctaaccataaacgatgccaaccagcgatccg-cctgagttcct--caaatgactcggcgggcagc-ttccgggaaaccaaagtctctgggttccgggggaagtatggttgcaaagctgaaacttaaaggaattgacggaagggcaccaccaggagtggagcctgcggcttaatttgactcaacacgggaaaacttacccggcccggacaccggaaggattgacagattaa-----tagctctttcttgattcggtgggtggtggtgcatggccgttcttagttggtggagcgatttgtctggttaattccgataacgaacgagactctagcctactaaatagacgagcgatta-------------------------------------------------------tacgagtcgctc---------------------------------------------------------------------------------------------------------------------------------------------------ggacttcttagagggacag-gcggct-----tac-agccgcacgagacagagcaataacaggtctgtgatgcccttagatgtccggggccgcacgcgcgctacactgaaggatgcagcgtgcgtt---t------acccctgtccggaagg----actgggtaaccccttc----aacctccttcgtgatagggataggggattggaattattccccttcaacgaggaattcccagtaagcgcgagtcataagctcgcgttgattacgtccctgccctttgtacacaccgcccgtcgcta-ctaccgattgaatgatttagtgaggtcttcggactggcgcccggagcggctcgc--------------------------------gggtcgcgccgg--tgtgccggaaagatgaccgaacttgattatttagaggaagtaaaagtcgtaacaaggtttccgt-------------------------
>Panulirus_argus
----ctggttgatcctgccagtagtcatatgcttgtctcaaagattaagccatgcatgtgtaagtacaggccg----actt--aaggcgaaaccgcgaatggctcattaaatcagctatgattcattggat-ctgtaaa--cccac-ttacttggataactgtggtaattctagagctaatacatgcac--cacgtct--ctgacc--gcaa--------------gggaagagcgcttttatta-gttcaaaatcagt-----cgggcc----------------tcg-gtccgttac------------------------ccatgtgtggtgaatctgaataactt-ctcgctgagcgcagg-------------------------------gtctccgcaccggcgccgcatctttcaagtgtctgccttatcagctttcgattgtaggttatgcgcctacaatggctataacgggtaacggggaatcagggttcgattccggagagggagcctgagaaa-cggctaccacatctaaggaaggcagcaggcacgcaaattacccactcccggcacggggaggtagtgacgaaaaataacgatgcgagactcat-ccgaggcctcgcaatcggaatgagtacactttaaatcctttaacgaggatccattggagggcaagtctggtgccagcagccgcggtaattccagctccaatagtgtatattaaagttgttgcggttaaaaagctcgtagttggatttcagttccg-gagtgacggttcacc----c-cccggtgc-ctactctcacgctccgaa--cagccg---cacc-ccgcccgg-----------------------------------------------------------------------------------------ttgcacggggtg-tcttcatcg-agtg----tcccgagtggc------cgg-cacgtttactttgaaaaaattagagtgctcaga-gcaggctgtt-------------tgaatggcttgaatgtct-atgcatggaataatggaataggacc-tcggttctattttgttggtt-ttcggaa---cccg-aggtaatgactaataggaacaggcgggggcattcgtattgcgacgctagaggtgaaattcttggaccgtcgcaagacgaactactgcgaaagcatttgccaaggatgttttc-attaatcaagaacg-aaagttagaggttcgaaggcgatcagataccgccct-agttctaaccataaacgatgctgactagcgatccg-ccggcgttatt--cccatgacccggcgggcagc-ttccgggaaaccaaagtctttgagttccgggggaagtatggttgcaaagctgaaacttaaaggaattgacggaagggcaccaccaggagtggagcctgc-gcttaatttgactcaacacgggaaatctcacccggcccggacaccggaaggattgacagattga-----gagctctttctcgattcggtgggtggtggtgcatggccgttcttagttggtggagcgatttgtctggttaattctgataacgaacgagactctagcctattaactagtcgacggatctccagcatgctccgtg-------------------------------------gtgtccagtacgcaa---------------------------------------------------------------------------------------------------------------------------------------------------cttcttcttagagggataa-gcggcaat---tct-agccgcacgagattgagcaataacaggtctgtgatgcccttagatgttctgggccgcacgcgcgctacactgaagggaccaacgtgt------t------gtccccctccgagagg----agcgggtaacccgttc----aaaccccttcatgatagggattggggcttgcaattgtttcccatgaacgaggaattcccagtaagcgcaagtcattagcttgcgttgattacgtccctgccctttgtacacaccgcccgtcgcta-ctaccgattgaatgatttagtgagg-cttcggaccggcgctcttggatgttgtacccctcccccgcaagggtgcttggaggtg---ttctcgcctgga--gctgacggaaagatgtccaaacttgatcatttagaggaagtaaaagtcgtaacaaggtttccataggtgaacctgcggaaggatcatta
>Peripatoides_novaezealandiae
----------------------agtcatacgcttgtctcaaagattaagccatgcacgtctaagtactcgccttgtctatt--aaagtgaaaccgcgaatggctcattaaatcagttatggttcactagat-cg---tacctcatc-ctactcggataactgtggtaattctagagctaatacatgcaa--ctaggcc--ctgcccggccgccttcacgggtggtcggaaagggcgccattatca-gcccaaaaccgac-----cgggtt--gcccaacagggctcccgtccttata----------------------------ccctttgacgactctggataaccttctagcggatcgccggtgaactaggtcggccgggcggtgacgtccgcgtccgacctacggcgactagtctttcgaatgtctgccttatcaactgtcgacggtaggttagacgcctaccgtggtcgtaacgggtgacggggaatcagggttcgattccggagagggagcctgagaaa-cggctaccacatccaaggaaggcagcaggcacgcaaattacccaatccctgcacggggaggtagtgacgaaaaataacgatacgggactcttaacgaggcctcgtaatcggaatgagtccgctctaaatcctttaacgaggatctatcggagggcaagtctggtgccagcagccgcggtaattccagctccgatagcgtatattaaagttgctgcggttaaaaagctcgtagttggatttgggttttcgggccggcgggccgcc----gccttcgagcggcgcgtttcccgccgcgcccccggaaccgcacggtcgcagag-----------------------------------------------------------------------------------------gcccccgcggtgctcttgagtg-agtg----tccgcggtctcgggtcgccg-aacgtttactttgaaaaaattagagtgctccag-gcaggccggtaaagcgtttttaaacccgcgcctgaatagtc-acgcatggaataatgaaagaggaccggtggtcctattttgttggtt-ttcgggattttccg-ccgtcatgattaagagggacggccgggggcattcgtaccgcggcgcgagaggtgaaattctaggaccgtcgcgagacgaaccgttgcgaaagcatttgccaagaatgttttc-cttaatcaagaacg-aaagtcagaggttcgaaggcgatcagataccgccct-agttctgaccgtaaacgatgccacctgacgatccg-ccagggttact--accatgactcggcgggcagc-ccccgggaaacccaagccttcgggttccgggggaagtatggttgcaaagctgaaacttaaaggaattgacggaagggcaccaccaggagtggagcctgcggcttaatttgactcaacacggggaacctcacccggcccggacaccgcgaggattgacagattga-----gagctctttctcgattcggtgggtggtggtgcatggccgttcttagttggtggagcgatttgtctggttaattccgataacgaacgagactctagccggttaagtagcccgagcggtttttga-----------------------------------------------tctttgccgtccgttgcccccgtcctcggctgggcaggttagtcagtggtcatctgaccgttcgtgccctcacggcatgtgacgggaggggaagccgctttctcttcaagcttttgtcgagacggggcgcggagcataaccgaaggccgccggcttttaaggaagcttcttagagggacga-gcggcg-----ttc-agccgcccgagattgagcgataacaggtctgtgatgcccttagatgtccggggccgcacgcgcgctacactgaagggctcagcgtgctcgtt-t------ctcccgagccgacagg----ctcggggaacccgttg----aaaccctttcgtgctagggacagggacttgcaattgtgtccctccaacgaggaattcccagtaagcgcgagtcatcagctcgcgttgattacgtccctgccctttgtacacaccgcccgtcgcta-ctaccgattgaacgatttagtgaggtcttcggaccggtggtcgttccgagcgatttttttccctttcgcagggaggaatc------gtgcggggtcgg--ccggccgggaagatgcccgaacttgatcgtttagaggaagtaaaagtcgtaacaaggtttccgt-------------------------
>Placopecten_magellanicus
caacctggttgatcctgccagtagtcatatgcttgtctcaaagattaagccatgcatgtctaagtacatactt----tttg--atggtgaaaccgcgaatggctcattaaatcagttatggttccttagat-cg---ta--cgatc-ctacttggataactgtggcaattctagagctaatacatgcaa--aaaggca--ccgact--ca----------------cggaggtgcgattttatca-gtccaaaaccaat-----cggtcg----------------caa-ggccgt-----------------------------cactctggtgaatctggataactt-tgtgctgatcgcacg-------------------------------gccctagtgccggcgacgtatctttcaaatgtctgacctatcaactttcgatggtacgtgctatgcctaccatggttgtaacgggtaacggagaatcagggttcggttccggagagggagcatgagaaa-cggctaccacatccaaggaaggcagcaggcgcgcaaattacccactcctggcacggggaggtagtgacgaaaaataacaatacgggactctt-tcgaggccccgtaattggaatgagtacactttaaaccctttaacgagtatccattggagggcaagtctggtgccagcagccgcggtaattccagctccaatagcgtatattaaagttgttgcagttaaaaagctcgtagttggatctcaggtcca-ggcttgcggtccact----c-cttggtgg-ctactgctc-gtcctgac--cta---------c-ctcccggtt----------------------------------------------------------------------------------------ttacccttggtgctcttgattg-agtg----tctcgggtggc------cgg-aacatttactttg-aaaaattagagtgttcaaa-gcaggca------------------attcgcctgaataatg-gtgcatggaataatggaataggacc-tcggttctattttgttggtt-ttcggaa---cttg-aggtaatgattatgagggacagacgggggcattcgtattacggtgttagaggtgaaattcttggatcgccgtaagacgaactactgcgaaagcatttgccaagaatgttttc-attaatcaagatcg-aaagtcagaggttcgaagacgatcagataccgtcgt-agttctgaccataaacgatgccaactagcgatccg-ccggagttgct--tcaatgactcggcgggcagc-ttacgggaaaccaaagtttttgggttccgggggaagtatggttgcaaagctgaaacttaaaggaattgacggaagggcaccaccaggagtggagcctgc-gcttaatttgactcaacacgggaaaactcacccggcccggacactgtaaggattgacagattga-----gagctctttcttgattcggtgggtggtggtgcatggccgttcttagttggtggagcgatttgtctggttaattccgataacgaacgagactctagcctgctaaatagttcaccgatccgc-----------------------------------------------------tctgcgtcggtg---------------------------------------------------------------------------------------------------------------------------------------------------caacttcttagagggacaa-gtggcg-----ttt-agccacacgagattgagcaataacaggtctgtgatgcccttagatgttaggggccgcacgcgcgctacactgaaggaatcaacgtgctct---t------atccttgcccggaagg----gttgggtaacccgttg----aacctccttcgtgctagggattggggcttgtaattcttccccatgaacgaggaattcccagtaagcgcgagtcataagctcgcgttgattacgtccctgccctttgtacacaccgcccgtcgctacctaccgattgattggtttggtgagctcctcggattggtcccgacacggggggcaa-------------------------------ccctcgagtcgg--tgcgccgagaagacgagcaaacttgattatttagaggaagtaaaagtcgtaacaaggtttccgtaggtgaacctgcagaaggatcaagc
>Podura_aquatica
-tacctggttgatcctgccagtagtcatatgcttgtctcaaagattaagccatgcatgtctaagttcaagcga----aaat--aaagtgaaaccgcgaatggctcattatatcagttatggttccttagat-cg---ca--ctta--ctacttggataactgtggtaattctagagctaatacatgcg---ttgagct--ccaacc--ctcgt-------------ggacggagcgcttttatta-gatcaaagccaat-----cggact---------------ttcgggttcgt-----------------------------tttgttggtgactctgaataactt---tgctgatcgcacg-------------------------------gtct-cgcaccggcgacgtatctttcaagtgtctgccttatcaactgtcgatggnaggttatgcgcctaccatggttgtaacgggtaacggggaatcagggttcgattccggagagggagcctgagaaa-cggctaccacatccaaggaaggcagcaggcgcgcaaattacccactcccggcacggggaggtagtgacgaaaaataacgatacggaactcat-acgaggctccgtaatcggaatgagtacactttaaatcctttaacgaggatctattggagggcaagtctggtgccagcagccgcggtaattccagctccaatagcgtatattaaagttgttgtggttaaaaagctcgtagttggatctcggtttca-ggcgggcggtgcacc----t-tgcggtgt-ttactgtct-gcttggac--gat---------t-ttgttagt-----------------------------------------------------------------------------------------tcgttcatggttctcttaatcg-agtg----ccttgagtggc------taa-cacgtttactttgaaaaaattggagtgctcaaa-gcaggcg-----------------ctacagcctgaacatta-gtgcatggaataatggaataggatc-tcggntctatttcgttggct-ttcggag----tcg-aggtaatgattaatagggacagacgggggcattcgnactgcgacgttagaggtgaaattcttggatcgncgcaagacgaactactgcgaaagcatttgccaagaatgttntc-attaatcaagaacg-aaagttagaggttcgaaggcgatcagataccgccct-agttctaaccataaacgatgtcgaccggcgatccg-tcgtcgttaat-attaatgactcgacgggcagc-ctccgggaaaccagagtgtttggattccagggggagtatggttgcaaagctgaaacttaaaagaattgacggaagggcaccaccaggagtggagcctgcggcttaatttgactcaacacgggaaatctcaccaggcccggacaccggaaggattgacagattga-----gagctctttcttgattcggtgggtggtggtgcatgnccgttcttagttggtggagcgatttgtctggttaattccgataacgaacgagactctggcctactaactagacgtcagatcc----------------------------------------------------tttatgggtctgtcg---------------------------------------------------------------------------------------------------------------------------------------------------tagcttcttagagggacgg-gcggcg-----ttt-agccgcncgagaatgagcaataacaggtctgtgatgcccttagatgttctgggctgcacgcgcgctacactgaagaaatcagcgtgt------g------ttccctatccgaaagg----attgggaaacccgttg----aaccttcttcgtgatggggattggggattgcaattattccccatgaacgaggaattcccagtaggcgcgagtcataagcttgcgtcgattacgtccctgccctttgtacacaccgcccgtcgcta-ctaccgatcgagtgatttagtgaggacttcggactggtcttcgatgtggctttc--------------------------------gggtcgtgtcgg--agtaccggaaagatgcccaaacttgattacttagaggaagtaaaagtcgtaacaaggtttccgtaggtgaacctgcggaaggatc----
>Polyxenidae_sp.
----------------------agtcatatgcttgtctcaaagattaagccatgcatgtgtaagtacacacca----tcct--aaggtgagaccgcgaatggctcattaaatcagttatggttcattagatgag---tc--caatc-ctacttggataactgtggcaattctagagctaatacacgcct--ccaagct--ctgacc--tatc--------------gggacgagcgcttttatta-gaccaagaccaat-----cggact----------------tcg-gtccgtt----------------------------tcctttggtgactctgaataacct-tttgaagatcgcacg-------------------------------rtct-cgaaccggcgacgcatctttcaaatgtctgccttatcaactgtcgatggtaggttatgcgcctaccatggttgtaacgggtaacggagaatcagggttcgactccggagagggagcctgagaaa-cggctgccacatccaaggaaggcagcaggcacgcaaattacccactcccggcacggggaggtagtgacgaaaaataacgatgcgggactctt-ccgaggccccgtaatcggaatgagtacactttaaatcctttaacgaggatcaattggagggcaagtctggtgccagcagccgcggtaattccagctccaatagcgtatactaaagttgttgcggctaaaaagctcgtagttggatttcagtcgta-ggccggtggtccacc----g-cccggtgg-ctactgcct-ggcctggg--cac---------c-ttgccggc-----------------------------------------------------------------------------------------tctcctgcgatgctcttgaccg-ggtg----tcgtgggtggc------cgg-aacgtttactttgaaaaaattagagtgctctaa-gcaggcg----------------c-tacagcctgaataaca-cagcatggaataatggaacaggacc-ttggttctgttttgttggtc-tttggaa---gcca-aggtaatgattaatagggacggacgggggcattcgtattgcgacgctagaggtgaaattcttggaccgtcgcaagacgaactactgcgaaagcatttgccaagaacgttttc-attaatcaagaacg-aaagtcagaggttcgaaggcgatcagataccgccct-agatctgaccataaacgatgccaaccagcgatccg-ccggagttact--cccatgactcggcgggcagc-ttccgggaaaccaaagtgtgtgggttccgggggaagtatggttgcaaagctgaaacttaaaggaattgacggaagggcaccaccaggagtggagcctgcggcttaatttgactcaacacgggacacctcacccggcccggacaccggaaggattgacagactga-----gagctctttcttgattcggtgggtggtggtgcatggccgttcttagttggtggagcgatctgtctggttaattccgataacgaacgagactctagcctactaactaggcagtcgatca---------------------------------------------------------tttgtcggct---------------------------------------------------------------------------------------------------------------------------------------------------gttcttcttagagggataa-gcggct-----ttt-agccgcatgagattgagcaataacaggtctgtgatgcccttagatgtccggggccgcacgcgcgctacactgaaggaatcagcgtgtgtt---t------ccccttgtccgagagg----accgggtaatccgctg----aacctccttcgtgatagggatcggggcttgaaattattccccgtgaacgaggaattcccagtaagcgcgagtcataagctcgtgttgattacgtccctgccctttgtacacaccgcccgtcgcta-ctaccgattgaatgatttagtgaggtcttcggactgaggcccggcgaagcttgc------------------------------------tttgccga--cgctttggaaagatgatcgaacttgatcatttagaggaagtaaaagtcgtaacaaggtttccgt-------------------------
>Priapulus_caudatus
-aacctggttgatcctgccagtagtcatatgcttgtctcaaagattaagccatgcatgtctaagtacagacgg----atac--aaagtgaaaccgcgaatggctcattaaatcagttatggttccttagat-ct---ta--ctatc-ctacttggataactgtggtaattctagagctaatacatgcaa--tcaagct--ccgacc--ttac--------------gggacgagcgcttttatta-gacc-aaaccaat-----cgggtt----------------tcg-gcccgt-----------------------------tcttttggtgactctggataacct-tgcgctgatcgcacg-------------------------------gtct-cgcaccggcgacgtatctttcaaatgtctgccttatcaactttcgatggtagattatgtgcctaccatggctgtaacgggtaacggggaatcagggttcgattccggagagggagcatgagaaa-cggctaccacatccaaggaaggcagcaggcacgcaaattaccca-ttccggcacggggaggtagtgacgataaataacaatacgggactctt-tcgaggacccgtaattggaatgagtacactttaaatcctttaacgaggatctattggagggcaagtctggtgccagcagccgcggtaattccagcttcaatagagtatattaaagttgttgcagttaaaaagctcgtagttggatctggggctta-ggctggtggctcatc----t-agcgatgg-ttactgcct-gtcctggccttta---------c-ctcccggt-----------------------------------------------------------------------------------------ctatctttgttgctcttgactg-agtg----actcgggttgc------cgc-aacgtttactttgaaaaaattagagtgttcaaatgcaggct------------------ttttgcctgaataatg-gtgcatggaataatggaataggacc-tcggttctattttgttggtt-ttcggaa---catg-aggaaatgattaagaggaacagacgggggcattcgtactgctgcgttagaggtgaaattcttggatcgtagcaagacgaacaacagcgaaagcatttgccaagaatgttttcgattaatcaagaacg-aaagtcagaggttcgaaggtgatcagataccgccct-agttctgaccataaacgatgccaactagcgatctg-ccggagttact--acaatgacttggcgggcagt-caccgggaaaccaaagtctttgggttccgggggaagtatggttgcaaagctgaaacttaaaggaattgacggaagggcaccaccaggagtggnncnngcggcttaatttgactcaacacgggaaatctcacccggtccggacactgtaaggattgacagattga-----gagctctttcttgattcggtgggtggtggtgcatggccgttcttagttggtggagcgatttgtctggttaattccgataacgaacgagactctggcctactaaatagtgagccgattc-------------------------------------------------------cgtcggtcggct--------------------------------------------------------------------------------------------------------------------------------------------------ggcacttcttagagggacaa-gcggcg-----gct-agccgcacgagattgagcaataacaggtctgtgatgcccttagatgtccggggctgcacgcgcgctacactgaaggaatcagcgtgcatt---t------tgccttgtccggaagg----actgggtaacccgatg----aacctccttcgtgctagggatagggaattgcaattatttcccttgaacgaggaattcccagtaagcgcgagtcataagctcgtgttgatcacgtccctgccctttgtacacaccgcccgtcgcta-ctaccgattgaatgatttagtgaggtcttcggaccggtcccggcgagaggggaaacc-----------------------------ctcgcagtcggactgtgctgggaaggatgaccaaacttgatcatttagaggaagtaaaagtcgtaacaaggtttccgtagg--aacctgcagaaggatca---
>Ptychodera_flava
----------------------agtcatatgcttgtctcaaagattaagccatgcatgtctaagtacgagccc----ccgtacagagcgaaactgcgaatggctcattaaatcagttatggttcctttgat-cg---tt--gaccc-ttacatggataactgtggtaattctagagctaatacatgcga--atgagcg--ccgacc--tcacc-------------gggaggcgtgcttttattaggaccaagaccaat-----ccgggt-------------ctcgcggcccggtc----------------------------ccactggcgaattctggataactt---ggcggatcgcacg-------------------------------gccccggcgccggcgacgactctttcaagtgtctgccctatcaactttcgatggtacgttatgcgcctaccatggttgtaacgggtaacggggaatcagggttcgattccggagagggagcctgagaaa-cggctaccacatccaaggaaggcagcaggcgcgcaaattacccattcccgacacggggaggtagtgacgaaaaataacaatacaggactctt-tcgaggccctgtaattggaatgagtacactttaaaacctttaacgaggatctattggagggcaagtctggtgccagcagccgcggtaattccagctccaatagcgtatattaaagctgttgcagttaaaaagctcgtagttggatcttgggccta-ggctggcggtccgcc----g-aaaggcgagttactgcct-gtcctggt--ctc---------t-ccttcggt-----------------------------------------------------------------------------------------gctcccccggtgctcttagctg-agtg----ccgggggtggc------cgg-aacgtttactttgaaaaaattagagtgttcaaa-gcaggcc-----------------gccacgcctgaatagtc-cagcatggaataatggaataggacc-tcggttctattgcgttggtt-ttcggaa---cgcg-aggtaatgattaagagggactgacgggggcatccgtattgcggcgttagaggtgaaattcttagatcgtcgcaagacgaacaactgcgaaagcatttgccaagaatgttttc-attaatcaagaacg-aaagttagaggttcgaagacgatcagataccgtcct-agttctaaccataaacgatgccgactggcgatccg-ccggcgttact--cccatgacctggcgggcagc-ttccgggaaaccaaagtctttgggttccgggggaagtatggttgcaaagctgaaacttaaaggaattgacggaagggcaccaccaggagtggagcctgcggcttaatttgactcaacacgggaaaactcacccggcccggacacagttaggattgacagattga-----gagctctttctcgattctgtgggtggtggtgcatggccgttcttagttggtggagcgatttgtctggttaattccgataacgaacgagactctggcttgctaaatagttacgcgaccc-------------------------------------------------------accgggtcggcg-------------------------------------------------------------------------------------------------------------------------------------------------tccaacttcttagagggacaa-gtggcg-----ttt-agccacgcgagattgagcaataacaggtctgtgatgcccttagatgtccggggccgcacgcgcgctacactgaaggaatcagcgggcgttg--c------ctccctggccgccagg----cctgggcaatccgatg----aacctccttcgtgctagggatagggaattgtaattgtttcccttgaacgaggaattcccagtaagcgcgagtcataagctcgcgttgattacgtccctgccctttgtacacaccgcccgtcgcta-ctaccgattgaatggtttagtgagatcttcggatgggccgcgtcggggtcgtcctgc-----------------------------ggcctcgctcgc--ttggctgagaagttgatcaaacttgatcatttagaggaagtaaaagtcgtaacaaggtttccgta------------------------
>Pycnophyes_sp.
----------------------agtcatatgcttgtcttaaagattaagccatgcatgtctaagtacacgctc----cggc--aaagtaaaaccgcacaaggctcattaaatcagttagtattcatttgat-ca-------atgcc-ttacatggataactgtggcaattctagagctaatacatggat--acccgcc--ctgacc--tcgc--------------ggaaagggcgcctttgtca-gactaaaaaccaa-----tcggct----------------tccgggccgta------------------------------cagtggtgaaccatgataacctctacgctgaccgcacg-------------------------------gtca-cgcaccggcggcctatctttcgaatgtctgccttatcaactttcgatggtagattaagtgcctaccatggtgataacgggtaacggggaatcagggtttgattccggagagggagcctgagaaa-cggctaccacatccaaggaaggcagcaggcacgcaaattacccactcccggcacggggaggtagtgacaagaaataacaatacaggactctt-tcgaggccctgtaattggaatgagtacactttaaatcctttaacgaggatctattggaggacaagtctggtgccagcacccgcggtaattccagctccaatagcgtatattaatgctgctgcagttaaaaagctcgtagttggatctggcgtacg-ggcttgcggtccacc----t-tcaggtgg-cgactgcac-gtcccggc--gta---------c-ctctcggc-----------------------------------------------------------------------------------------tttccctagttgctcttagctg-agtg----actagggttac------cgg-aatgtttactttgaaaaaattagagtgttcaaa-gcaggcg-------------------atcgcctgaatagtg-gtgcatggaataatggaacaagacc-tcggttctattttgttggtt-tccggaa---cacg-aggtaatgattaagagggactgctgggggcatccgtattgctgcgttagaggtgaaattcttggatcgcagcaagacgaactactgcgaaagcatttgccaaaaatgttttc-attagccaagaacg-aaagtcggaggttcgaaggcgatcagataccgccct-agttccgaccataaacgatgccgactgacaatccg-caggagttatt--acaatgactctgcgggcagcttcccgggaaaccaaagtctatgggttccggggggagtatggttgcaaagctgaaacttaaaggaattgacggaagggcaccaccaggagtggagcctgcggcttaatttgactcaacacgggaaacctcaccgggtccggacactgtaaggattgacagattga-----gagctctttcttgattcagtggttggtggtgcatggccgttcttagttggtggagtgatttgtctggttaattccgataacgaacgagactctggcctactaaatagttcgtcgatca------------------------------------------------------cacgttgtcggcg--------------------------------------------------------------------------------------------------------------------------------------------------ctaacttcttaggggaacaa-gcagct-----tat-agctgcacgaaatagagcaataacaggtctgtgatgcccttagatgtcccgggccgcacgcgcgctacactgaaggaggcagcgtgtgct---t------acccttttccggaagg----aatgggtaaccccatg----aatccttttcgtgctagggactggcgcttgcaattgttcgccatgaacgaggaattcccagtaagcgcgagtcataagctcgtgttgattacgtccctgccctttgtacacaccgcccgtcgcta-ctacagattgaatgatttagtgaggtctttggactggcccctgcgaggctggcaa-------------------------------cagtcgcgccgg-tgtgcatgggaagatgaccaaacttgattatttagatgaagtaaaagtcgtaacaaggtttccgt-------------------------
>Rugiloricus_sp.
---------------------tagtcatatgcttgtctcaaagattaagccatgcatgtctaagttcagactt----cttgtaaaagtgaaactgcgaatggctcattaaatcagttgtggtctcattgat-cg---cgtatacag-ttacttggataactgtggcaattctagagctaatacatgcct--cgaatgt--cgcgtg--tctgtagtgaaagctgcagtacgtgatgcacttatta-ggccaaagccaat-----cggtgt----------------ccg-gcgcgtgcttccgagtgcgttgtcggcccgtatctcttttgggcgactccagataactt---tgccgatcgtaca-------------------------------gcct-tgcgctgacgacagatctttcgagcgtctgccttatcaactgtcgacggtaggctatgcgccaaccatggttacaacgggtaacggggaatcagggttcgattccggagagggagcctgagaaa-cggctaccacttctaaggaaggcagcaggcgcgcaacttacccactcccgacacggggaggtagtgacgataaataacgatgcggtgctcctagcgagtcatcgcaatcggaatgagcacattttaaatcctttaacgaggatctattggagggcaagcctggtgccagcagccgcggtaattccagctccaatagcgtatattaaagttgctgcagttaaaaagctcgtagtcggaattcaggtcat-gtcgggccgtccgta--ccccaatcgggtcgtgtcggctgtgacgggcctctt-----------tgtccgat-----------------------------------------------------------------------------------------tcttgggcgatgcctttaaccg-ggtg----tcgttcgaggt------cgg-cgcgtttactttgaacaaatcggagtgctcaat-gcaagca-------------caaattgttgctcgaacgtac-cagcatggaataatggaataagacc-tgtcgcttgtttcgttggtt-ttgaaga---cagacaggtaatgatcaatagggactgccgggggcattcgtactgcggcgctagaggtgaaattcttggaccgtcgcaagacgaacagaagcgaaagcgtttgccaagaatgttttc-gttgatcaagaacg-aaagtcggaggttcgaaggcgatcagataccgccct-agttccgaccgtaaacgatgccgactagaaatcag-tctcagtcattattttcagactagactggcggc-tcccgggaaaccaaagtgtttgggttccgggggaagtatggttgcaaagctgaaacttaaaggaattgacggaagggcaccaccaggagtggagcctgcggcttaatttgactcaacacggggcaactcacccggtccggacactgtaacgattgacagatcga-----gagctttttcacgatttagtgggtggtggtgcatggccgttcttagttggtggagcgatttgtctggttgattccgataacgaacgagacttcagtcgattagttccgtggcacagtcgttcgcgacttgtgctggcctcgcgccaagaccgcgttagg-----------tttctagcgttggtc---------------------------------------------------------------------------------------------------------------------------------------------------gacggtactagagagacga-acggc------ttg-aaccgaaggaagcgaagcaataacaggtctgtgatgcccttagatgtccggggccgcacgcgcgctacaatgcaggagacaacgggtgca---t------ttcctggcctgaaaag---tgctgggtaatctctcgttcaaaactcctccgtggtggggacagggaattgcaattatttccctcgaaccaggaattccgagtaagtgcgagtcatcagctcgcgctgattacgtccctgccctttgtacacaccgcccgtcgcta-ctaccgattgaatgatttagtgaggccttcggagaggtcgcccggccagtttcg--------------------------------gctgtgctgtgg--tcgatattgaagttggtcgaacttgctcatttagaggaagtaaaagtcgtaacaaggttttc---------------------------
>Scutigera_coleoptrata
------------------------tcatatgcttgtctcaaagattaagccatgcatgtctaagtactagcca----cttg--acggtgaaaccgcgaatggctcattaaatcagttatggttccttagat-cg---ta--ccatc-ctacttggataactgtggtaattctagagctaatacatgccg--atcagct--ctgacc--ttcg--------------gggacgagcgcatttatta-gaacaagaccaatacgggccggca----------------acg-gtccgtt---------------------------cccatttggtgactctgaataacct-tgagccgatcgcacg-------------------------------gtct-cgcaccggcgacgcatctttcaaatgtctgccttatcaactgtcgacggtaggttatgggcctaccatggtagtaacgggtaacggggaatcagggttcgattccggagagggaacctgagaaa-cggctaccacatccaaggaaggcagcaggcacgcaaattacccactcccggcacggggaggtagtgacgaaaaataacaatgcgggactctt-ccgaggccccgtaattggaatgagtacactttaaatcctttaacgaggacctattggagggcaagtctggtgccagcagccgcggtaattccagctccaatagcgtatattaaagttgttgcggttaaaaagctcgtagttggatctcggtgccg-gaccggcggtccgcc----tcgccgcggtattactgccg-gccccggagccat---------c-acgccggc-----------------------------------------------------------------------------------------cgtccctaggtgctcttcactg-agtg----tcttgggtgac------cgg-aacgtttactttgaacaaattagagtgctccaa-gcaggcg----------------tgtttcgcccgcatacct-cagcatggaataatggaataggacc-tcggttctattgcgttggtt-ttcggaa---cccg-aggtaatgattaatagggacaggcgggggcattcgtattgcgacgctagaggtgaaattcttggaccgtcgcaagacgaacaactgcgaaagcatttgccaagaatgttttc-attaatcaagaacg-aaagttagaggttcgaaggcgatcagataccgccct-agttctaaccataaacgatgccaaccagcgatccg-ccaaagttcct--ccgatgactcggcgggcagc-ttccgggaaaccaaagtttttgggctccgggggaagtatggttgcaaagctgaaacttaaaggaattgacggaagggcaccaccaggagtggagcctgcggcttaattcgactcaacacgggaaaactcacccggcccggacactggaaggattgacagattga-----gagctctttcttgattcggtgggtggtggtgcatggccgttcttagttggtggagcgatttgtctggttaattccgataacgaacaagactcaaacctactaactagacgatcgatttgggcgagctgtttccttccctcgcgtaggagcggca----------------ctgcctccgtcggtc-------------------------------------------------------------------------------------------------------------------------------------------------gataacttcttagaggaacaa-gcggcg-----ctc-agccgcacgagattgagcaataacaggtctgtgatgcccttagatgtccggggccgcacgcgcgctacactgaaggaatcagcgtgtgtcc--t------tccctggtccggcagg----acggggtaaccagctg----aacctccttcgtggtagggatcggggtttgcaattgttccccgtgaacgaggaattcctagtaagcgcgagtcataagctcgcgttgactacgtccctgccctttgtacacaccgcccgtcgcta-ctaccgattgaatgatttagtgaggtcttcggactggcagtcgcggcggccatcca------------------------------aggtcgcggcaa--cgcgtcgggaagatgaccgaacttgaccatttagaggaagtaaaagtcgtaacaaggtttcc---------------------------
>Siro_rubens
-tacctggttgatcctgccagtagtcatatgcttgtctcaaagattaagccatgcaagtctaagtacatgccg----tatt--aaggtgaaaccgcgaatggctcattaaatcagttatggttccttagat-cg---ta--ctttt-ctacttggataactgtggcaattctagagctaatatatgcag--cagagct--ccgacc--ttcg--------------gggacgagcgcttttatta-gaccaagaccaat-----cggacc----------------tcg-gtccgta----------------------------caccacggcgactctggataactt-tgggctgatcgcacg-------------------------------atct-tgcatcggcgatatttctttcaagtgtctgccttatcaactgtcgatggtaggttatgcgcctaccatggtcgtaacgggtaacggggaatcagngttcgattccggagagggagnntnagaaa-cggctaccacatccaaggaaggcagcaggcgcgcaaattacccactcccggcacggggaggtagtgacgaaaaataacaatacgggactctc-ttgaggccccgtaattggaatgagtacactctaaatcctttaacgaggatctattggagggcaagtctggtgccagcnnccgcggtaattccagctccaatagcgtatattaaagttgttgcggttaaaaagctcgtagttggatctcagttaca-gacgggcggtccatc----t-ttcggtgg-ctactgccc-ggcctgaa--cat---------tcctgccggt-----------------------------------------------------------------------------------------tttctctaggtgctcttcactg-agtg----tctagagtggc------cgg-cacgtttactttgaaaaaattagagtgctcaaa-gcaggcg------------------tgacgcctgaataatg-gtgcatggaataatggaataggacc-tcggttctattgtgttggtt-ttcggaa---cacg-aggtaatgattaagagggacagacgggggcattcgtattgcgacgctagaggtgaaattcttggaccgtcgcaagacgaactactgcgaaagcatttgccaagaatgttttc-attaatcaagaacg-aaagttagaggttcgaaggcgatcagataccgccct-agttctaaccataaacgatgctaaccagcgatccg-cctgagtttct--caattgactcggcgggcagc-ttccgggaaaccaaagtttgtgagttccgggggaagtatggttgcaaagctgaaacttaaaggaattgacggaagggcaccaccaggagtggagcctgcggcttaatttgactcaacacgggaaaacttacccggcccggacaccggaaggattgacagattaa-----gagctctttcttgattcggtgggtggtggtgcatggccgttcttagttggtggagcgatttgtctggttaattccgttaacgaacgagactctagcctactaaataggcgaccgatca-------------------------------------------------------cttttgtcggtc---------------------------------------------------------------------------------------------------------------------------------------------------gctcttcttagagggacaa-gcggcg-----ctt-agccgcacgagacagagcaataacaggtctgtgatgcccttagatgtccggggccgcacgcgcgctacactgaaggaatcagcgtgtgct---t------acccctgtccggcagg----attgggtaacccgttg----aacctccttcgtgatagggataggggcttgtaattattccccttgaacgaggaattcccagtaagcgcgagtcataagctcgcgttgattacgtccctgccctttgtacacaccgcccgtcgcta-ctaccgattgaatgatttagtgaggtcttcggactggtgctcggagcggctctc--------------------------------gggtcgcgccgg--tgtaccggaaagatgaccaaacttgatcatttagaggaagtaaaagtcgtaacaaggtttccgtaggtgaacctgcggaaggatc----
>Sminthurus_viridis
----------------------agtcatatgcttgtctcaaagattaagccatgcatgtctaagttcaagcga----aaat--aaagtgaaaccgcgaatggctcattacatcagttatggttccttagat-cg---ca--ctta--ctacttggataactgtggtaattctagagctaatacatgca---ctgagcc--ccaacc--ttctg-------------ggaaggggcgcttttatta-gatcaaagccaat-----cgtact---------------ttcgggtacgt-----------------------------tttattggtgactctgaataactt---tgctgatcgcatg-------------------------------gtct-tgtaccggcgacgtatctttcaagtgtctgccttatcaactgtcgatggtaggttatgcgcctaccatggttgtaacgggtaacggggaatcagggttcgattccggagagggagcctgagaaa-cggctaccacatccaaggaaggcagcaggcgcgcaaattacccactcccggcacggggaggtagtgacgaaaaataacgatacagaactcat-acgaggctctgtaatcggaatgagtacactttaaatcctttaacgaggatctattggagggcaagtctggtgccagcagccgcggtaattccagctccaatagcgtatattaaagttgttgcggttaaaaagctcgtagttggatctcggtttcg-ggcggatggtgcacc----t-cgcggtgt-ttactgtct-acccggac--gat---------t-ttgttagt-----------------------------------------------------------------------------------------tcgttcgtggttctcttaaccg-agtg----ccacgggtggc------tga-cacgtttactttgaaaaaattggagtgctcaaa-gcaggcg-----------------ctacagcctgaacatta-gtgcatggaataatggaataggatc-tcggttctatttcgttggct-ttcggag----ccg-aggtaatgattaataggaacagacgggggcattcgtactgcgacgttagaggtgaaattcttggatcgtcgcaagacgaactactgcgaaagcatttgccaagaatgttttc-attaatcaagaacg-aaagttagaggttcgaaggcgatcagataccgccct-agttctaaccataaacgatgccgaccggcgatccg-aggtcgttaat--tgaatgactcctcgggcagc-ctccgggaaaccagagtttttgggttccgggggaagtatggttgcaaagctgaaacttaaaggaattgacggaagggcaccaccaggagtggagcctgcggcttaatttgactcaacacgggaaatctcaccaggcccggacaccggaaggattgacagattga-----gagctctttcttgattcggtgggtggtggtgcatggccgttcttagttggtggagcgatttgtctggttaattccgataacgaacgagactctgacctattaactagatgctggatccc---------------------------------------------------tttgtgggtctaaca---------------------------------------------------------------------------------------------------------------------------------------------------cagcttcttagagggactg-gcggcg-----ttt-agccgcacgagattgagcaataacaggtctgtgatgcccttagatgttctgggctgcacgcgcgctacactgaaggaatcagcgtgt------g------ttcccgatccgaaagg----attgggaaacccgttg----aacctccttcgtgatggggattggggattgcaattattccccatgaacgaggaattcccagtaggcgcgagtcataagcttgcgtcgattacgtccctgccctttgtacacaccgcccgtcgcta-ctaccgatcgagtgatttagtgaggacttcggactggtcttcgtggtggccttc--------------------------------gggtcatgacgg--agtgccggaaagatgcccaaacttgatcacttagaggaagtaaaagtcgtaacaaggtttccgt-------------------------
>Squilla_empusa
---cctggttgatcctgccagtagtcatatgcttgtctcaaagattaagccatgcatgtctaagtacagnccg----atct--aaggcgaaaccgcgaatggctcattaaatcagttgtggttcattggat-ct---ta--cccac-ccacctggataactgtggtaattctagagctaatacatgcac--acaagct--ccgacc--tcaa--------------gggaagagcgcttttatta-gatcaaaaccaat-----cgggcc----------------tcg-gtccgtc----------------------------acacttggtgaatctgaataactt-tgggctgagcgcacg-------------------------------gccctcgcgccggcgccgcatctttcaagtgtctgccttatcagctttcgattgtaggttatgcgcctacaatggctataacgggtaacggggaatcagggttcgattccggagagggagcctgagaaa-cggctaccacatctaaggaaggcagcaggcacgcaaattacccactcccggctcggggaggtagtgacgaaaaataacgatgcgagactctt-ccgaggcctcgcaatcggaatgagtacactttaaatcctttaacgaggatctattggagggcaagtctggtgccagcagccgcggtaattccagctccaatagcgtatattaaagttgttgcggttaaaaagctcgtagttggatctcagttccg-gaccgacggttcgcc----g-cccggcgt-ctactgtcggcttccgaa--cag---------c-ccgccggc-----------------------------------------------------------------------------------------tcgcgcggggtgctcttcatcg-agtg----tcccgagtggc------cgg-cacgtttactttgaaaaaattagagtgctcaaa-gcaggc-----------------ccagccgcctgaatattc-gtgcatggaataatggaataggacc-tcggttctattttgttggtt-ttcggaa---ctcg-aggtaatgattaatagggacagacgggggcattcgtattgcgacgttagaggtgaaattcttggatcgtcgcaagacgaactactgcgaaagcatttgccaagaatgttttc-attaatcaagaacg-aaagttagaggttcgaaggcgatcagataccgccct-agttctaaccataaacgatgctgactagcgatccg-ccggcgttatt--cccatgactcggcgggcagc-ttccgggaaaccaaagtctttgagttccgggggaagtatggttgcaaagctgaaacttaaaggaattgacggaagggcaccaccaggagtggagcctgcggcttaatttgactcaacacggg-aacctcaccaggcccggacaccggaaggattgacagattga-----gagctctttcttgattcggtgggtggtggtgcatggccgttcttagttggtggagcgatttgtctggttaattccgataacgaacgagactctagcctgctaactagtcgacggatctcatac-----------------------------------------------catatgtgtccgtcg---------------------------------------------------------------------------------------------------------------------------------------------------caccttcttagagggataa-gcggcg-----tct-agccgcacgagattgagcaataacaggtctgtgatgcccttagatgttctgggccgcacgcgcgctacactgaagggatcagcgtgt------c------ctccctctccgagagg----agcgggtaacccgttg----aaaccccttcgtgatagggattggggcttgaaattgttccccatgaacgaggaattcccagtaagcgcaagtcatcagcttgcgttgattacgtccctgccctttgtacacaccgcccgtcgcta-ctaccgattgaatgatttagtgaggccttcggactggcgcccctggtggctcac--------------------------------gggtcaccccgg--gctgccggaaagatgtccaaacttgatcatttagaggaagtaaaagtcgtaacaaggtttccgtaggtgaacctgcggaaggatcatta
>Stylochus_zebra
----------------------agtcatatgcttgtctcaaagactaagccatgcatgtctcagtacacatca----tctt--acgatgaaaccgcgaatggctcattaaatcagctatggttccttggat-cg---tg--tcaa--ttacatggataactgtgggaattctagagctaatacatgcat--caaagcc--aatgcc--ttac--------------ggtaatggcgcatttatta-gatcaaaaccaac-----ctggct----------------tcg-gcctgt-----------------------------gttgttgatgactctggataaact-tgagcagatcgcatg-------------------------------gcca-tgagccggcgacgtatctttcaaatgtctgccctatcaacttacgttggtaggttacctgcctaccatggtgataacgggtaacggggaatcagggttcgattccggagagggagcatgagaaa-cggctaccagaactacggtttgcagcaggcgcgcaaattacccactcccggcacggggaggtagtgacgaaaaataacaatacgggtctttt-tataggccccgtaattggaatgagtacaccttaaaaccattaacgagtaccaattggagggcaagtctggtgccagcagccgcggtaattccagctccaatagcgtatattaaagttgttgcagttaaaaagctcgtagttggatctgaggatta-gagccacaggttggc----cgcatgg----ctacacttgtggctcagcctgca-----------tagtcggtg----------------------------------------------------------------------------------------attgttttggtgctcttaactg-agtg----ccttaattgcc------cggccacgtttactttgaaaaaattggagtgctcaaa-tcaggcc------------------caatgcctgaacagat-gtgcatggaataatggaaaaggact-tcggttctattttgttggtt-ttcggaa---cacg-aagtaatgattaagagggacagacgggggcattcgtattgcggtgggagaggtgaaattcttggatcatcgcaagacgccctacagcgaaagcatttgccaagaatgtttcc-attaatcaagaacg-aaagtcagaggttcgaagacgatcagataccgtcct-agttctgaccataaacgatgccaactggcaatccg-ttgcgattgca--tgttcgatccaacgggcagc-ctccgggaaaccaaagtctttgggttccgggggaagtatggttgcaaagctgaaacttaaaggaattgacggaaaggcaccacaaggagtggagcctgcggcttaatttgactcaacacgggaaaactcacccggcccggacactgtgaggattgacagattga-----aagctctttcttgattcggtgggtggtggtgcatggccgttcttagttggtggagcgatttgtctggttaattccgataacgaacgagactctagcctactaaatagtacactcatcc-----------------------------------------------------atttgtgtgagtgc---------------------------------------------------------------------------------------------------------------------------------------------------cgacttcttagggggacaa-gtggca-----ttcaagccatacgaaattgagcaataacaggtctgtgatgcccttagatgtccggggccgcacgcgcgctacactgaatagcgtaacgagttat---t------ctcctgatccgaaagg----gtcgggcaacctgttg----aaacctattcgtgacagggatcggggcttgtaattattccccgtgaacgaggaattcctagtaagcgcaagtcataaacttgcgttgattacgtccctgccttttgtacacaccgcccgtcgcta-ctaccgattgaatggtttagcaaggtcttcggattggcgcctgactgtt-------------------------------------tcggcagtcttg--gtgtccgagaagatgatcaaacttgatcatttagaggaagtaaaagtcgtaacaaggtttccgt-------------------------
>Trichinella_spiralis
------------------------aagcttgcttgtctcaaagattaagccatgcatgtgtaagcacacactg----tttta-aaagtgaagccgcgaatggctcattacaacagccacagtttattagaa-ct---ta--caat-----catggataactgtggtaattctagagctaatacacgcac--aaaaact--tcaact--gaatt-------------ggttgaagtgcttttatta-gaacaaaaaccga-----acggcg----------------tttgacgaatg---------------ttgaacgtcgaaactgtttggtgaatctgaataacta--tttctgatcgcatg-------------------------------gtct-agcaccggcgacatcactttcaagtgtctgccttatcaaccttcgatggtagcctatgcgactaccatggtgataacgggtaacggagaatcagggttcgactccggagagggagcctgagaaa-cggctaccacatccaaggaaggcagcaggcgcgcaaattacccactcccagcttggggaggtagtgacgaaaaataacgagacgattctcgt-ttgaga-aacgttatcgaaatgagtacgctttacacacgctaacgagtagcaattggagggcaagtctggtgccagcagccgcggtaattccagctccaatagcgtatattaaagttgctgcggttaaaacgctcgtagttgaattgtggtctta-gacaacagtccccct----acaaaggtgtggcacggttg---ctcgagatctt-----------cattcgtgg----------------------------------------------------------------------------------------ttgctgttgttgctcttcattg-agtg----tcaatggtgcc------tcg-agattttactttgaaaaaattagagtgctcaaa-gcaggtt-----------------gtgatgcctgaataatg-gtgcatggaataatagaatacgatc-tcggttctattttgttggtt-ttcgaa----ccgg-agataatgattgaaaggaacagacgggggcattcgtattgctgcgttagaggtgaaattcttggatcgcagcaagatgaacaattgcgaaagcatttgccaagaatgttttc-attaatcaagaacg-aaagttagaggttcgaaggcgatcagataccgccct-agttctaacggtaaactatgccaaccagcgattcg-ccgaagttcat---ttaagactcggcgagcagc-ttccgggaaaccaaagtgtttcggttccgggggaagtatggttgcaaagctgaaacttaaaggaattgacggaagggcaccaccaggagtg--gcatgcggcttaatttgactcaacacgggaaaactcacccggcccggacactggaaggattgacagattgacagctcagctctttcttgattcagtgggtagtggtgcatggccgttcttagttggtggagcgatttgtctggttaattccgataacgaacgagactctaccctattaaatagtgacagtattg----------------------------------------------------tattttttgtgctga---------------------------------------------------------------------------------------------------------------------------------------------------tcacttcttagagggactg-gcaaat-----tgaaagctgcacgaaaaagagcaataacaggtctgtgatgcccttcgatgtccggggctgcacgcgcgctacaatgaaagcgtcaacgtgagtta--c------gtccttacctgaaaag----gtttggcaatcgaatg----aaacgttttcttgaatggaatagggaattgcaattgtttcccttgaacgaggaattcccagtaagcgtgagtcattagctcgcgttgattacgtccctgccctttgtacaca-cgcccgtcgcta-ctaccgattggatgatttagtgaggtgttttgactggcgccagtagtcgg------------------------------------atatgtattcgt--cgcgccgggaaatttcccaaaccaaatcatctagaggaagtaaaagtcgtaacaaggtttccgtaggtgaa-ctgcggaaggatc----
>Triops_longicaudatus
---cctggttgatcctgccagtag-catatgcttgtctcaaagattaagccatgcatgtctaagtacaagccg----ctct--gcggcgaaaccgcgaatggctcaataaatcagttatggttccttagat-cg---ta--ccatc-ctacttggataactgtggtaattctagagctaatacatgcac--acaagcc--ctgacc--tcac--------------ggaaagggtgcttttatta-gatcaaaaccaat-----cgggct----------------tcg-gcccgt-----------------------------tgttttggtgactctggataactc-ttagcagatcgcatg-------------------------------gtct-cgcaccggcgacgcatctttcaaatgtctgccttatcaactgtcgatggtaggttatgcgcctacaatggttgcaacgggtaacggggaatcagggttcgattccggagagggagcctgagaaa-cggctaccacatccaaggaaggcagcaggcgcgcaaattacccactcccggcacggggaggtagtgacgaaaaataacgatacgggactctt-ccgaggccccgtgattggaatgagtacactttaaatcctttaacgaggacccattggagggcaagtctggtgccagcagccgcggtaactccagctccaatagcgtatattaaagttgttgcggttaaaaagctcgtagttggattccggtcctg-ggcgggcggtaccgc----catcgtgcgt-gcactgcct-aggcggga--caa---------a-tcaccgcga----------------------------------------------------------------------------------------ctatccggggtgctcttaactg-agtg----tcctgggtggc------cgg-tacgttcactttgaacaaattagagtgctcaaa-gcaggtg----------------ctccgcgcctgaatatca-cagcatggaatgatggaataggacc-tcggtcttattttgttggtt-ttctgga---cccg-aggtaatggttaatagagacagacgggggcattcgtactgcgacgctagaggtgaaattcttggaccgtcgcaagacgaacaactgcgaaagcatttgccaagaatgttttc-attaatcaagaacg-aaagttagaggttcgaaggcgatcagataccgccct-agttctaaccataaacgatgccaactagcgatccg-ccggagttact--cccatgactcggcgggcagc-ttccgggaaaccaaagtttttgggttccgggggaagtatggttgcaaagctgaaacttaaaggaattgacggaagggcaccaccaggagtggagcctgcggcttaatttgactcaacacgggaaacctcaccaggcccggacactggaaggattgacagattga-----gagctctttcttgattcggtgggtggtggtgcatggccgttcttagttggtggagcgatttgtctggttaattccgataacgaacgagactctagcctgctaaataggcgacgggttt-------------------------------------------------------tatccgtccgtc---------------------------------------------------------------------------------------------------------------------------------------------------gctcttcttagagggacaa-gcggcg-----tcc-agccgcatgacaaagagcaataacaggtctgtgatgcccttagatgtcctgggccgcacgcgcgctacactgaaggaatcagcgtgt------t------ttccctgtccgagagg----accgggtaa-ccgctg----aacctccttcgtggttgggattggggactgcaatga-tccccatgaaccaggaatccctagtaggcgcaagtcactagcttgcgtcgattacgtccctgccctttgtacacaccgcccgtcgcta-ctaccgattgaatgatttagtgaggccttcggacggactcgccgggcggagcttcc------------------------------gcttcgctccgg--cgggactgaaagatggtcgaacttgatcctttagaggaagtaaaagtcgtaacaaggtttccgtaggtgaacctgcggaaggatcatta
>Urechis_caupo
----------------------agtcatatgcttgtctcaaagattaagccatgcatgtctaagtacatactt----ttac--acagtgaaaccgcgaatggctcattaaatcagttaaggttccttagat-cg---ta--ctatc-ctacttggataactgtggtaattctagagctaatacatgaaa--gcacgct--ccgact--gttgc-------------gggaagagcgtttttatta-caccaaaaccaat-----gggctc------------ccgacgggggtcgt-----------------------------tctcttggtgactctgaataactt-tgtgctgatcgcatg-------------------------------gcct-cgagccggcgacgtatctttcaaatgtctgccctatcaactttcgatggtacgtgatatgcctaccatggttgtaacgggtaacggggaatcagggtttgattccggagagggagcatgagaaa-cggctaccacatccaaggaaggcagcaggcgcgcaaattacccactcctggaacggggaggtagtgacgaaaaataacaatacgggactctt-atgaggcctcgtaattggaatgagtacactttaaatcctttaacgaggatccattggagggcaagtctggtgccagcagccgcggtaattccagctccaatagcgtatattaaagttgttgcagttaaaaagctcgtagttggatctctggttta-ggcgggcggttcgcc----t-cgcggcga-ctactgccc-gtcctgac--cta---------c-ctgccggttt---------------------------------------------------------------------------------------gattcgcaggtgctcttgactg-agtg----tctgcggtggc------cgg-aacgtttactttgaaaaaattagagtgttcaaa-gcaggcg------------------gcacgcctgaatattg-gtgcatggaataatggaagaggacc-tcggttctattttgttggtt-ttcggag---ctcg-aggtaatgattaagagggactgacgggggcattcgtattacggtgttagaggtgaaattcttggatcatcgtaagacgaactactgcgaaagcatttgccaagaatgttttc-attagtcaagaacg-aaagtcggaggttcgaagacgatcagataccgtcgt-agttccgaccataaacgatgccaactagcgatccg-ccggcgttgtt--ctcatgacccggcgggcagc-ttccgggaaaccaaagtctttgggttccgggggaagtatggttgcaaagctgaaacttaaaggaattgacggaagggcaccaccaggagtggagcctgcggcttaatttgactcaacacggggaaactcacccggcccggacactgtaaggattgacagattga-----gagctctttcttgattcggtgggtggtggtgcatggccgttcttagttggtggagcgatttgtctggttaattccgataacgaacgagactctagcctattaaatagttcgcctgttg-------------------------------------------------------atgctgcaggtg---------------------------------------------------------------------------------------------------------------------------------------------------caacttcttagagggacaa-gtgtaa-----tat-agacacacgagattgagcaataacaggtctgtgatgcccttagatgtttggggccgcacgcgcgctacactgaagaaatcagcgtgtgttt--c------ttcctgctctgtaagg----agtgggtaacccgttg----aaccttcttcgtgctagggattggggcttgtaattgttccccatgaacgaggaattcccagtaagcacgagtcatcagctcgtgttgattacgtccctgccctttgtacacaccgcccgtcgcta-ctaccgattgaatggtttagtgagattctcggatcggacccggattgatgggttacc-----------------------------gtcgatctgttt--ggcgctgagaagaaactcgaacttgatcatttagaggaagtaaaagtcgtaacaaggtttccgt-------------------------
>Vespula_pensylvanica
----------------------agtcatatgcttgtctcaaagattaagccatgcatgtctcagtgcatgccg----agct--aaggtgaaaccgcgaatggctcattaaatcagttatggtttcttagat-cg---tacccacat-ttacttggataactgtggtaattctagagctaatacatgcaaaccagagtt--ccgacc--agagat------------gggaggaacgcttttatta-gatcaaaaccaat-----cggtggcgtgtgttttacattcgtc-caccgtt----------------------------tactttgatgactctgaataactt-tgagctgatcgcacg-------------------------------gtcctagcaccggcgacaagtctttcaaatgtctgccttatcaactgtcgatggtaggttctgcgcctaccatggttgtaacgggtaacggggaatcagggttcgattccggagagggagcctgagaaa-cggctaccacatccaaggaaggcagcaggcgcgcaaattacccactcccggcacggggaggtagtgacgaaaaataacgatacgggactcat-ccgaggccccgtaatcggaatgagtacactttaaatcctttaacgaggatccattggagggcaagtctggtgccagcagccgcggtaattccagctccaatagcgtatattaaagttgttgcggttaaaaagctcgtagttgaatctgtgtttca-cactgtcggttcacc---gctcgcggtgt-ttactggcatgatgtggg--acg---------tcctaccggtgggcttagc--------------------------------------------------------tcttcggggcggtccaactaatatcccatcgcggtgctcttcactg-agtg----tcgagatgggc------cgg-tacgtttactttgaacaaattagagtgcttaaa-gcaggct----------------agcctcgcctgaatactgtgtgcatggaataatggaataggacc-tcggttctattttgttggtt-ttcggaa--ccccg-aggtaatgattaatagggacagatgggggcattcgtattgcgacgttagaggtgaaattcttggatcgtcgcaagacggacagaagcgaaagcatttgccaaaaatgttttc-attaatcaagaacg-aaagttagaggttcgaaggcgatcagataccgccct-agttctaaccataaacgatgccagctagcgatccg-ccgaagttcct--ccgatgactcggcgggcagc-ttccgggaaaccaaagcttttgggttccgggggaagtatggttgcaaagctgaaacttaaaggaattgacggaagggcaccaccaggagtggagcctgcggcttaatttgactcaacacgggaaacctcaccaggcccggacaccggaaggattgacagattga-----tagctctttcttgattcggtgggtggtggtgcatggccgttcttagttggtggagcgatttgtctggttaattccgataacgaacgagactctagcctgctaaataggcgtacattctggtatctcgaaggccctcgacttcggtcgagcgg------------------tttttactaccaacgt-------------------------------------------------------------------------------------------------------------------------------------------accaacaaatcttcttagagggacag-gcggct-----ttt-agccgcacgagattgagcaataacaggtctgtgatgcccttagatgttctgggccgcacgcgcgctacactgaaggaatcaacgtgt------t------ttccctggccgaaagg----cccgggtaacccgctg----aacctccttcgtgctagggattggggcttgcaattattccccatgaacgaggaattcccagtaagcgcgagtcataagctcgcgttgattacgtccctgccctttgtacacaccgcccgtcgcta-ctaccgattgaatgatttagtgaggtcttcggactggtgcgcggcagtgtctc---------------------------------ggcactgccgat--gttgccgggaagatgaccaaacttgatcatttagaggaagtaaaagtcgtaacaaggtttccgt-------------------------
>Xiphinema_rivesi
---------------------------------------------taagccatgcatgtctaagcacatgcct----taat--acggtgaagccgcgaatagctcattacaacagccaccgtttactagaa-aa---tca-gtatc-ctactcggataactgtggcaattctagagctaatacgtgcga--aaaagct--cgtttc--gcaa--------------gattcgagcgcatttatta-gaataaaaaccaa-----tcgggc-------------ccataaagcccgta------------------------------atttggtgaatctgaataactt---tgccgatcgcacg-------------------------------gtcctagtaccggcgacgtatctttcaagtgtctgccttatccactttcgatgstaggttatacgcctaccatggtagtaacgggtaacggagaataagggttcgactccggagagggagcctgagaaa-cggctaccacatccaaggaaggcagcaggcgcgcaaattacccacttccagaacggagaggtagtgacgaaaaataacgagacagtcctctt---cgaggtctgtcatcggaatgggtacaatttaaatcctttaacgaggatctattggagggcaagtctggtgccagcagccgcggtaattccagctccaatagcgtatattaaagttgttgcggttaaaacgctcgtagttggatctgcggcctc-ggagaacggtccccc----gaaagggcgg-tcactgtta-ctccaagcctaaa-----------tatctagtc----------------------------------------------------------------------------------------tactctacggtgctcttaaccg-agtg----cctagagtgac------tgg-aacgtttactttgaaaaaattagagtgcttaaa-gcaggcg-----------------aaatagcctgaataag--gtgcatggaataatggaataggacc-tcggttctattttgttggtt-ttcggag---cccg-aggtaatgattaagaggaacagacgggggcattcgtattccggcgctagaggtgaaattcttggaccgccggaagacggacgactgcgaaagcatttgccaagaatgttttc-attaatcaagaacg-aaagttagaggttcgaaggcgatcagataccgccct-agttctaaccgtaaacgatgacaaccagcgattag-tcggtgttaat---atacgacccgactagcagc-ttccgggaaaccaaagtttttcgtttccgggggaagtatggttgcaaagctgaaacttaaaggaattgacggaagggcaccaccaggagtggagcctgcggcttaatttgactcaacacgggaaaactcacccggcccggacaccgtaaggattgacagactga-----gagctctttcttaattcggtgggtggtggtgcatggccgttcttagttggtggagcgatttgtctggttaattccgataacgaacgagactctggcctattaaatagtcggtatatcc------------------------------------------------------agaaaagtttacc---------------------------------------------------------------------------------------------------------------------------------------------------gtacttcttagagggacaa-acggcg-----tct-agccgcgtgaaatagagcaataacaggtctgtgatgcccttagatgtccggggctgcacgcgcgctacactgaaagaatcagtatgcgctt--t------aacctagtccggaagg----attgggtaacccgagc----aaattctttcgtgcttgggatagggaattgcaattatttcccttaaacgaggaattcccagtaaatgcgggtcataagctcgcgttgattacgtccctgccctttgtacacaccgcccgtcgcta-ctaccgattggatgacttagtgaggtcttaggaccgacgtaaaggagcttt-----------------------------------cgcgagttcttt--ttcgttggaaatttgatcgaactacgttatctagaggaagtaaaagtcgta--------------------------------------
>Zootermopsis_angusticollis
----------------------agtcatatgcttgtctcaaagattaagccatgcatgtctcagtgcaagcca----aatt--aaggtgaaaccgcgaatggctcattaaatcagttatggttccttagat-gg---tg--gacag-ttacttggataactgtggtaattctagagctaatacatgcaa--ccgagtc--ccgacc--ggagac------------ggtcgggacgcttttatta-gatcaaaaccaat-----cggtcg-------------ctcacgcggccgtt----------------------------tgccttggtgactctgaataaatg-gaggcggatcgcacg-------------------------------gtctacgaaccggcgacgcatctttcaaatgtctgccttatcaactgtcgatggtaggctctgcgcctaccatggttgtaacgggtaacggggaatcagggttcgattccggagagggagcctgagaaa-cggctaccacatccaaggaaggcagcaggcgcgcaaattacccactcccggcacggggaggtagtgacgaaaaataacgatacgggactcat-ccgaggccccgtaatcggaatgagtacactctaaagactttaacgagtatccattggagggcaagtctggtgccagcagccgcggtaattccagctccaatagcgtatattaaagctgttgcggttaaaaagctcgtagtcggacttgtgtccca-cgctgccggttcacc--gcccgtcggtgtctaactggcacgcacgtgcggacg---------tcctgccggtggcccgagccggcgcccgcgggcgatgggggcggcgacgctcccacgcctcgggtcg--------tctcggggagggcctac--acaatcccgtcgcggtgctcttgaccg-agtg----tcacgatgggc------cgg-cacttttactttgaacaaattagagtgcttaaa-gcaggca----------------gcagccgcctgaataccgagtgcatggaataatggaataggacc-tcggttctattttgttggtt-ttcggaa-gccccg-aggtaatgatcaaaagggacagacgggggcattcgtattgcgacgttagaggtgaaattcttggatcgtcgcaagacggacagaagcgaaagcatttgccaagaatgttttc-tctgatcaagaacgaaaagttagaggttcgaaggcgatcagataccgccct-agttctaaccataaacgatgccagccagcaatccg-ccgaagttcct--ccgatgactcggcgggcggc-ttccgggaaaccaaagcttttgggttccgggggaagtatggttgcaaagctgaaacttaaaggaattgacggaagggcaccaccaggagtggagcctgcggcttaatttgactcaacacgggaaacctcaccaggcccagacaccgggaggattgacagattga-----gagctctttcttgattcggtgggtggtggtgcatggccgttcttagttggtggagcgatttgtctggttaattccgataacgaacgagactctagcctgctaaatagtcgcatccggtatcc------------------------------------------------tctgtgctaccggcg---------------------------------------------------------------------------------------------------------------------------------------------actcctaatcttcttagagggacag-gcggct-----tct-agccgcacgagattgagcaataacaggtctgtgatgcccttagatgttctgggccgcacgcgcgctacactgaaggaatcagcgtgt------c------ctccctggccgaaagg----tccgggtaacccgctg----aacctccttcgtgctagggattggggcttgcaattgttccccatgaacgaggaattcccagtaagcgcgagtcataagctcgcgttgattacgtccctgccctttgtacacaccgcccgtcgcta-ctaccgattgaatgatttagtgaggtcttcggaccggtgggcgcggggttt-----------------------------------cggcccttcgat--tccaccgggaagatgcccgaacttgatcatttagaggaagtaaaagtcgtaacaaggtttccgt-------------------------
