# Supplementary material for: Phylogenetic position of Loricifera inferred from nearly complete 18S and 28S rRNA gene sequences
Source: Zoological Lett. 2015 Jun 30;1:18. doi: 10.1186/s40851-015-0017-0 (PMC4657359; doi:10.1186/s40851-015-0017-0)
Supplement: Additional file 2: — Raw 28S sequence alignment for 18S + 28S (50 OTU) and 28S (50 OTU) datasets. Aligned 28S sequences from 50 species (44 ecdysozoan and six outgroup species) before the removal of alignment-ambiguous positions and gaps. [file 40851_2015_17_MOESM2_ESM.fas]

>Amphiporus_sp.
----------------------------------------------------------------------------------------------------------------------------------------------------------------------------------------------------------------------------------------------------------------------------------------------------------------------------------------------------------------------------------------------------------------------------------cataaaccgctcgcttgaccaagtcgttcgaatttcagacttatccacttagcagtccgttgtaacagtacgcttatcgtggcgcgcgacccaatatatcgtgccgcacgggttctgtgaca----------------------------------------------------------------------------------------------------------------------------------------------------------------------------------------------------------------------------------------------------------------------------------------------------------gggacgctgtgttcaactcgttctgctgctcgtacacgcggacgggtcacagttgttccgttgtcagccaagccaggcaagcagtcccgttgctgtccccgtataaactatagcgat------------------------------------------------------------------------------------------------------------------------------------------------------------------------------------------------------------------------------------------------------------------------------------------------------------------------------------------------------------------------------------------------------------------------------------------------------------------------------------------------------------------------------------------------------------------------------------------------------------------------------------------------------------------------------------------------------------------------------------------------------------------------------------------------------------------------------------------------------------------------------atgcgctgtggcgattgtacgaccacgacgactgcaaccatt-------------------------------------tcatttcgacctcggatcagacgtgaa-gacccgctgaa-tttaagcatattactaagcggaggaaaagaaactaacaaggattccctcagtaacggcgagtgaagcggga-agagccca-gcgctgaatcgcgatgctttt------a---gtatccgcgaaatgtagcgtttaggtgaatcgtcg---------gggcg-gttgatcgttgcccaagtcc--tcctgaacggggct--ttacccatggcgggtgtcaggcctctggaggcgtcg------------------atctccgtccccccggtctaccttggagtcgggttgtttgggaatgcagcccaaagcg-ggtggtaaactccatctaaggctaaata--cttgc-acgagtccgatagccaacaagtaccgtgagggaaagttgaaaagaactttgaagagagagttcaatagtacgtgaaaccgtttakagg--taaaccaataaagtcgtaaagt---------ggcccggatagattcaaccg----------------------------------------------ttcgagcggcggcgtcggcagagtgacccatcggatgctttatcgcaccggctctgttacgcgtccgtcgtcgat--------------------------------------cggcgcacttctt----------------------------tccgggcagcgt-cacgaccgatttgccg----------------------ctggtcacaagcttcgtcggaaggtgcctttcgcttcggcgggagagttatagccggcgayagcgtcgtccagcgggagatcgaggaatggccgtacccgctagc--------------------------------------------------------------------------------------------------------------------------------------------------------------------------------------------aagcacgggcccctgttccccgcgtgccgttcgactggactggactgtatacagtgct-------gtc-------------------------------------------------------------------------cgaccgcggtgcgtgtcggagtcaggtgcgct---------------------------------------------cccgagtggtacaa------------------------------------------------------------aaggtcag----------tggcg-----agtggtcggcaatttattcgacccgtcttgaaacacggaccaaggagtgtggcacacatgcaagttggagaaca---------ttactaaattc--gacggcgcaatgaaag-taa---------------------------------------------------------------------------------------------------agatcg---------------------gtttctatcggtt--------------------------taggcgagatcta------------------------------------------------------------------------gt----------------------------------------gtccccgcgacatta-----gcgcatcgctggcccgtctt----------------------------------------------------------------------------------------------------------------------------------------------------------------ga--tc---------------------------------tcg--acg-tagatgaggcggagcacgagcatgtgtgccgcgacccgaaagatggtgaactatgcttgagtaggacgaagccagaggaaactctggtggaggtccgtagcgattctgacgtgcaaatcgatcgtcaaacttgagtataggggcgaaagactaatcgaaccatctagtagctggttccctccgaagtttccctcaggatagctggcgctca---------------tttgctaagcagttttatccggtaaagcgaatgatca-gagg-ccttggggtcgaaacgacctcaacctattctcaaactttcaatgggtaagaagtcag--actt-gcctaa----------gc-gaagtctggcgaa------------------------------------------cgaatgc-gagtgcctagtgggccacttttggtaagcagaactggcgctgt-gggatgaaccaaacgtc-tggttaaggtgcccaacga--tgacgctcat-cggaaaccat--aaaaggtgttggtcgatatagacagcaggacggtggccatggaagtcggaatccgctaaggagtgtgtaacaactcacctgccgaatcaactagccctgaaaatgg-atggcgctggagcgt----cg-gacctataccagaccgtcggg-acactggcgtcctc-------------------------gtggcgctaaaccatgtcccgacgagtaggaggg-cgctgcggtga-gcgctgaagct--tagggcgtaggcccgggtagagccgccgcgggtgcagatcttggtggtagtagcaaatattcaaacgagaa---ctttgaaggccgaa-gtggagaagggttccatgtgaacagcaattgaacatgggtcagtcggtcctaagagata----ggagaactccgttctgaagtg-----gacatttt-------------------c-------------------------------------------------------------------------------------------------------------------------------------------------gatcgccaataggaaagtccacc-ttctatcgaaagggaatcgggtcaatattcccgaacctggccatggagacgggcatttct----ttc-------------------------------ggggaa------------------------------------------------------------------------------------------------------------------------------------------------------------------------------------------------------------------------------------------------------------------------------------------------------------------------------------------------------------------------------------------------------------------------------------------------------------------------------------------------------------------------------------------------------------------------------------------------------------------------------------------------------------------------------------------------------------------------------------------------------------------------------------------------------------------------------------------------tgtccagagcggcaacgcaaac----------------gaactcagaga-c-gtcggcagaagtccc-gggaagagttctcttttctttgtaaggaacggactccc-tg-gaatcggttcgcccggagataggga-cgttg----------------tttccgt-aaagcaccgcgtctcttgcggtgtccggtgcac-------ttgtgt-cggcccttgaaaatctgagggagc---------------------------------------------------------------------------------------------gagtgtg-attttcatgccagaccgtacccatatccgcagcaggtctccaaggtgaacagcctctggcggtatagaacaatgtaggtaagggaagtcggcaaat-tagatccgtaacttcgggaaaaggattggctctaagggctggg-ccg-gtcgggctgctgcgc----------------------------------gaagc-cggcgtgg---aaccg-gtttgggctggg-----------------------------------------------------------------------------------------------------------------------------------------------------------------------------------cgag--------------------------------------------------------------------------gctt--------------------------------------------------------------------------------------------------------------------------------------------cacggc--------------------------------------------------cgagttcggacc-gacgc---cgg------gtcctgccggtggaccgcttca-gcttgtctgtca-------------------------------------------------------------------------------------------tcgggttcgcgctcggtgatttgacttcgtccggcatccaacagccaacttagaactggcacggaccaggggaatccgactgtctaattaaaacaaagcattgcgatggccgcc----accggttttgacgcaatgtgatttctgcccagtgctctgaatgtcaaagtgaagaaattcaaccaagcgcgggtaaacggcgggggtaactatgactctcttaaggtagccaaatgcctcgtcatctaattagtgacgcgcatgaatggattaacgagattcccactgtccctatctactatctagcgaaaccacagccaagggaacgggcttggcagaattagcggggaaagaagaccctgttgagcttgactctagtccgactctgtgaagagacatgagaggtgtagaataggtgggaggct-------------------------------tcggtcgcaagtgaaataccactactttcatcgtttctttacttattcagttaagcggagaacgtgcgcatcgcg----------------------------t--cgcacttgctttaggtatt-aagctccgggc----------------------------------------------------------------------------------------------------------------------------------------------------------------------------------------------------------------------------------ctc-----gcgcctggggcgatccgctctgaagacagtgtcaggcggggagtttgactggggcggtacatctgtcaaaaggtaacgcaggtgtcccaaggtgagctcagtgaggacggaaacctcacgtagagcaaaagggcaaaagctcacttgattttgattttcagtacgaatacagaccgtgaaagcgtggcctatcgat-ccttttg----------------------------------------------------------------------------------------------------------------------------------------------------------act-----------------------------ttgagggtttcaagcaagaggtgtcagaaaagttaccacagggataactggcttgtggcggccaagcgttcatagcgacgtcgctttttgatcc-ttcgatgtcggctcttcctatcattgtgaagcagaattcaccaagcgttggattgttcacccaccaatagggaacgtgagctgggtttagaccgtcgtgagacaggttagttttaccctactgatga
>Anaspides_tasmaniae
---------------------------------------------------------------------------------------------------------------------------------------------------------------------------------------------------------------------------------------------------------------------------------------------------------------------------------------------------------------------------------------------------------------------------------------------------------------------------------------------------------------------------------------------------------------------------------------------------------------------------------------------------------------------------------------------------------------------------------------------------------------------------------------------------------------------------------------------------------------------------------------------------------gagagagagtgagtgtgtgctcccaccattcttctgcgaccccttctctcctcctccgtgtgctcgtctcggcactgatgac------------------------------------------------------------------------------------------------------------------------------------------------------------------------------------------------------------------------------------------------------------------------------------------------------------------------------------------------------------------------------------------------------------------------------------------------------------------------------------------------------------------------------------------------------------------------------------------------------------------------------------------------------------------------------------------------------------------------------------------------------------------------------------------------------------------------------------------------------------------------------------------------------------------caactc-------------------------------------ggaaaccgacctcgagtcaggagagat-tacccgccaaattttaagcatattaataagcggaggaaaagaaaccaacagggattccctcagtaagggcgactgaaacggga-agagctca-gcgcataatccggcccgtcccagtg--g---cggtgtctgacatgttgcgtttcggagggtctctt------cccgcggc-cttgtgctccgtctaagtct--acttgaatgtggcca-ctacccacggagggtgcgaggcccgtgtgacggagc------------------gggccgtgggatgaccgtctccgtagagtcgggttgcttgaaactgcagcccaaagca-ggtggtaaactccatctaaagctaaata--tgacc-acgagaccgatagcaaacaagtaccgtgagggaaagttgaaaagaactttgaagagagagttcaagagtgcgtgaaaccgctaagagg--caaacggatggacccttgaaga-gcgaacgggg-------agattcaacct---------------------ggtagtggccggccgggctggggtaccgcgaccgttaactcggtgcggcctcgtctctggtgcgggtcccgac-----------------------------------------------------------------gggcgtacttctc--------------------------ccttagtaggtcgc-cgcgacccgttgctgg--------------------------------------------------------------------------------------------------------------------------------------------------------------------------------ggttgcctgtcatgggccggtgggtcggaac------------------------------------------------------------------------------------------------------------caaccgccttcgtgcggttggggagcccagccggattcctggccgaccctgcgacggg-------cta-------------------------------------------------------------------------ctgcaagtgcccgccctctggggcgctcccgt---------------------------------------------agactggagccgtggtg---------------------------------------------------------cctttcag----------cggcg---ttacatgtcggtgttccatccgacccgtcttgaaacacggaccaaggagtctaacatgtgcgcaagtcattgggcgc-------tact--aaacct--ataggcataatgaaag-tga---------------------------------------------------------------------------------------------------aagttt--------------------tctctgcggagacc--------------------------gagggccgatccc-------------------------------------------------------------------gcgactc----------------------------------------cctctgtagggccgg-----gcgcaggctcgggacttgca----------------------------------------------------------------------------------------------------------------------------------------------------------------cg--cc---------------------------------cca---tagtgggcggtgagtaccaagagcgtacatgttgggacccgaaagatggtgaactatacctggtcaggacgaagccagaggaaactctggtggaggtccgcagcgattctgacgtgcaaatcgatcgtcggagctgggtataggggcgaaagactaatcgaaccatctagtagctggttccctccgaagtttccctcaggatagctggtgctcg---------------tcac--acagagtttcatacggtaaagcgaatgatta-gagg-tcttggggacgaaacgttctcaacctattctcaaactttaaatgggtgagaggtcgg--gctt-gcttaa----------ct-gaagcctcgacag------------------------------------------tgaatct-gagtacctagtgggccatttttggtaagcagaactggcgctgt-gggatgaaccaaacgtc-gagttaaggggcctaaatg---aacgctcat-cagatcccat--gaaaggtgttggttgctatagacagcaggacggtggccatggaagtcggaatccgctaaggagtgtgtaacaactcacctgccgaagcaactagccctgaaaatgg-atggcgctcaagcgt----tc-tcccgatactagaccgtcggg-gcagtaccggccag--------------ggtagcttgcgctccccggtctcgaagccccgacgagtaggagggtcgcagcggtga-gcgtcgaagggactccggcgtgagccggcctggagccgccgctggtgcagatcttggtggtagtagcaaatactcgagagagac---cctagagggctgat-gtggagcagggttccatgtgaacatcagttggacatgggtcagtcggtcctaagtccat----ggcgaaggccagttcctaccgcgcaggcaaatgtcaaaacgtgtcgttactgcgaagggcgtgtggggagatgagagacgtgtgttcaggatcttttcggagacctaatagccctcttccccttcacccccatgcccccctcgtccacacgtgtgcgtgatatgtccaaagaatactct--------------------------------------------tctggacgaaagggattccggtaaatattctggaacttggcttcggagatgctcggtgcc--------------------ctcggtcggttacggccggccttg------------------------------------------------------------------------------------------------------------------------------------------------------------------------------------------------------------------------------------------------------------------------------------------------------------------------------------------------------------------------------------------------------------------------------------------------------------------------------------------------------------------------------------------------------------------------------------------------------------------------------------------------------------------------------------------------------------------------------------------------------------------------------------------------------------------------------------------------ggagtcacactgtggcataaaccccagtaatgggatcaaagcccgcatc-c-gtcggcggtggccca-gggaagagttttcttttctgtttaagacatctttagccctg-gaagcaacttgctaggagagagggc-tgtggtacaaggtatcactgatgttcgt-agagcgctgcggttcttgcagcgtcctgcgtgc-------caccgt-cgtcccttaaagatgctgtggagggtgtgagtttctcgc------------------------------------------------------------------------------acccaca-attttcgagccaagccgtacccataaccgcacccggtctcctaggtgtccagcctctagtcg-atagatcaatgtaggtaagggaagtcggcaaat-tagatccgtaacttcgggaaaaggattggctctgagggtcggg-cca-gtcgggccttcgcag----------------------------------gaagc-gggcctgg--gctcggacgttggactggg-----------------------------------------------------------------------------------------------------------------------------------------------------------------------------------tgat--------------------------------------------------------------------------gccc-----------------------------------------------------------------------------------------------------------------tggtgggacaaggatttgccgggtcccttgggg--------------------------------------------------cgagcccggacc-ggcgc---tct------gtcccttccgtggaacgcgctg-gctgtgcgggcc-----------------------------------------------------------ggggatctacgccggccgtcgtggggcaacctgcggcgagctggcccccgactccgcttcggctggcaccaaacgatcaactcagaactggcacggaccaggggaatccgactgtctaattaaaacaaagcattgcgatggccgga----gacggtgttgacgcaatgtgatttctgcccagtgctctgaatgtcaaagtgaagaaattcaaccaagcgcgggtaaacggcgggagtaactatgactctcttaaggtagccaaatgcctcgtcatctaattagtgacgcgcatgaatggattaacgagattcccactgtccctacctactatctagtgaacccacaggcaggggaacgggcctgcacaacacagcggggaaagaagaccctgttgagcttgactctagtctgattttgtagagagacatgagaggtgtagcataagtgggaagggtc-----------------------------aaacctgacagtgaaataccactactctcatcgtttctttacttactcggtgagacggagacggacc----cttgc------------------------------gggtccttcttctagcgct-aagcggcgggc----------------------------------------------------------------------------------------------------------------------------------------------------------------------------------------------------------------------------------ttc-----gcgctcgccgcgatccgctccgaggacagtatcaggtggggagtttgactggggcggtacatctgtcaaatgataacgcaggtgtcctaaggccagctcagcgtggacagaaacctcgcgtagagcaaaagggcaaatgctggcttgatcctgattttcagtacgaatacggaccgggaaaccgcggcctatcgat-ccttttg----------------------------------------------------------------------------------------------------------------------------------------------------------act-----------------------------ttaagagttttaagcaagaggtgtcagaaaagttaccacagggataactggcttgtggcggccaagcgttcatagcgacgtcgctttttgatcc-ttcgatgtcggctcttcctatcattgtgaagcagaattcaccaagcgttggattgttcacccactaatagggaacgtgagctgggtttagaccgtcgtgagacaggttagttttaccctactgtgtt
>Anoplodactylus_portus
------------------------------------------------------------------------------------------------------------------------------------------------------------------------------------------------------------------------------------------------------------------------------------------------------------------------------------------------------------------------------------------------------------------------------------------------------------------------------------------------------------------------------------------------------------------------------------------------------------------------------------------------------------------------------------------------------------------------------------------------------------------------------------------------------------------------------------------------------------------------attgcactccgggtcacaa----------------------------------------------------------------gcccggggtgcgtccggctgagggtcggtaaacaacgcgtcaccgcgccgccgatttcggaaagcggcaagcgaacgtgacgctccggataatcgaaggaatgccggcgatacattctcgccgtccttcggtccgccactttgcagtaagataaaccgttgaaaaagaaagacgcagcgaagcctttcgatgcagcgtttaacggatcgcaacgtcccgtcagtcgacgcgataaccggcgctg-------------------------------------------------------------------------------------------------------------------------------------------------------------------------------------------------------------------------------------------------------------------------------------------------------------------------------------------------------------------------------------------------------------------------------------------------------------------------------------------------------------------------------------------------------------------------------------------------------------------------------------------------------ttgaaaacatttgcggtcgcttttctttatccattcttctacttt-------------------------------------tactgtcgacctcagttcgggcgaggatcacccgctgaa-tttaagcatataaataagcggaggaagagaaactaacgaggactcccccagtaacggcgagtgaacgggga-agagccca-gcgccgaatcccgcgatcccgtcggaggattgcgtcggggacatgtggcgtttgggagcgacgcgg------tccggtcgtttcgacggagacgtaggtcc--tcctgaccgaggcct-atacccgcggagggtgctaggcccgtatcgtctcgg------------------tcgtcgttcggacgttcgctccctagattcgggttgcttgggagtgcagccctaatcg-ggtggtagactccacctaaggctaagta--cagcc-gcgagaccgatagcgaacaagtaccgtgagggaaagttgcaaagaactttgaagagagagttcaagagtacgtgaaaccgtctagagg--caaacgggtggaccctcgaagc-ccaggcgggac------ggactcaaccc-----------------------------------------ggtgttggagcgcggctcgttcgcgtccgatccttccaaggacctggaccgagcgatgctcatgcatccatccc--------------------------------------------gggcgcatttccgttcccgtccgcctcgccaatccaggcggggttcgggtcgc-cgcgaccgtcggggtt----------------------------------------------------------------------------------------------------------------------------------------------------------------------------------tttcttgccggcgtccggccgaacggcgaagtcagttcggggcggtcatcgattcgtcggtgtcggttccgatcgttgtagcgccgaaatcggtcgtcgaagggcgtacggcaaacccgatgcgtaacagga-----agagatgatcagcttgcccgtccgtcccttcgggggcgcgcgagctcggttcggcggcgcttcggccg-------------------------------------------------------------------------taccggcgtccctcgtcgaagcgagggcttcg---------------------------------------------gtcggtcgttcgtcagccgggtcgggattctcgcatcagcgggca-----------------------------tggatctg----------cggcg---cagtaggtcggccgtccacccgacccgtcttgaaacacggaccaaggagtctgacatgtgcgcaagccgtcgcgc---------taccaaagcgcc--gaaggcacagtgaaag-cgt---------------------------------------------------------------------------------------------------tggccg------------------gccttcgttgccggtc--------------------------gtggttgggatcc-------------------------------------------------------------------gttgcgg----------------------------------------gcttttcgctcgtcg-----gcgcaccaaccgtccgccta-----------------------------------------------------------------------------------------------------------------------------------------------------------------tcgcc---------------------------------gta--tcgttcggcatggcggaacgtgagcggacacgtcgggacccgaaaggtggtgaactatgcctgggcaggacgaagccagaggaaactctggtggaggtccgcagcgattctgacgtgcaaatcgatcgtcagacctgggtataggggcgaaagactaatcgaaccgcctagtagctggttcctcccgaagtttccctcaggatagctggcgctcg-----------accggaga--cagcagtctcatccggtaaagcgaatgatta-gagg-ccttggggtcgaaacgacctcaacctattctcaaactttcaatgggtgagaagtccg--gctt-gctcga----------ct-gaagctcggacga------------------------------------------aggatgc-gagtgcctagtgggccacttttggtaagcagaactggcgctgt-gggatgaaccaaaagcc-gagttacggcgcccgatgc--ggacgctcat-cagaccccat--gaaaggcgttggttgctatagacagcaggacggtggccatggaagtcggaatccgccaaggagtgtgtaacaactcacctgccgaagcaactagccctgaaaatgg-atggcgctcgagcgt----cg-agcctacactcggtcgttggg-acagaggcgtgcgg-----------cggcgattcttctcgtcgtcggcatttaggtcccaacgagtagggaggtcgcagcggtgt-gcgcggaaggtg-tcgggcgcgagcccgtctcgagccgccgctggtgcagatcttggtggtagtagcaaatactcgagtgagaa---tcttgagggccgaa-gtggagaagggttccatgtgaacagcagttgaacatgggtcagtcggtcctaagggata----ggataattccgttcgaaagct-----gggtttttaaaaaaaattgaaat--------------------------------------------------------------------------------------------------------------------------------------------------------------tttttttcacccgcc-atcgaccgaaagggaatcgggttaacattcccgaacccggatgcggagaccggccctt------c-------------------------------------gg------------------------------------------------------------------------------------------------------------------------------------------------------------------------------------------------------------------------------------------------------------------------------------------------------------------------------------------------------------------------------------------------------------------------------------------------------------------------------------------------------------------------------------------------------------------------------------------------------------------------------------------------------------------------------------------------------------------------------------------------------------------------------------------------------------------------------------------------ggtcaagtgcggcgacgcaaac----------------cgactcggaga-c-gtcggcgagggtccc-gggaagagttgtcttttcttcgtaagggactgactccc-tg-gaatcggcttgcccggagataggga-cgacg-----------ttatgatcccgt-aaagcaccgcggctcttgcggtgtccggtgcac-------cctcgt-cggcccttgaaaatccgaggcgga---------------------------------------------------------------------------------------------cgtcgtg-attttcgcgccggaccgtacccatatccgcagcaggtctccaaggtgaacagcctctggtcg-atagaacaatgtaggtaagggaagtcggcaagt-cagatccgtaacttcgggaaaaggattggctctgaggactgag-ccg-gtcgggctggagcgg----------------------------------gaagc-gggcctgg---catcttcgcgggactgaa-----------------------------------------------------------------------------------------------------------------------------------------------------------------------------------cgag--------------------------------------------------------------------------accg------------------------------------------------------------------------------------------------------------------------cctgctctcctcgcgggtgcagcggt--------------------------------------------------cgagtccggacc-ggcgt---cgg------cgccttcccgtggaacgcttca-gctgcgcggcgg-------------------------------------------------------tcgtcctgccctatcggctttaaccggtcggttgcggtggcggcgatctcttgttgctcgcttcggccggcgcccaacagtcgactcagaactggcacggaccgggggaatccgactgtctaattaaaacaaagcatcgagatggccggca---agcggtgttgactcgatgtgatttctgcccagtgctctgaatgtcaaagtgaagaaattcaaccaagcgcgggtaaacggcgggagtaactatgactctcttaaggtagccaaatgcctcgtcatctaattagtgacgcgcatgaatggattaacgagattcccactgtccctacctactatctagcgaaaccacagccaagggaacgggcttggcagaattagcggggaaagaagaccctgttgagcttgactctagtctgactctgtgaagagacatgagaggtgtagaataagtgggagctt-------------------------------tcgggcgccgatgaaataccactactttcatcgtttctttacttactcggttgggcggaaggcgagc----cgca----------------------------a--ggctcacgcttctagccgc-aagtggaagtc----------------------------------------------------------------------------------------------------------------------------------------------------------------------------------------------------------------------------------tcc-----gcgacatcctcgatccgctccgaggacagtgtcaggcggggagtttgactggggcggtacatctgtcaaagggtaacgcaggtgtcctaaggcgggctcagcgaggacagaaacctcgcgtagagcaaaagggcaaaagcctacttgatcttgattttcagtacgaatacagaccgcgaaagcggggcctatcgat-ccttttg----------------------------------------------------------------------------------------------------------------------------------------------------------act-----------------------------ttaggagtcttaagcaagaggtgtcagaaaagttaccacagggataactggcttgtggcggccaagcgttcatagcgacgtcgctttttgatcc-ttcgatgtcggctcttcctatcattgcgaagcagaattcgccaagcgttggattgttcacccactaatagggaacgtgagctgggtttagaccgtcgtgagacaggttagttttaccctactgatga
>Ascaris_lumbricoides
------------------------------------------------------------------------------------------------------------------------------------------------------------------------------------------------------------------------------------------------------------------------------------------------------------------------------------------------------------------------------------------------------------------------------------------------------------------------------------------------------------------------------------------------------------------------------------------------------------------------------------------------------------------------------------------------------------------------------------------------------------------------------------------------------------------------------------------------------------------------attgcgccatcgggttcatt---------------------------------------------------------------cccgttggcacgtctggctgagggttgaattattgaaagagttgccatttatgaattttcaacattcatagagaatggcatgtatattcgataagctatgatagtggacaaatgagaagtactatcgtaccttatttagctaatctatgattcaatatctcgttgtaatttgcttaaacgagatgagcgagagagaatatatacatcaaaacgctcttaaaagacgattccagcgtatattgtgtgaatggcatagttggaaagaaagatgagcgtgacaataatgatgtatatgaaaa----------------------------------------------------------------------------------------------------------------------------------------------------------------------------------------------------------------------------------------------------------------------------------------------------------------------------------------------------------------------------------------------------------------------------------------------------------------------------------------------------------------------------------------------------------------------------------------------------------------------------------------------------------------------------------attttttgacctcagctcagtcgtgaa-tacccgctgaa-tttaagcatataactaagcggaggaaaagaaactaacgaggattcccttagtaactgcgagtgaaagggga-aaagccca-gcgctgaatccttcagccact------g---gctgctaggaattgtagcgtataggtgcgactgtc--------cgttcg--tttcgtgcacccaaagtcc--ccttgagcggggcta-tagtccaaagaaggtgctagacctgtacgggtggcg-------------------aagcgaacggttggttgctccttggagtcgggttgcctgggatcgcagcccaaagtt-ggtggtagacctcatctaaggctaaata--tggcc-acgaaaccgatagcaaacaagtaccgtgagggaaagttgcaaagaactttgaagagagagttcaagagggcgtgaaaccgttgagatt--gaaacggatagagttaacgaaactcggct-----------gcattcatccg----------------------------atcggcctaatggatcaatagcgttcgcatcctcgatgagggcaacgttatcgttaactattgggtaattgat----------------------------------------------------------cggtgtatttgcg----------gctggtatgcgctgagagttttgtgatcgcatgttaacgggtgtgca---------------------------------------------------------------------------------------------------------------------------------------------------------------------------------------------------------------------------------------------------------------------------------------------------------------------------gtggaccattccttccgggtgtggaaaccttcacatctttaggcatg---tcgattataaagttttga-------------------------------------------------------------------------acgtggcgtctccgctattgtgcgtcgactta---------------------------------------------tgcgtactattgtgattattgaatattcgcatgcgaatatttgtagttaacgatattgcgacaaaagtgcggacgcgttgagacgtgtatctcggtg----tgaacgttgaccacctatccgacccgtcttgaaacacggaccaaggagtctagcatatgcgcgagtcattgggtggt------------aaacct--aagggcgtaatgaaag-taa---------------------------------------------------------------------------------------------------aagtca---------------------cctcgatgtggcc--------------------------gatatgggatccg---------------------------------------------------------------------gataa----------------------------------------cttacgagccattcg-----gcgcaccatagccccgtccc----------------------------------------------------------------------------------------------------------------------------------------------------------------ca--tt--------------------------------------gcttgcaatagggcggaggtagagcgcatatgctgggacccgaaagatggtgaactatgcctgagcaggatgaagccagaggaaactctggtggaagtccgaagcggttctgacgtgcaaatcgatcgtctgacttgggtataggggcgaaagactaatcgaaccatctagtagctggttccctctgaagtttcccccaggatagctggagttcg---------------tatg--gtgcagttatattcggtaaagcgaatgatta-gagg-aattggggacgaaacgacctcaacctattctcaaactttcaatgggtatgaagtccc--gctt-gcttga---ca--ttaat-gaagcgtggacat------------------------------------------tgaatgt-gagctccaagtgggccatttttggtaagcagaactggcgctgt-gggatgaaccaaacgtc-gggttaaagtgccaaactt---cccgctcat-gagaccccat--gaaaggcgttggttgatatagacagcaggacggtggccatggaagtcggaaaccgctaaggagtgtgtaacaactcacctgccgaatcaactagccctgaaaatgg-atggcgcttgagcgg----ga-gacttatacccgaccgttgct-tggcttgtgtgttt----------ctcctcatatg------agagattcgcctggccgcaacgagtaagagggtcgcagtggttt-gcgttgaaggct-ttgggcgtaggcccggctggagcttccactggtgcagatcttggtggtagtagcaaatattcaagtgagat---ccttgaagactgaa-gtggagaagggttccacgtgaacagcagttgaatgtgggtcagtcggccctaagatact----ggctaatgccatgtgttatcg-----agagatgg----------------------------------------------------------------------------------------------------------------------------------------------------------------------------agttcaaatctgtctc-gtttatcgaaagggaaacgggttaatattcccgtacctggacacggagataagcgctcat----tgcg----------------------------------ag------------------------------------------------------------------------------------------------------------------------------------------------------------------------------------------------------------------------------------------------------------------------------------------------------------------------------------------------------------------------------------------------------------------------------------------------------------------------------------------------------------------------------------------------------------------------------------------------------------------------------------------------------------------------------------------------------------------------------------------------------------------------------------------------------------------------------------------------tgtttagcgcggtaacgcaaac----------------gaactcggtaa-c-gttgaatagagcccg-agctagagttctcttttctagttaaggaacgaattccc-tg-gaatcggttcagccggagataggga-tgttg----------------tttccgt-aaagcgccacggttcctgtggtgtctcgtgcgc-------tctatt-cggcccttgaaaaaccgagggagg---------------------------------------------------------------------------------------------ctatttg-aatttcgtgccaggccgtaccgatatccgcagcaggtctccaaggtgaacagcctctagtcg-atagaataatgtaggtaagggaagtcggcaaat-tagatccgtaacttcgggaaaaggattggctctaaggactggg-ccg-gtcgggctgcagtgt----------------------------------gaagt-gagctcgg---tttgatccatgcagtgca--------------------------------------------------------------------------------------------------------------------------------------------------------------------------------------------------------------------------------------------------------------------------------------------------------------------------------------------------------------------------------------------------------acgctcggaaacggg--------------------------------------------------tggcgctcggct-agcgt---tcg------aactgtcttgtggaccgctgca-gctgtgtgccgc------------------------------------------------------------------------------------------------gtcaataatggcgttggtgcttcggcgggcgctaaacagtcgacttagaactggcacggactcggggaatccgactgtctaattaaaacagaggagacagatggccctt----gcgagcgttgactgtctctgatttctgcccagtgctctgaatgtaaaagtgaagaaattcaaccaagcgcgggtaaacggcgggagtaactatgactctcttaaggtagccaaatgcctcgtcatctaattaatgacgcgcatgaatggattaacgagattcccactgtccctatctactatctagcgaaaccacagccaagggaacgggcttggcgaacacagcggggaaagaagaccctgttgagcttgactctagtccgactctgtgaagagtcatgagaggtgtagcataagtgggaggct-------------------------------ttggccaacagtgaaataccactactttcatcgattctttacttattcggtaagacgagaattgagc----ctatcc-----------------------------ggctcttcattctggtgtt-aagtgcagcca----------------------------------------------------------------------------------------------------------------------------------------------------------------------------------------------------------------------------------ctc-----ggtggccgttcgactcgcgccgaagacagtgtcaggcggggagtttgactggggcggtacatctgtcaaatcgtaacgcaggtgtcctaaggctagctcagagaggacggaaacctctcgtagagcaaaagggcaaaagctcgcttgatcttgatttccagtacgaatacagaccgcgaaagcgtggcctatcgat-ccttttg----------------------------------------------------------------------------------------------------------------------------------------------------------aat-----------------------------tagaaggtctctagcaagaggtgtcagaaaagttaccacagggataactggcttgtggcagccaagcgtccatagcgacgttgctttttgatcc-ttcgatgtcggctcttcctatcattgcgaagcagaattcgccaagcgttggattgttcacccaccaatagggaacgtgagctgggtttagaccgtcgtgagacaggttagttttaccctactg-tga
>Callibaetis_ferrugineus
----------------------------------------------------------------------------------------------------------------------------------------------------------------------------------------------------------------------------------------------------------------------------------------------ccgtcctcgcggcgcgctcgcgcgccgacgacgcgatgtaccgagttca----------------------------------------------------------gagtgtggtgcgcgagcgctctccgagcgagcgcgcacgaccgaagcacaaccccgaacggtggatcacttggcacgtgggtcgatg----------------------------------------------------------------------------------------------------------------aagaacgccgcaaactgcgcgtcggcatgtgaactgcaggacacatgaa-----------------------------------------------------------------------------------------------------------------------------------catcgacatttcgaacgc------------------------------------------------acattgcgggtttcggatcccgt--------------------------------------------------------------ccgtaacccacgcctggccgagggtcgcacgacacacaagccttgccgtcgcgyccgcctacgcgcggacgcgtcggcgcacctcggcgctcgcgacgccggccgcgatcggagactcgctctccggtcgcggtcggagtggcggcgccgcaagtcgttgctcgatcactcgcgcccgagagccgccggcggcggggcccccgactcgggggtgccctggccgaccgccgcaccgcttgcgccgggtcgagcgcggactgtcgtcgcggcgattcgtcgtcgttggcagcctcggcgttcggcccggaccgcgcggtcggcactcgaacggagtcggcgggagccccgaacagcgggtgcgccccggccgtcggccgcgctctgtcacgttggcgcgcccgcgccgcgacgcgcgtcccgcgggacgacgctcgcggcggcgggcgaatttcg------------------------------------------------------------------------------------------------------------------------------------------------------------------------------------------------------------------------------------------------------------------------------------------------------------------------------------------------------------------------------------------------------------------------------------------------------------------------------------------------------------------------ctcacgcgacctcggatcaggcgagac-tacccgccgaa-tttaagcatattagtaagcggaggaaaagaaactaaccaggattccccgagtaacggcgagcgaaagggga-agagccca-gcgcgcagtccccgggtctctgc----g---gcccgcgggagattccgcgtttgggagggtcgctc----ctcccggggc-gcggcggccggtccaagtccc-tcttgaacggggcca-cggtccttagaaggtgccaggcctgtgggatggttg------------------ccgcctccgggaaggcctctccctagagtcgggttgcttgagagtgcagccctaagct-ggtggtaaactccatcaaaggctaaata--tgacc-acgtgaccgatagcaaacaagtaccgtgagggaaagttgaaaagaactttgaagagagagttcaagagtacgtgaaaccgttcggggg--taaacgggtggagccctaagtg-ccgagcgggg-------agactcagttc----------------------------------------ggccgccggggccggcgtcgcgcgcggtgctcggtgtcgagccgccctcgtggcggacggcgccgggaccgcgcgcggcggccgcgtcacggtcc------------------------gagcgcaattctc--------------------------ccctagtagggcgt-cgcgacccgctgggcg----------------------tcggccgacggcccggggatcagtcccgtccgcctcggcggacgggggcc---------------------------------------------------------------------------------------------------------ccggtgtcccggtcgaccgcccggcggtggtgcacgaggagctg----------------------------------------------------------------------------------------------gcccgcgggacgaacgtcgtcacgcgtcatcgacccgggcgagcgtcgcgccggtgtccgcgctcggg-------------------------------------------------------------------------cttgcccgacgcggcccgtcgcgcgctgtcgg---------------------------------------------cccgggagccgctctgacggggtcgccgtct-------------------------------------------cccgtccg----------cgacg--ttagcaagtgggcggcccacccgacccgtcttgaaacacggaccaaggagtccagcatgcgcgcgagtcgtcgggatc-------aact--agaccc--gaaggcgcattgaacg-aga---------------------------------------------------------------------------------------------------aggcac--------------------gcctcgcgcgggcc--------------------------gaggggcgacggc---------------------------------------------------------------------------------------------------------------------ggcttcggccgc-----ccgcagccccggggcgtctc----------------------------------------------------------------------------------------------------------------------------------------------------------------ga--tctaccgccgctcgtcg-----------------------gcggaaggcgaggcgcacctagagcgcgcacgctgggacccgaaagatggtgaactatgcctggccaggacgaagtcaggggaaaccctgatggaggtccgtagcgattctgacgtgcaaatcgatcgtcagagctgggtataggggcgaaagactaatcgaaccatctagtagctggttccctccgaagtttccctcaggatagctggcggccg----------------ttg--accgagtcccatccggtaaagcgaatgatta-gagg-ccttggggtcgaaacgacctcaacctattctcaaactttaaatgggtgggaaccgcg--gctt-ttttga--------acgt-gaagccgcggact-----------------------------------------gcggatca-ggctgccaagtgggccacttttggtaagcagaactggcgctgt-gggatgaaccaaacgcc-cggttaaggcgcccgaagc---gacgctcat-cggaaaccat--gaaaggtgttggttgcttaagacagcaggacggtggccatggaagtcggaatccgctaaggagtgtgtaacaactcacctgccgaagcaactagccctgaaaatgg-atggcgctgaagcgt----cg-tgcctataccgggccgtcggg-gcagagggcgcggc----------------------ctcgtgccgcgctgcgaggccccgacgagtaggagggtcgcggcggtga-gcgcagaagggt-ccgggcgcgagcccgcctggagccgccgtcggtgcagatcttggtggtagtagcaaatactccagcgaggc---cctggaggactgat-gtggagaagggttccgtgtgaacagccgttgcacacgggtcagtcgatcctaagcccta----ggagaaatccgatgtcgatgggcagcgggatgtcgtttgg---------------------------------------------------------------------------------------------------------------------------------------------------------------cgagagccgcgagcaccccgtcc-gtcgggcgaaagggaatccggttcctattccggaacccggttgcggaaccgcactcacga---------------------------------------tcctc------------------------------------------------------------------------------------------------------------------------------------------------------------------------------------------------------------------------------------------------------------------------------------------------------------------------------------------------------------------------------------------------------------------------------------------------------------------------------------------------------------------------------------------------------------------------------------------------------------------------------------------------------------------------------------------------------------------------------------------------------------------------------------------------------------------------------------------------gtattgacacggtaacgtgaat----------------gaccccagaga-c-gccgtctggagcccc-gggaagagttttcttttctgtttgagcgttcgggttccatg-gaatcctctagcagggagatatgga--atgg----------------agcgcga-agagcaccgcagttgctgcggtgtccggggag--------tcccgt-cggcccttgaaaatctgggtgagggtc------------------------------------------------------------------------------------------acgtgga-gtcgccgcaccggctcgtacccatatccgcagcaggtctccaaggtcaagagcctctagtcg-atagaataatgtaggtaagggaagtcggcaaat-cggatccgtaacttcgggacaagggttggctctgagggtcggg-gcgtgtcgggcttggtcgg----------------------------------gaagt-gggtagacagctgacgtgccgggcctggg-----------------------------------------------------------------------------------------------------------------------------------------------------------------------------------cgag--------------------------------------------------------------------------gtgg----------------------------------------------------------------------------------------------------------------------------gtgtgctttcgggtacgcctgc--------------------------------------------------cgagttcggtcc-cgtgc---ctt-------ggccgcccacggagcttcctt-gctgcgagccgg---------------------------------------------------------------------tcggaggccgtgcccttcgcggggtgcgtcacctgccttccggtctcttcggccgccattcaacgaccagctcagaactggcacggaccgggggaatccgactgtctaattaaaacaaagcattgcgatggcccca----gcgggtgttgacgcaatgtgatttctgcccagtgccttgaatgtcaacgtgaagaaattcaatgaagcgcaggtaaacggcgggagtaactatgactctcttaaggtagccaaatgcctcgtcatctaattagtgacgcgcatgaatggattaacgagattcccactgtccctatctactatctagcgaaaccactgccaagggaacgggcttgggaaaattagcggggaaagaagaccctgttgagcttgactctagtttggcactgtgaggagacatgagaggtgtagaataagtgggaggtg------ct-----------------------tgcaccgacagtgaaataccactactctcatcgtttcctcacttactcggtgaggcggagcgcgtgc----gttcg------------------tctcgtacgcttcgcacggtgttctcgcgct-aagggggtaccgcggtcgcgccgggcg---------------------------------------------------------------------------------------------------------------------------------------------------------------------------------------------------gggcgactcgcccgacgc-----ggccctctctcgatccgatccgaggacactgccaggcggggagtttgactggggcggtacatctgtcaaacaataacgcaggtgtcctaaggccagctcagcgaggacagaaacctcgcgtagagcaaaagggcaaatgctggcttgatcccgatgttcagtacgcatagggactgcgaaagcacggcctatcgat-ccttttg----------------------------------------------------------------------------------------------------------------------------------------------------------gta-----------------------------tggagagtttccagcaagaggtgtcagaaaagttaccacagggataactggcttgtggcggccaagcgttcatagcgacgtcgctttttgatcc-ttcgatgtcggctcttcctatcattgcgaagcagaattcgccaagcgtcggattgttcacccgccaatagggaacgtgagctgggtttagaccgtcgtgagacaggttagttttaccctactgataa
>Callipallene_sp.
--------------------------------------------------------------------------------------------------------------------------------------------------------------caagcgagagacagttagaacccccgtgctttggctttcgagggggtacttgatccgtaaaaggaagaaacccacccttgcgacaccgtcgcgttcgcaggggctgttaggtttaaagaaccgtccctccagggatcccggtcgcccccaccaaaaaattcgtacgcatttatattt----------------------------------------------------------ggcaaaatgttgaaacaaaatacaagcaaaagcaaaataataaaaagaccactctggacggtggatcactcggctcgcgggtcgatg----------------------------------------------------------------------------------------------------------------aagaacgcagctagctgcgagacgtgatgtgaattgcaggacacattgag----------------------------------------------------------------------------------------------------------------------------------catcgacttttcgaacgc------------------------------------------------acattgcactccgggtcacaa----------------------------------------------------------------gcccggggtgcgtccggctgagggtcggtaaa-------------------------------------------------------------------------------------------------------------------------------------------------------------------------------------------------------------------------------------------------------------------------------------------------------------------------------------------------------------------------------------------------------------------------------------------------------------------------------------------------------------------------------------------------------------------------------------------------------------------------------------------------------taacgcggacttaaaaaatccgttctgggctcgcgcggcgttcatttcgcaccggcttcggcccgtcggaagcgccgccggcctgccagaccgtatcgtacgcacatcgatgcgagttcgtttgttcgttccggtccccactcgcatggggacggtcgcaacgtcttgaacctgcgatctgcaataaaaagatccgaacaaaccgacacgctttc-------------------------gatgctgcgccaaactt-------------------------------------tattgtcgacctcagttcgggcgagaatcacccgccgaa-tttaagcatataaataagcggaggaagagaaactaacgaggacacccccagtaacggcgagtgaacggggt-agagccca-gcgccgaatcccgcgacccatcattcgggtcgcgccagggacatgtggcgtttgggagagacgcgt------tccgcgcg-atcgatcgattcgtaggtcc--tcctgaccgaggcca-ttacccacggagggtgctaggcccgtttcgtttacg-----------------atcgtcgttcggacgttcgctccctagattcgggttgcttgagagtgcagccctaatcg-ggtggtagactccacctaaggctaagta--cagcc-gcgagaccgatagcgaacaagtaccgtgagggaaagttgcaaagaactttgaagagagagttcaagagtacgtgaaaccgtctagagg--caaacgggtggacccacgaagc-ccagacgggac------ggactcaaccc----------------------------------ggttcggcgtgccgacggctggtccgagcgcgtttggttcccatccagggttccatcgctcgaccggttttgtttcggccgtcgcc---------------------------------------gggtgcacttccg-ttcccgttctccccgccagtccaggcggggttgggtcgc-cgcgaccgtcgggtta-----------------------------------------------------------------------------------------------------------------------------------------------------------------------------taatttttttggccggcgttcagtcggatggcgaagtcagctcggtgtcttcacttcggttttggccccgagtgttgtagcgcccattccggccgtcgaagaacgtacggcctgcccggcgcgtagcagaaagagatgatcggaacgcaccctcgccccctcgtggggcgcgcgagcttcgttcgccgttcgttcccgccgccggtgtct-------------------------------------------------------------------------ccctcgtcgaagcgagggcttcggtgcattag---------------------------------------------cggggagttcgtgcgggcgtcgttcataactcgcagcgggttccttagcg------------------------ttgatcag----------cggcg---cagtaggtcggcagtccacccgacccgtcttgaaacacggaccaaggagtctgacatgtgcgcaagccgtcgcgc---------tacttaagcgta--gaaggcgtagtgaaag-cat---------------------------------------------------------------------------------------------------tggccg-------------------atctcagcatcggcc--------------------------gtcgttgggatcc----------------------------------------------------------gtgggggaaggaactc----------------------------------------gtttctttttccccg-----gcgcaccaaccgtccgccta----------------------------------------------------------------------------------------------------------------------------------------------------------------ta--cc---------------------------------gta--ccgttcggtttggcggaacgtgagcggacacgtcgggacccgaaaggtggtgaactatgcctgggcaggacgaagccagaggaaactctggtggaggtccgcagcgattctgacgtgcaaatcgatcgtcggacctgggtataggggcgaaagactaatcgaaccgcctagtagcaggttcctcccgaagtttccctcaggatagctggcgctcg----------aaccggaga--tagcagtctcatccggtaaagcgaatgatta-gagg-ccttggggtcgaaacgacctcaacctattctcaaactttcaatgggtgagaagtccg--gctt-gctcga----------ct-gaagctcggacga------------------------------------------aggatgc-gagtgccaagtgggccacttttggtaagcagaactggcgctgt-gggatgaaccaaaagcc-gagttacggcgcccgatgc--ggacgctcat-cagaccccat--gaaaggcgttggttgctatagacagcaggacggtggccatggaagtcggaatccgccaaggagtgtgtaacaactcacctgccgaagcaactagccctgaaaatgg-atggcgctcgagcgt----cg-agcctatactcggtcgttggg-acggaggcgggccg----------------------tcaaaagcccgcagttaggtcccaacgagtagggaggtcgcagcggtgt-gcgcggaaggtg-tcgggcgtgagcccgtctcgagccgccgctggtgcagatcttggtggtagtagcaaatactcgagtgagaa---tcttgagggccgaa-gtggagaagggttccatgtgaacagcagttgaacatgggtcagtcggtcctaaggaata----ggagaagtccgttcgaaagcg-----ggtgttctttatgttaccaaa----------------------------------------------------------------------------------------------------------------------------------------------------------------taaaatgaacccgcc-gatgaccgaaagggaatcgggttaacattcccgaacccggatgcggagaccggccctt------c-------------------------------------gg------------------------------------------------------------------------------------------------------------------------------------------------------------------------------------------------------------------------------------------------------------------------------------------------------------------------------------------------------------------------------------------------------------------------------------------------------------------------------------------------------------------------------------------------------------------------------------------------------------------------------------------------------------------------------------------------------------------------------------------------------------------------------------------------------------------------------------------------ggtcaagtgcggcgacgcaaac----------------cgactcggaga-c-gtcggcgagagtccc-gggaagagttgtcttttcttcgtaagggactgactccc-tg-gaatcggcttgcccggagataggga-cgaagt----------ttataatcccgt-aaagcaccgcggctcttgcggtgtccggtgcac-------tctcgt-cggcccttgaaaatccgaggcgga---------------------------------------------------------------------------------------------cgtcgtg-attttcgcgccggaccgtacccatatccgcagcaggtctccaaggtgaacagcctctggtcg-atagaacaatgtaggtaagggaagtcggcaagt-cagatccgtaacttcgggaaaaggattggctctgaggactgag-tcg-gtcgggctggagtac----------------------------------gaagc-gggcctgg---catcttcgcgggactggg-----------------------------------------------------------------------------------------------------------------------------------------------------------------------------------cgag--------------------------------------------------------------------------accg--------------------------------------------------------------------------------------------------------------------------------cgtgcctcggtgcgcggt--------------------------------------------------cgagtccggacc-agtgt---cgg------cgccttcccgtggaatgctcca-gctgcgcggcgg---------------------------------------------------------------------gggagttgtgcgtgttcgcgcgcgtaccgctccttctctttgctcgcttcggccggcgccaaacagtcaactcagaactggcacggaccgggggaatccgactgtctaattaaaacaaagcatcgagatggccggtg---agcggtgttgactcgatgtgatttctgcccagtgctctgaatgtcaaagtgaagaaattcaaccaagcgcgggtaaacggcgggagtaactatgactctcttaaggtagccaaatgcctcgtcatctaattagtgacgcgcatgaatggattaacgagattcccactgtccctacctactatctagcgaaaccacagccaagggaacgggcttggcagaattagcggggaaagaagaccctgttgagcttgactctagtctgactctgtgaagagacatgagaggtgtagaataagtgggagccccgttcg-------------------------cggggcgacggtgaaataccactactttcatcgtttctttacttactcggttgggcggaaggcgagc----cgca----------------------------a--ggctcacgcttctggccgt-aagtggaagtc----------------------------------------------------------------------------------------------------------------------------------------------------------------------------------------------------------------------------------ctc-----gtgacatcctcgatccgctccgaggacagtgtcaggcggggagtttgactggggcggtacatctgtcaaagggtaacgcaggtgtcctaaggcgggctcagcgaggacagaaacctcgcgtagagcaaaagggcaaaagcctacttgatcttgattttcagtacgaatacagaccgcgaaagcggggcctatcgat-ccttttg----------------------------------------------------------------------------------------------------------------------------------------------------------act-----------------------------ttacgagtcttaagcaagaggtgtcagaaaagttaccacagggataactggcttgtggcggccaagcgttcatagcgacgtcgctttttgatcc-ttcgatgtcggctcttcctatcattgcgaagcagaattcgccaagcgttggattgttcacccactaatagggaacgtgagctgggtttagaccgtcgtgagacaggttagttttaccctactgatga
>Calocheiridius_cf._termitophilus
---------aggttgccgtaggtgaacctgcggccaggatcattacccggtttctgtaacgaggacagacggttttaatggatcccgttgaattttgccctaatttctttaacctaaagatttttttgggcgaaggccaatctagagctagagctcgatgggccgttgctatttgcttggcggtgccgtttccaggtggagcctttccctggagggtgaccttatgctggagcttttaaaggttgccggctcaaagcgagaacggagctgtcttcttgcgccgccccctctcttatctttattggaggtatatggagatgagagggacccaagtt----------------------------------------------------------ttgaaaaaggaattgttaaccaaagtcatcggatttttataattagcacaactccaaacggtggatcactcggttctcgggtcgatg----------------------------------------------------------------------------------------------------------------aaggacgcagctagctgcgttaagtggtgtgaattgcaggacactttgag----------------------------------------------------------------------------------------------------------------------------------cactgaagttccgaatgg------------------------------------------------acattccgggctcgagagtaacgt-------------------------------------------------------------ctggggcccgtgtccgtccgagggccggcttt---------------------------------------------------------------------------------------------------------------------------------------------------------------------------------------------------------------------------------------------------------------------------------------------------------------------------------------------------------------------------------------------------------------------------------------------------------------------------------------------------------------------------------------------------------------------------------------------------------------------------------------------------------------------------------------------------------gcaaatccgagaggcgtcctctttccttggattgttgagaatcggagaggggattccttgcgtggcagcttccaggtgctggtctgcccaagtgcgaggggctgcaggaacctgagccgggctgctccccagtcgaatcttgcgggttcgacgaagggaattggccgttcctttaaagaggttttgcccctttttttaaattttatt-------------------------------------taggatcggcctcggatcgggcaagat-tacccgccgaa-tttaagcatataaataagcggaggaaaagaaaccaaatgggattcccctagtaacggcgagcgaaagggga-agagctcg-tagccgaatcctgggccc---------g---tggccctggaaatgtggcgtgtgggaggcggcatc-----ctcctttcc-tggacccttggcgcaagtcc--ccatgagaggggc---attcccggagcgggtgctaggcccttaccgcccggg---------------gtccggaggggagtcgccgttctccttggagtcgggttgcttgggagtgcagcccaaagcg-ggtggtaaactccacctaaagctaaata--agacc-gagagaccgatagcaaacaagtaccgtgagggaaagttgaaaagcactttgaagagagagttcaagagtacgtgaaaccgtttggagg--taaacgggtggggcttcgaaag-cctaagcgggtggc---aggttcacgtt--------------------------------tcggagcgacggatccgcctccggctgcctcgggaaggggagccggagggccggggatggagcttcgt-----------------------------------------------------------tgccgcatgtctg--------------------cacccttgccattgggacgc-cgcgacgggttgggcc----------------------gtcgtcgtggggccgagatcgaaaggtggccgcccttccttttttaccgaaggatcggcggtgttacaggctctcgtgcccgagggacggcccggct----------------------------------------------------------------------------------------------------------------------------------------------------------------------------------------------------gtggaagggtatctctcgaggacgctccttgcggaggcagcgtaggttccgcggctcc-----------------------------------------------------------------------------------tcctcgtttcctggcctccactttgtaagtga---------------------------------------------tccgggaattcggggaggtttcccgcgcgtaccttgcgtggagcga----------------------------gaggtcgg----------cggcg----agtaggtcgggctcccacccgacccgtcttgaaacacggaccaaggagtccaattcgcgtgcgagtccccgggac--------ttgttcaggccc--gcgggcgcaatgaaag-tgg---------------------------------------------------------------------------------------------------agggcg----------------------tctcggacgcct--------------------------gagttgggatccc-----------------------------------------------------------------------------------------------------------------------ttgagagagg-----gcgcaccgacggccctttcg----------------------------------------------------------------------------------------------------------------------------------------------------------------aatccg--------------------------------------gtc-tcggatggaaggagcgagagcacgcggcttgggacccgaaagatggtgaactatgcctgggcaggacgaagccagaggaaactctggtggaggtccgcagcgattctgacgtgcaaatcgatcgtcagaccttggtataggggcgaaagactaatcgaaccatctagtagctggttccctccgaagtttccctcaggatagctggcgcccg--------------------agatcggtcttatccggtaaagcgaatgatta-gagg-ccttggggccgaaacgacctcaacctattctcaaactttaaatgggtaaggagcccg--gctt-gcttga----------ct-gaagcgcgggcgt------------------------------------------gggacgt-gggtgccaagtgggccacttttggtaagcagaactggcgatgc-gggatgaaccgaacgcc-gggttacggcgccggatgc-gagacgctcat-cggaccccat--gaaaggtgttggttgctatagacagcaggacggtggccatggaagtcggaatccgctaaggagtgtgtaacaactcacctgccgaagcaactagccctgaaaatgg-atggcgctctagcgt----cg-agcccatacccggccccctcc-ttattattacctta--------------------------------------ggaaggaggggagtaggaggg-cgcgagggtg--gcgtggaaggg--tgcggcgcgagccggctcggagcctccctcggtgcagatcttggtggtagtagcaaatactcgagtgagaa---ccttgaggactgga-gtggagaagggttccatgtgaacagcagttgaacatgggtcagtcgatcctaaggcaac----ggagaaatccctgtcgaaggg-----ggattgat-------------------------------------------------------------------------------------------------------------------------------------------------------------------------------------ttccccc-gtgtgccgaaagggaattgggttaagattcccaaacccggacgcggagttgccttcctcc------------------------------------------gg------------------------------------------------------------------------------------------------------------------------------------------------------------------------------------------------------------------------------------------------------------------------------------------------------------------------------------------------------------------------------------------------------------------------------------------------------------------------------------------------------------------------------------------------------------------------------------------------------------------------------------------------------------------------------------------------------------------------------------------------------------------------------------------------------------------------------------------------aaggcggagcggtaacgctagc----------------gaactcggaga-c-gtcgtcgagagccct-gggaagagttttcttttctcgttaagggccttgctccc-tg-gaatcggtttggccggagataggga-tgcct----------------ggcccga-agagccccgcgtttcacgcggtgtccggtgcgc-------cctcga-cggcccttgaaaatccgagggag----------------------------------------------------------------------------------------------tggtctt-actctcgcgccggtccgtacccatatccgcagcaggtctccaaggtgaacagcctctagtcg-atggaacaatgtaggtaagggaagtcggcaaaa-ccgatccgtaacttcgggagaaggattggctctgagggctggg-cct-gtcgggctcccgtag----------------------------------gaagc-tggactag----gtccgcgatggactggg-----------------------------------------------------------------------------------------------------------------------------------------------------------------------------------cgaa------------------------------------------------------------------------------------------------------------------------------------------------------------------------------------------------------------------tgggccgtggtcct--------------------------------------------------cttgcccggatc--ggat---cgg------acctgtctggtggaaaactcga-gctttgcaacct--------------------------------------------------------------------------------------------cgtgtcgtctgatgcggggattgtttcggcaggcatccaacggtcgactcagaactggcacggacccggcgaatccgactgtctaattaaaacaaagcaatgcgatggagata----gctcttgttgacgcattgtgatttctgcccagtgccatgaatgtcaccgtgaagaaattcatcaaagcgctggtaaacggcgggagtaactatgactctcttaaggtagccaaatgcctcgtcatctaattagtgacgcgcatgaatggattaacgagattcgctctgtccctacctgcgatctagcgaaaccacagccaagggaacgggcttggaagaatcagcggggaaagaagaccctgttgagcttgactctagtctggctctgtgaagagacatgagaggtgtagcataagtgggagatct------------------------------cgtatcgccgttgaaataccactactttcattgtttctttactgactccgtggtgtcgggcgcggct----tctgg---------------------------------ccgactttctagagct-aagctccccttt-----------------------------------------------------------------------------------------------------------------------------------------------------------------------------------------------------------------------------------------ctaaggggggcgaccgatccggaggacagtgtcaggcggggagtttgactggggcggtacatctgtcaaaaggtaacgcaggtgtcctaaggcgagctcggcgaggacggaaacctcgcgtggagtgaaagggcaaaagcttgcttgatcttgattttcagtacgaatgcggaccgcgaaagcgtggcctatcgat-ccttttg----------------------------------------------------------------------------------------------------------------------------------------------------------gcg-----------------------------ttcggagtttgaagcaagaggtgtcagaaaagttaccacagggataactggcttgtggcggccaagcgttcatagcgacgtcgctttttgatcc-ttcgatgtcggctcttcctatcattgcgaagcagaattcgccaagcgttggattgttcacccaccaatagggaacgtgagctggatttagaccgtcgtgagacaggttagttttaccctactgatgg
>Cherokia_georgiana
--------------------------------------------------------------------------------------------------------------------------------------------------------------------------------------------------------------------------------------------------------------------------------------ggaattattcccggagctcgcctgcttgagggtcggtaaacttaaatttctctgctg----------------------------------------------------------cgtctcyaagttcccgcttcccattwatttggttagggtagagctggagtcgccggagcttcgggtgttttggcgggttgctggtgagacctgcatctctcctggtttgagccccgcgactggtggctgggtgcgtgcctgaaaaggctgcgcctggctcgtgtggtgtgggttcgccgtggactggtgcgggactcccggcaaattatccggcatcgcctcagactgtaattttaaatcgggatggagggtgttgatgaaacctcgagaatgccaggctgacgctgaagagttcccgtcttgatcgctccactgagggtggtcatcggttgagctctgggcgcagtcttctcggtggtctcggttggacgggcggggctaccttgcaaatggagat------------------------------------------------tgttggcggttgagtgttgttggcctgcagtcctctgcggtgaagttcccgggttgagacctctctccttttgggggagttggcttccccggttgagctgagctgcggatgaactgcggtcgcaatgttcccggctgtgatcgcctgatgcggggttgctccgcttcctgtctagctgcggctgccgggttgccctgtacggctggttccctggctgagctcccccgagtggggtgctcgccgggtagagcaagccgtcgagggttggtggactcggtgaagctcacccaagaaggcctcccgtgcctggccgtgtgtgcacagagtctccgggtccctggtggagccggtctccgaagaccgcttcggtcaggtacgatattctcgtcctgccgtcgcattg-----------------------------------------------------------------------------------------------------------------------------------------------------------------------------------------------------------------------------------------------------------------------------------------------------------------------------------------------------------------------------------------------------------------------------------------------------------------------------------------------------------------------------------------------------gaaatcgggaccgtgtgcgccgccatgggtggcgcgggcgacggagtgccacaatgaaggcctaacctc-------------------------------------aaacctcgacctcaagtcagacgtggt-tacccgctgaa-tttaagcatatcactaagcggaggaaaagaaactaacaaggattcccctagtaactgcgagtgaagaggga-tgagccca-gcaccgaagcccctgtcatct------t---ggcagggtgcaatgtggtgttcgggagggtccatt------cgtgcctt-gagctctggtgtccaagtcc--ccctgaccggggcca-tcgcccgttgagggtgcaaggcctgttgggcagggc------tgtgtctccgatctcggcgcgttgggtcccttccttggagtcgggttgcttgagagtgcagcccaaagtg-ggtggtaaactccacctaaggctaaatac-tttcc-acgagaccgatagcaaacaagtaccgtgagggaaagttgcaaagaactttgaagagagagttcaagagtgcgtgaaaccgttcggagg--taaacgggtgggagcgcgaagg-tcgaacggacggggag-ggattcaactt--------------------------ggcgtggcggctggccgagccggttcgcgtctgggcgtgcgggtctcccttcacggggagtgccggccgtcccgcgttctgctctggtcgtagtccgccgtgcc-----------------------------ttgtgcatttccc---------------tattccccctctcctagtaggacgc-cgcgaccggctg----------------------------------------------------------------------------------------------------------tcgaggggagcccaggagctggttggagcagttgcgcggacgagtaagggattagttctctgcgtccggtctgtctgtctccttccgcccgcgggtcgctccctccggccgaggaactgtgcgagctgggcccttgtggtccctcgtccatgt------------------------------------------------------------gcgtgcccacgatctgtcggtgcgggtcgaaagaacccaacggg---------------------tgg-------------------------------------------------------------------------cggcgggtggctgcgcgccagtcttcggactg---------------------------------------------cgcgtgc---------ggactccgcgcgtcagccgccgtcggtcagggtgcggactcccgcagttggggcgctgggggtcgg----------cggcg----agtaggtcggtttcccacccgacccgtcttgaaacacggaccaagaagtctaacgtgtgggcgagtcttcgggga---c----ttattgaacccttagaaggcgaaataaaag-tga---------------------------------------------------------------------------------------------------aggctgtggtcgtcctgctctcccctccctctcgggggttggggatgagcgtgggtggcccgtgccttagtgggatccc-------------------------------------------------------------------------t----------------------------------------cgtctgatggcgggg-----gcgcaccactggcccgtcct----------------------------------------------------------------------------------------------------------------------------------------------------------------aagacc---------------------------------gct--tcg-ccggtcgggcggagcaagagcccacgcgttgggacccgaaagatggtgaactatgcctgggcaggacgaggccagaggaaactctggtggaagtccgcagcggttctgacgtgcaaatcgatcgtcggacctgggtataggggcgaaagactaatcgaaccatctagtagctggttccctccgaagtttccctcaggatagctggcactcg---------------agggcgacgcagtctcatccggtaaagcgaatgatta-gagg-ccttggggtcgaaacgacctcaacctattctcaaactttaaatgggtgagaggcccg--gctt-gcttga----------ct-gaagcccgggcat-----------------------------------tgtgtaacgaatgc-gagtgccaagtgggccacttttggtaagcagaactggcgctgt-gggatgaaccaaacgcc-gggttaaggcgcccgatgc--ggacgcccat-gagagcccat--gaaaggtgttggttgctctagacagcaggacggtggccatggaagttggaatccgctaaggagtgtgtaacaactcacctgccgaagcaactagccctgaaaatgg-atggcgctccagcgt----cg-agcctatacccggccgccgga-ggcattccccttgg--------------------t------ggtggaggtggaagccccggcgagtaggagggtcgcgacggtgt-gcgttgaaggtg-tcgggcgtgagcccgcctggagccgccgtcggtgcagatcttggtggtagtagcaaatactcaagtgagac---ccttgaggaccgaa-gtggagaagggttccatgtgaacagcagttgaacatgggtcagtcggccctaaggaatc----ggagaaatccgttccgaacgg-----tcgggcac--------------------------------------------------------------------------------------------------------------------------------------------------------------------------tggagggtgatgcccgag-agagaccgaaagggaatcgggttaatattcccgaacccggacacggagatcggccttggc----c------------caacccggctcgttccgggcg-gcctc------------------------------------------------------------------------------------------------------------------------------------------------------------------------------------------------------------------------------------------------------------------------------------------------------------------------------------------------------------------------------------------------------------------------------------------------------------------------------------------------------------------------------------------------------------------------------------------------------------------------------------------------------------------------------------------------------------------------------------------------------------------------------------------------------------------------------------------------ggcccgtggcggtaacgcaagc----------------gaactcggagaac-gtcggcgggggtccc-gggaagagttttcttttctttgtaagggacggacgccc-tg-gaatcggcttgcccggagataggga-tgttg----------------ttcccgt-aaagcaccgcggctcttgcggtgtccggtgcac-------ccctgc-cgtcccttgaaaatccgagggag----------------------------------------------------------------------------------------------cgtgatg-attttcgtgccggaccgtacccatatccgcagcaggtctccaaggtgaacagcctctggtcg-atagaacaatgtaggtaagggaagtcggcaagc-cagatccgtaacttcgggaaaaggattggctctgagggctggg-ccg-gtcgggctggtgtcg----------------------------------gaagc-gggtgcgg--gcaccgcagctgggctggg-----------------------------------------------------------------------------------------------------------------------------------------------------------------------------------cgag--------------------------------------------------------------------------ccct---------------------------------------------------------------------------------------ccacccccctcccctgctgcccttcggggtatgcgggtggctggtgggcgtgcgaggtg--------------------------------------------------cgagctcggact-ggcga---cgg------gaccttctcgtggatggctcca-gctgcgcggcgg---------------------------cggggtttcccggtggccttgtggacctccgcgtccgtcgccgaaaggtggcggtgcggggtgaccctcggtcgccgcccgtcggccgcttcgtccggcgtgcaacagccgactcagaactggcacggaccaggggaatccgactgtctaattaaaacaaagcattgcgatggccgtgg---ggcggtgctgacgcaatgtgatttctgcccagtgctctgaatgtcaaagtgaagaaattcaaccaagcgcgggtaaacggcgggagtaactatgactctcttaaggtagccaaatgcctcgtcatctaattagtgacgcgcatgaatggattaacgagattcccactgtccctatctactatctagcgaaaccacagccaagggaacgggcttggcgaaatcagcggggaaagaagaccctgttgagcttgactctagtctgactctgtgaagagacatgagaggtgtagcataagtgggaggtggc-----------------------------aaccccgccagtgaaataccactactttcatcgtttctttacttactcggtgaggcggagagtggtg----ccctc-----------cctctaagcgggggtcgg-ggctctccgttctaggatg-aagcgcggtgcggccccgcgctatcggtttgggtcggcgcaacctggcgaccctccgcccgcaagggtggggtggttttcaggctctgtac------------------------------------------------------------------------------------------------------------------c----------------aggccctctccggcggga-----agtcgatgcgcaatccgctccgaggacactgtcaggtggggagtttgactggggcggtacatctgtcaaatggtaacgcaggtgtcctaaggccagctcagcgaggacagaaacctcgcgtagagcaaaagggcaaatgctggcttgatcttgattttcagtatgaatacggaccgtgaaagcgtggcctatcgat-ccttttg----------------------------------------------------------------------------------------------------------------------------------------------------------att-----------------------------ttgagagtttcaagcaagaggtgtcagaaaagttaccacagggataactggcttgtggcggccaagcgttcatagcgacgtcgctttttgatcc-ttcgatgtcggctcttcctatcattgcgaagcagaattcgccaagcgttggattgttcacccactaatagggaacgtgagctgggtttagaccgtcgtgagacaggttagttttaccctactgatga
>Chordodes_morgani
------------------------------------------------------------------------------------------------------------------tcgggtaggtgatcggtcgaaggtcgtgttcggtctcggggcgcgcgagcgaaccgagtttaggctttttagccggaaaaccgcgagaggtctccgatgcctatcccagcctagcgcgagcgacgcggggatactcggaaagggcgcttttttagccctaaacgtcggtcgaccgtgaacgaccggctacctccgcttatttcaattacc------ttttc----------------------------------------------------------aaccaaaaattcagttaactcttctctcgctagggagaaaaatcattatgtctttgagcggtggatcactcggttcgtgcttcgatg----------------------------------------------------------------------------------------------------------------aagaacgcggcgaaacgcgtgagatagtgtgaattgcaggacacactgaa----------------------------------------------------------------------------------------------------------------------------------catcgatatttcgaatgc------------------------------------------------actttgcggctcggggtcgaa----------------------------------------------------------------ctccgagcctcgctcgtctgagggtcgtcgaa----------------------------------------------------------------------------------------------------------------------------------------------------------------------------------------------------------------------------------------------------------------------------------------------------------------------------------------------------------------------------------------------------------------------------------------------------------------------------------------------------------------------------------------------------------------------------------------------------------------------------------------------------------------------------------------------------------------------cgaaatcctttacgacgcacgtttcgcgtcgtacttcgcgggttccgggatctaatcccgggctcgttagatgaagtgcgaagtcgtggggcaaccttcgattcgagttttcgatgggtcgaacgaaagttaacgattcatccggctccgtcgaagggctcggctatttcgcagccaagatcttaatttaatcc-------------------------------------gatttccgacctcagatcgaacgagaa-tacccgccgaa-tttaagcatattaataagcggaggaaaagaaactaacgaggattcctaaagtaacggcgagtgaaatagga-agagtcca-gcgccgaatctcccgttcttc------g---aacggcgagaactgtggcgtgaaggaaaacactat-------tcggtcg-tttcgccttttttcaagttc--gtttgattgcggcca-atacctaaggagggtgcgaggcccgtgcgcgaaaag------------------gcgagcggtcgattcgttttcctcagagtcgggttgctcgggattgcagcctaaatcg-ggtggtaaactccatctaagactaaata--tcagc-acgaaaccgatagcgaacaagtaccgtgagggaaagttgaaaagaactttgaagagagagttcaaaagtacgtgaaaccgcttaaagg--taagcggaagagctcgaaaagg-aggtgcg----------cggttcagccg------------gcgtggtagcgtactcaggttccggggagaaaggccgttcgcggtcctcccccggggtcggtttaaacgtggctgcc----------------------------------------------------------------------cggcgcattccgc---------------------------gcgctatcgatat-cgcgaccgatggtggg----------------------tccgttccccccgcgacgcgggagccga-----ttaaggcttcacaagtcgcggtcgggcgatcggcagcccgccatcgatacgactagacggtggccttcgggcgtactctcggtgacgcggacgctttcctgattcggttcgatgtgacggttcgccgtcgtcggtcttcgaagggggcgtcggttaccatggtatcaaccgtcgt-----------------------------------------------------------------------------------------------------------------------------------------------------------------------------------------------------------------------------------------------------------------------------------------------------------------------------------------------------------------------------------------taggtccg----------cgacg---ttaataattcgacgcttttccgacccgtcttgaaacacggaccaaggagtctaacaggtgcgcgaatctcggggatt-------ctatcgaaaccc--acgggtgtaacgaaag-taa---------------------------------------------------------------------------------------------------aggatt----------------------cttcgcgaatcc--------------------------gaggaaagatacc---------------------------------------------------------------------------------------------------------------------ggcttcggtcgg-----tcgcatttccgttctgtcgc----------------------------------------------------------------------------------------------------------------------------------------------------------------ga--cg---------------------------------ggagaaatcgccgtgcgatggaaaaagagcgtacacgttgggacccgaaagatggtgaactattcctgggaaggatgaagccagaggaaactctggtggaggtccgaagcgattctgacgtgcaaatcgatcgtcaaacctgggtataggggcgaaagactaatcgaaccatctagtagctggttctctccgaagtttccctcaggatagctggtattcg------------------g--agacagttttatccggtaaagcgaatgatta-gagg-tctcggggtcgaaacgacctcgacctattctcaaactttaaatgggtaagaaactcg--cgtc-gctcga----------tt-ggacgcggg-------------------------------------------tgtcgaatgt-gaatgccaagtgggccatttttggtaagcagaactggcgatgt-gggatgaaccaaacgcc-gggttaaggcgcccgatac--cgacgctcat-tagacaccac--aaaaggtgttggttgatatagacagcaggacggtggccatggaagtcggaatccgctaaggagtgtgtaacaactcacctgccgaatcaactagccctgaaaatgg-atggcgctacagcgt----cg-agcccatacccggccgttcga-acgtttgttttaat-----------------------------------attcgtttcgaacgagtaggagagtcgcggggaagc-gcgtagaagga--ttcggcgtaggccggtctggagccttttccggtgcagatcttggttgtagtagcaaatattcaagtgagaa---ccttgaagactgaa-gtggagaagggttccatgtgaacagcagttgcacatgggtcagtcgatcctaagccaaa----ggagaaatccgttctgaagcg-----gtcgtttt---------------------------------------------------------------------------------------------------------------------------------------------------------------------------tttagttagaccgcttt-cgaaggcgaaagggaatcgggttaatattcccgaacccggttacggagatggaccgggct---------------------------------cttcggagctc------------------------------------------------------------------------------------------------------------------------------------------------------------------------------------------------------------------------------------------------------------------------------------------------------------------------------------------------------------------------------------------------------------------------------------------------------------------------------------------------------------------------------------------------------------------------------------------------------------------------------------------------------------------------------------------------------------------------------------------------------------------------------------------------------------------------------------------------ggtttagcgcggcaacgcaacc----------------tgactcgaaaa-c-gtcttcggcggctcc-gggaagagttctcttttctttgtaaggtctaaactccc-tg-aaatcggttcagccggagctaggga-gatcg----------------cgaccgt-aaagcaccgcggctgttgcggtgtccggagcgc-------cgtcga-ggacccgtgaaaattcgaggaag----------------------------------------------------------------------------------------------gcgtata-attttcgtaccggatcgtacccatatccgcagcaggtctccgaggtgaacagcctctagtcg-atagaataatgtaggtaagggaagtcggcaaat-tagatccgtaacttcggaagaaggattggctctaaaggctggg-ccg-gtcgggctgtggcga----------------------------------gaagc-gagtccgg---aatcgtgccggggctggg-----------------------------------------------------------------------------------------------------------------------------------------------------------------------------------ccag--------------------------------------------------------------------------gtct--------------------------------------------------------------------------------------------------------------------------------------------ctcgat--------------------------------------------------ctagctcggaac-agtgt---cga------gtcctcctcgtctatcacctca-gctacgcgctcc---------------------------------------------------------------------------------------------cggtctcgcgatcgggaatacgcttcgtccggcgattaacagccagcttagaactggtacggactcggggaatccgactgtctaattaaaacaaagcattgcgatggctgttg---gacggtgttgacgcaatgtgatttctgcccagtgctctgaatgtcaaagtgaagaaattcgatcaagcgcgggtaaacggcgggagtaactatgactctcttatggtagccaaatgcctcgtcatctaattagtgacgcgcatgaatggatcaacgagattcctactgtccctatctactatctagcgaaacaacagccaagggaacgggcttggcggaattagcggggaaagaagaccctgttgagcttgactctaatccgactctgtgaagacacatgaagggtgtaggataagtgggagg---------------------------------gcaaccgccagtgaaataccactaccttcatcgtttctttacttattcggttaagcgaaaatcgaaa----cctta-----------cg-----------------gttttttcattttggcgtt-aagcgatggcagccattttatccctcggtcgtccgggctttcgggtccggg----------------------------------------------------------------------------------------------------------------------------------------------------------t----------------agccgttggatggtggcg-----tacgtcgtcgcgattcgatccgaagacagtgtcaggtggggagtttgactggggcggtacatctgtcaaaaagtaacgcaggtttcctaaggcgagctcagcgaggacagaaacctcgcgtagagcaaaagggcaaaagctggcttgattttgattttcagtatgaatacgaaccgtgaaagcgtggcctatcgat-cctttcg----------------------------------------------------------------------------------------------------------------------------------------------------------ata-----------------------------tttcgagtttaaagcgggaggtgtaagaaaagttaccacagggataactggcttgtggcagccaagcgttcatagcgacgttgctttttgatcc-ttcgatgtcggctcttcctatcattgtgaagcagaattcaccaagcgttggattgttcacccactaatagggaacgtgagctgggtttagaccgtcgtgagacaggttagttttaccctactgatga
>Ciona_intestinalis
-----------------------------------------------------------------------------------------------------------------------------------------------------------------------------------------------------------------------------------------------------------------------------------------------------------------------------------------------------------------------------------------------------------------------------------------------------------------------------------------------------------------------------------------------------------------------------------------------------------------------------------------------------------------------------------------------------------------------------------------------------------------------------------------------------------------------------------------------------------------------------------------------------------------------------------------------------------------------------------------------------------------------------------------------------------------------------------------------------------------------------------------------------------------------------------------------------------------------------------------------------------------------------------------------------------------------------------------------------------------------------------------------------------------------------------------------------------------------------------------------------------------------------------------------------------------------------------------------------------------------------------------------------------------------------------------------------------------------------------------------------------------------------------------------------------------------------------------------------------------------------------------------------------------------------------------------------------------------------------------------------------tactaagcggaggaaaagaaactaacgaggattccctcagtaacggcgagtgaagtggga-agagccca-tcgccgaatccgcgcgttcttg-----g---agcgtgcggaattgtggcgtacggaattcgctctg--------cgcgcg--cgtcctgctgcccacgttc--ttctgatcgaggctt-cgtcccctagcgggtgtcaggcccttggcggcggcg------------------ggtgcgcgctctcggcgtcttcccggagtcgggttgtttgggaatgcagcccaaagcg-ggtggtaaactccatctaaggctaaata--cagtc-gcgagaccgatagcgaacaagtaccgtgagggaaagttgaaaagcactttgaagagagagttaaacagtacgtgaaaccgccgagagg--caaacgggagggcctgtcgggt-ctgccggtc--------gctttcagccg------------------------------------------------------atcgggcgtgcggggcggagtatcgcggaccctcgcgggacgcgagctgcgctttcggacgtccggt--------------------------------------cggcgcactagcg----------------------------ccggtggaaggc-cgcgaccggctgggag----------------------gcggacaagctgcggcgcgcaaggtagcccggcctttggtcgggtggtacaggcgcggcgcgtgcaagtgtcgccgctcggtcgaggagagatttcgc---------------------------------------------------------cgcgtctgtcccgcttcggcggggccggg-------------------------------------------------------------------------------------------------------------gagtccggccgagctgcgtcgggtcgttccgggactgttctcagtcccgtaccggctcggcgcggttt-------------------------------------------------------------------------cggtcgggtgctccttcgcgaggcgctg---------------------------------------------------------------------------------------------------------------------------cgggtctg----------cggct------aaagtcagccaccttcccgacccgtcttgaaacacggaccaaggagtctaacatgtgcgcgagccgtagggct---------gtacgaaactc--gaaggcgaaatgaaag-tga---------------------------------------------------------------------------------------------------atgccg---------------------gcgaggtccggcg--------------------------gaggttggagccc-------------------------------------------------------------------------------------------------------------------gccagcgatggtgg-----gcgcacgaccggccgatctt----------------------------------------------------------------------------------------------------------------------------------------------------------------ct--cc---------------------------------gcg--ctg-tcggcgaggtcgagcgagagcgtgcaagttgggacccgaaagatggtgaactatgcctgaggaggttgaagccagaggaaactctggtggaggaccgtagcgattctgacgtgcaaatcgatcgtcaaatttgggtataggggcgaaagactaatcgaaccgtctagtagctggttcccttcgaagtttccctcaggatagctggcgctct------------------g--tcgcagttttatctggtaaagcgaatgatta-gagg-tcttgggggcgaaacgccctcaacctattctcaaactttaaattggtaagaagcccg--actc-gcttga----------tt-ggagccgggc-------------------------------------------gtggaatgc-gagtgccaagtgggccactcttggtaagcaggactggcgatgc-gggatgaaccgaacgcg-gggttaaggcgcccgacgc---gacgctcat-gagagcccac--aaaaggtgttggttgatatagacagcaggacggtggccatggaagtcggaatccgctaaggagtgtgtaacaactcacctgccgaatcaatcagccctgaaaatgg-atggcgctggagcgt----cg-ggcctatacccggccgtcgcg-gtggtacaggcgcc-----------------------ga--ggtggtgcgatagaccgcgacgagtaggagggccgcggcggtgg-gcgtcgaagcc--tagggcgcgagcccgggtggagcagccgtcggtgcagatcttggtggtagtagcaaatattcaaatgagaa---ctttgaaggtcgaa-gtggagaagggttccatgtgaacagcagttgaacatgggtcagtcgaccctaaggaata----ggcgaaggccgttctgaagcg-----gggtgatg------------------------------------------------------------------------------------------------------------------------------------------------------------------------------cttgcgttgccccg-gcggaccgaaagggaatcgggttaatattcccgaacctcgacacggagattggtgctt------c-------------------------------------gg------------------------------------------------------------------------------------------------------------------------------------------------------------------------------------------------------------------------------------------------------------------------------------------------------------------------------------------------------------------------------------------------------------------------------------------------------------------------------------------------------------------------------------------------------------------------------------------------------------------------------------------------------------------------------------------------------------------------------------------------------------------------------------------------------------------------------------------------cgcctagtgcggtaacgcaagc----------------gaactcggaaa-c-gttggcgtgggtccc-gggaagagttctcttttcttggtaaggggtggcgaccc-tg-gaatcggtttgcccggagataggga-catgt----------------gccccgt-aaagcagcacgtctcttgtgctgtccggagagc-------ccgcgt-cggcccgtgaaaatccgagggaga---------------------------------------------------------------------------------------------tggtgta-attttcgtgcgaggtcgtacccatatccgcagcaggtctccaaggtgaacagcctctgaccg-atagaacaatgtaggtaagggaagtcggcaaac-tagatccgtaacttcgggaaaaggattggctctaggggctggg-tcg-gtcgggccgtggcac----------------------------------gaagcggggtgcgg---cgctgtacc-ggactggg-----------------------------------------------------------------------------------------------------------------------------------------------------------------------------------cgaa--------------------------------------------------------------------------------------------------------------------------------------------------------------------------------------------------------------------cgccttcgggtg--------------------------------------------------tgagcctggacc-tgtgt---cgg------cgtcttcccgtggaatgccgca-gctaacgcgggc--------------------------------------------------------------------------------------------------------tttgcggcccgcttcggccggcgtcgaacagctgacttagaactggtacggaccaggggaatccgactgtttaattaaaacaaagctttgcgatggccgtca---cctggtgttgacgcaatgtgatttctgcccagtgctctgaatgtcaaagtgaagaaattcaaccaagcgcgggtaaacggcgggagtaactatgactctcttaaggtagccaaatgcctcgtcatctaattagtgacgcgcatgaatggattaacgagattcccgctgtccctatctactatctagcgaaaccacagccaagggaacgggcttggcagaattagcggggaaagaagaccctgttgagcttgactctagtccgactttgtgaagagacatgagaggtgtaggataagtgggaggtctt-----------------------------cgggccgacggtgaaataccactactcgcatcgtttttttacttattcagtaaagcggagagcgacc----ttc--------------------------------gggtccaggttctagcctt-aagcgcgcgct----------------------------------------------------------------------------------------------------------------------------------------------------------------------------------------------------------------------------------ttc-----gggtgcggcgcgattcgatctgaagaccgtgtcaggcggggagtttgactggggcggtacatctgtcaaagagtaacgcaggtgtcctaaggtgagctcagtgaggacggaaacctcgcgtagagcaaaagggcaaaagctcacttgattttgattttcagtatgaatacagaccgcgaaagcgtggcctatcgat-ccttttg----------------------------------------------------------------------------------------------------------------------------------------------------------aac-----------------------------ttgcgagtttcaagcaagaggtgccagaaaagttaccacagggataactggcttgtggcagccaagcgttcatagcgacgttgctttttgatcc-ttcgatgtcggctcttcctatcattgtgaagcagaattcaccaagcgttggattgttcacccactaatagggaacgtgagctgggtttagaccgtcgtgagacaggttagttttaccctactgatga
>Craterostigmus_tasmanianus
----------------------------------------------------------------------------------------------------------------------------------------------------------------------------------------------------------------------------------------------------------------------------------------------------------------------------------------------------------------------------------------------------------------------------------cgggaaaaagaaaaaaaaaaaagtttgtacaagtatgaatttacttgcaacattgctttaatttttcctgtcgctcttcgatcggggctcgatttatttatgcacttgccagcgtcgtctggccgtggcttgtttggggggagaacatcgagaaacgtccctctatctctctgtgtctccctctctctgcccggctgaaacttcgcgcaagagcgcggctgcagtttttaaaaagactcactcgcccttaaaagatccccacccgtgccagattttactctcgcgcaacagggtggggacccaaagtgaaaagcagcttcgcgctctggccgtaaacgagacgcgtttacgaaaaacagtgctttataaaacaaaagaaaacgagcgcccgtttttcagaaataaataaataaataactg-------------------------------------------------------------------------------------cccgttattacgtttattttatgatgaaatatgctcaaaaaatcgaagagcggaccgaaatat------------------------------------------------------------------------------------------------------------------------------------------------------------------------------------------------------------------------------------------------------------------------------------------------------------------------------------------------------------------------------------------------------------------------------------------------------------------------------------------------------------------------------------------------------------------------------------------------------------------------------------------------------------------------------------------------------------------------------------------------------------------------------------------------------------------------------------------------------------------------------------------------------------------------------atttctcgacctcagatcagacgagat-tacccgctgaa-tttaagcatatcactaagcggaggaaaagaaactaactaggattcccctagtaacggcgagtgaacggggatcaagccca-gcgccgaagcctccgtcccttcgcg--g---ggcggcgtgcaatgtggcgtttggggggagcccct-------ccgccgg--ttcgcgggagcccaagtcc--ccctgaccggggcca-ctgcccatggcgggtgctaggcccttgcggctctcc----------------gcggccggaggatggctcttctcccgggagtcgggttgcttgggagtgcagccctaagtg-ggtggtaaactccacctaaggctaaata--cggcc-acgagaccgatagcaaacaagtaccgtgagggaaagttgcaaagaactttgaagagagagttcaagagtacgtgaaaccgctcggagg--caaacgggtgggacctcgaagg-tcgaacgggg-------ggattcaaccc-----------------------------------------------gtcggtttgctggatgcgggcctccgtctacgaaaggatctttaacggaccggatggaggctgcggcaaccgccgtc-----------------------------------gggcgcacttccc--------------------------ccttagtaggacgc-tgcgaccggttgggag--------------------------------------------------------------------aaacggtggcggccatgcggcgaggcagggcaggtatccatgccggtcggcgaccctcgacatcctcggggaatcgctccggtcggagttatagctcgcttcgtcccggctccgctacccaaccgaggagagcgaattcgtttttcgagacccgcgccccgcgctcttaaaaac-------------------------------------------------------------------------gcgcacgggccatccggcaggatgggttcgtacccgctggcccgcactctgcggcggt-------cag-------------------------------------------------------------------------cggtggcgtcccgccgttggcacggatgttg-------------------------------------------------------------------------------------------------------ctcccgtagaggcgctcgtggtctg----------cggcg----agtaggtcggttccccacccgacccgtcttgaaacacggaccaaggagtctaacatgtgcgcgagtcgtagggtta-------cgctcaaagccc--gaaggcgcaatgaaag-tga---------------------------------------------------------------------------------------------------aggtcg----------------gcctcgattgccgttacc--------------------------taggcgggatccg-----------------------------------------------------ttcgggcttaccggtcgttcg----------------------------------------cggctgagcccggcg-----gcgcaccgccggcccgtctc----------------------------------------------------------------------------------------------------------------------------------------------------------------ga--cc---------------------------------gca--tcg-ccggtgaggcggagcgagagcgtacacgttgggacccgaaagatggtgaactatgcccgggcaggacgaagccagaggaaactctggtggaggtccgtagcgattctgacgtgcaaatcgatcgtcggacctgggtataggggcgaaagactaatcgaaccatctagtagctggttccctccgaagtttccctcaggatagctggtgctcg---------------agga--gggcagtctcatccggtaaagcgaatgatta-gagg-ccttggggccgaaacgacctcaacctattctcaaactttcaatgggtgagaagtccg--gctt-gcttga----------ct-gaagcccggacgt------------------------------------------cggatgc-gagcgcccagtgggccacttttggtaagcagaactggcgctgt-gggatgaaccaaacgcc-gggttacggcgcccgatgc--ggacgctcat-aagaccccat--gaaaggtgttggttgctatagacagcaggacggtggccatggaagtcggaatccgctaaggagtgtgtaacaactcacctgccgaagcaactagccctgaaaatgg-atggcgcttcagcgt----cg-agcctatacccggccgccggg-gcagagtcgacctc-----------------------gagtcaaaggtacaaaagccccggcgagtaggagggtcgcggcggcgt-gcttagaaggtg-tcgggcgcaggcctgcctggagccgccgccggtgcagatcttggtggtagtagcaaatactcgagtgagaa---ccttgaggactgaa-gtggagaagggttccatgtgaacagcagttgaacatgggtcagtcggccctaaggaata----ggggaaacccgttccgaaccg-----gggtgtttgaaagaaagaaatga------------------------------------------------------------------------------------------------------------------------------------------------------aaactttatggtcagcagccccg-agcgaccgaaagggaatcgggttaatattcccgaacccggacacggagatcgacccttt-----t-------------------------------------gg------------------------------------------------------------------------------------------------------------------------------------------------------------------------------------------------------------------------------------------------------------------------------------------------------------------------------------------------------------------------------------------------------------------------------------------------------------------------------------------------------------------------------------------------------------------------------------------------------------------------------------------------------------------------------------------------------------------------------------------------------------------------------------------------------------------------------------------------ggtcaagtgcggcgacgcaaac----------------gaactcggaga-c-gtcggcgggagtccc-ggaaagagttgtcttttctttgtaagggacggactccc-tg-gaatcggctcgcccggagataggga-tgttg----------------ttcccgt-aaagcaccgcggctcttgcggtgtccggtgcgc-------tcccgc-tggcccttgaaaatccgagggaga---------------------------------------------------------------------------------------------tggtgtg-attttcgtgccggaccgtacccatatccgcagcaggtctccaaggtgaacagcctctagtcg-atagaacaatgtaggtaagggaagtcggcaagc-cagatccgtaacttcgggacaaggattggctctgagggctggg-ccg-gtcgggctgtggtcc----------------------------------gaagc-gggtacgg---caccgcaccgggactggg-----------------------------------------------------------------------------------------------------------------------------------------------------------------------------------caag--------------------------------------------------------------------------tccc-----------------------------------------------------------------------------------gaaacggctcggtacgcgcgatcgtggggttctgcctcgcgtcgtcgtcctggctcggacgga--------------------------------------------------cgagcccggacc-agcgt---cgg------ggccttcccgtggaatgcctca-gctgcgtggcgg--------------------------------------------------------------------------------------gaccgtgggggcaaccccgcacccgtgcacttcgtccggcgcccaacagccaactcagaactggcacggaccgggggaatccgactgtctaattaaaacaaagcattgcgatggccgtaa---ggcggtgttgacgcaatgtgatttctgcccagtgctctgaatgtcaaagtgaagaaattcaaccaagcgcgggtaaacggcgggagtaactatgactctcttaaggtagccaaatgcctcgtcatctaattagtgacgcgcatgaatggattaacgagattcccactgtccctatctactatctagcgaaaccacagccaagggaacgggcttggcagaatcagcggggaaagaagaccctgttgagcttgactctagtctggctctgtgaagagacatgagaggtgtagcataagtgggaggct-------------------------------tcggccaacggtgaaataccactactttcatcgtttctttacttactcggtgaggcgggaagcgagc----gttc----------------------------cagcgctcacgcttctagcgcc-aagcccgggga----------------------------------------------------------------------------------------------------------------------------------------------------------------------------------------------------------------------------------ctctgt--tttccccgggcgacccgctccgaggacactgtcaggcggggagtttgactggggcggtacatctgtcaaaaggtaacgcaggtgtcctaaggcgagctcagcgaggacagaaacctcgcgtggagcaaaagggcaaatgctggcttgatctcgattttcagtacgaatacggaccgcgaaagcgtggcctatcgat-ccttttg----------------------------------------------------------------------------------------------------------------------------------------------------------act-----------------------------ttaggagttttaagcaagaggtgtcagaaaagttaccacagggataactggcttgtggcggccaagcgttcatagcgacgtcgctttttgatcc-ttcgatgtcggctcttcctatcattgcgaagcagaattcgccaagcgttggattgttcacccactaatagggaacgtgagctgggtttagaccgtcgtgagacaggttagttttaccctactgatga
>Cyprididae_sp.
-----------------------------------------------------------------------------------------------------------------------------------------------------------------------------------------------------------------------------------------------------------------------------------------------------------------------------------------------------------------------------------------------------------------------------------------------------------------------------------------------------------------------------------------------------------------------------------------------------------------------------------------------------------------------------------------------------------------------------------------------------------------------------------------------------------------------------------------------------------------------------------------------------------------------------------------------------------------------------------------------------------------------------------------------------------------------------------------------------------------------------------------------------------------------------------------------------------------------------------------------------------------------------------------------------------------------------------------------------------------------------------------------------------------------------------------------------------------------------------------------------------------------------------------------------------------------------------------------------------------------------------------------------------------------------------------------------------------------------------------------------------------------------------------------------------------------------------------------------------------------------------------------------------------------------------------------------------------------------------------------------------cacttagcggaggaaaagaaaccaaaagggattcccttagtaacggcgagcgaacaggga-agaggcca-gcactgaatcccctgtcccgagt----g---ggcagtgggaaatgtggtgtttgggaggtccattt-------cctcgcggaggccagcgtgcccaagtcc--gttggaatacggccccgttccccgagagggtgacaggcccgtatggcggctg-----------------gctctccgtaggttggattctctctagagtcgagttgcttgtgagtgcagctctaagca-ggtggtaaactccatctaagcctaaata--taact-acgagaccgatagtgaacaagtaccgtgagggaaagttgaaaagaactttgaagagagagttcaagagtgcgtgaaaccgtccagagg--taagcggttggaatcaggccat-gtgtcctgggtactcgctggcatagttg---------------------------------------------------tctgctgagcgatcgaggagaaattggttactctcgggtttcctgtctccgtggttgctcacatggcaggcgct----------------------------------gtgcccagtcctc--------------------------tcccggaccgtcgt-cgcggcgagttgggcg----------------------------------------------------------------------------------------------------------------------------------------------------------------------------tcacccctggttacccggagggagctgcatggcttttgccctcgggct-----------------------------------------------------------------------------------------------gagcagtgcaacctgttgatggggaatcgctggggtgacctcgactgcgtctggtatttcctaccatg-------------------------------------------------------------------------tgtcggcactctgtgcgggctcgaactggtga---------------------------------------------taggtggaactgcgctatggggtgtcatgccgcagtgcggcctctggcgtggagctgctctttgccgggctcttgcctccagacacacgg--ttgcgacgcgtgttgcctccgttcccactgacccgtcttgaaacacggaccaaggagtctaacttgtacgcgagtggtcgagat--------ttataaaaactc--gagtgcgcaatgaatg-taa---------------------------------------------------------------------------------------------------aggttc---------------------tctttcgagagct--------------------------gacgggtgatcct-------------------------------------------------------cggattcttgcctgcctag----------------------------------------tgtgggacggccgag-----gcgcagcccgggggcactaa----------------------------------------------------------------------------------------------------------------------------------------------------------------ga--ct---------------------------------gctttattgccggtctggtgcacctagagcgtacacgttgggacccgaaagatggtgaactatgcttggcaaggacgaagccaggggaaactctggtggaggtccgtttggattctgacgtgcaaatcgatcctcaaagctgagtataggggcgaaagactaatcgaaccatctagtagctggttccccctgaagtttccctcaggatagctggtactcg----------ttgtgagag--ggtgagtttcatccggtaaagcgaatgatta-gagg-ccttggggtcgaaatgacctcaacctattctcaaactttaaatgggtgagaagccgg--gccc-actcga----------gt-ggggctccggcat--------------------------------------ccgaatcacga-gagtacctagtgggccacttttggtaagcagaactggcgctgt-gggatgaaccaaacgtc-gagttacggcgcccgaatg---gacgcaaat-gtgatcccatg-gaagggtgtcggttgctccagacagcaggacggtggccatggaagttggaatccgctaaggagtgtgtaacaactcacctgccgaagcaaccagccctgaaaatgg-atggcgctctagcgt----cc-tgcctatactcgaccgccggg-acagagctggcact-------------------ctccgagtgtggagcccttaagtcccggtgagtaagggggt-gtagtggtgt-gcgttgaagggt-ctgggcgtgagcctgcctggagccgccactggcacagatcttggtggtagtagcaaatactcgagtgagat---ccttgagggctgac-gtggagaagggttccatgtgaacagtaattgcacatgggtgagtcgatcctaagccaga----agcgaaagctgctccgtatacacctgggcctctgattctgcttagtgcacggtt------------------------------------------------------------------------------------------------------------------------------------ccctcgtgacgtagcgaagcgatgtgcccgggggga-gtctggcgaaagggaatccggtacttattccggaacctggatgtggggaatagggacacc------------------------------------tcgtgtgt------------------------------------------------------------------------------------------------------------------------------------------------------------------------------------------------------------------------------------------------------------------------------------------------------------------------------------------------------------------------------------------------------------------------------------------------------------------------------------------------------------------------------------------------------------------------------------------------------------------------------------------------------------------------------------------------------------------------------------------------------------------------------------------------------------------------------------------------ttcctagccgtaaggcctttgc----------------ctcctggagat-t-tccaaccggggagcc-gggaagagttttcttttctggttaaggggccgagggccttgtgaattgggtcgctcagagagagggt--cttg----------------gccccga-agagcgccgcggctcttgcggcgtccgcgcttc-------tccggtatggaactttaaaatctcggggcgt---------------------------------------------------------------------------------------------gaatgcgtaccttcacaccagttcgtacccatatccgcatctggtctccgaggtgaacagcctctagtcg-atagattaatgtaggtaagggaagtcggcaagc-cagatccgtaacttcgggaaaaggattggctctgagggttggg-ccg-gtcgggcttggacag----------------------------------gaaac-gggtagtg--gcctcgcgcacgggctggg-----------------------------------------------------------------------------------------------------------------------------------------------------------------------------------cgga--------------------------------------------------------------------------gctg----------------------------------------------------------------------------------------------cctctgtgtgtttcatcggtctctcgggactggtggcatgcgggggtttgtt--------------------------------------------------cctgctcggact-actgc---cgg------ggtgcacccgcggagtgtcctc-gctaggcgggcc--------------------------------------------------------------------------------------------gctggggcaactcggcggtctcgtttcggccggcaataagcaaccaactcagaactggcacggaccgggggaatccgactgtctaattaaaacaaagcattgcgctgcccctc----gtgggctccgacgcaatgtgatttctgcccagtgctctgaatgtcaaagtgaagaaattcatccaagcgcgggtaaacggcgggagtaactatgactctcttaaggtagccaaatgcctcgtcatctaattagtgacgcgcatgaatggattaacgagattcccactgtccctatctactgtctagcgaaaccacagccaagggaacgggcttggaaaaattagcggggaaagaagaccctgttgagcttgactctagtctgactttgtcgagagacatgagaggtgtagcataagtgggaggctcggcttcggtt--------------------gagttcgccagtgaaataccactactctcattgtctctctacttactcgatgaggcggaatgcgact----cctcr-----------cg-----------------gagtcaccctattagggct-aaagatggggcg---------------------------------------------------------------------------------------------------------------------------------------------------------------------------------------------------------------------------cctccggcg-----atcccctgtccgatccgattcgaggacagtgtcaggcggggagtttgactggggcggtacatctgtcaaatactaacgcaggtgtcctaaggttggctcaggtaggacagaaacctaccatagagtaaaagggcaaaagccagcttgatcttgattttcagtacgaatacagaccgcgaaagcggggcctatcgat-ccttttg----------------------------------------------------------------------------------------------------------------------------------------------------------act-----------------------------ct-cgagtttagatcaagaggtgtcagaaaagttaccacagggataactggcttgtggcagccaagcgttcatagcgacgttgctttttgatcc-ttcgatgtcggctcttcctatcattgagacgcagtcttccccaagtgttggattgttcacccactgatagggaacgtgagctgggtttagaccgtcgtgagacaggttagttttaccctactgatga
>Dilta_littoralis
-----------------------------------------------------------------------------------------------------------------------------------------------------------------------------------------------------------------------------------------------------------------------------------------------------------------------------------------------------------------------------------------------------------------------------------------------------------------------------------------------------------------------------------------------------------------------------------------------------------------------------------------------------------------------------------------------------------------------------------------------------------------------------------------------------------------------------------------------------------------------------------------------------------------------------------------------------------------------------------------------------------------------------------------------------------------------------------------------------------------------------------------------------------------------------------------------------------------------------------------------------------------------------------------------------------------------------------------------------------------------------------------------------------------------------------------------------------------------------------------------------------------------------------------------------------------------------------------------------------------------------------------------------------------------------------------------------------------------------------------------------------------------------------------------------------------------------------------------------------------------------------------------------------------------------------------------------------------------------------------------------------taataggcggaggaaaagaaactaacaaggattcccccagtagctgcgagcgaaaaggga-gaagccca-gcaccgaatctcgcatcccgtgag---g---ggtgcgatgacatgtggtgttagggagggtcactt-------ccctagg-tgcgcggcgagtccaagtccc-tcttgaacatggcca-cggcccagagatggtgccaggcccgtaggactgccg-----------acttatccgcgccctgggatggcctctcctcagagtcgggttctttgaaagtagaaccctaagtg-ggtggtaaactccatctaaggctaaata--cgacc-acgagaccgatagagaacaagtaccgtgagggaaagttgaaaagaactttgaagagagagttcaagagtacgtgaaaccggtcagggg--taaacgagtggggcctagaagt-tcgaaaggtgctt----ggattcagtcc------------cgaggttctccggctcgcgccctgggccgctcgatccgtctctctcgggaggcgggcgggcccagcgcgcgcgtggccgggtctctgg-----------------------------------------------------------ggccgcacttccc--------------------------acccagtaggacgt-cgcgaccgactggaga----------------------gcggtctca--------------------------------------------------------------------------------------------------------------------------------------------------------------------------------------------------------------------------------------------------------------------------------------------gggaacacacaccgtgcgcgtgcctggctccggcctatgccagccggtgcgtgtctcc-----------------------------------------------------------------------------------cggccgcactccggtcgtagcagcgccgcggg---------------------------------------------gaaaccccgcgcccatctcggtgggcgccggggactaacagacc------------------------------ccggccag----------cggcg---atctttgtcggcggcccactcgacccgtcttgaaacacggaccaaggagtctaacatgtgcgcaagtcattgagtgt-------gact--aaactc--agaggcgtaatgaaag-tga---------------------------------------------------------------------------------------------------aggttc-------------------gatgcaggacgaacttt------------------------gaggggagatccg-----------------------------------------------------------------------gac----------------------------------------ctcgcccagaggccg-----gcgcatccccggggcgcctc----------------------------------------------------------------------------------------------------------------------------------------------------------------gacttc-------------------------------------------ggtgagggcgcacccagagcgcacacgttgggacccgaaagatggtgaactatgcctggccagggtgaagccaggggaaaccctggtggaggcccgtagcggttctgacgtgcaaatcgatcgtctgagctgggtataggggcgaaagactaatcgaactatctagtagctggttccctccgaagtttccctcaggatagctggtactca----------------gag--gaggaatgtcatccggtaaagcgaatgacta-gagg-ccttggggccgaaacgacctcaacctattctcaaactttaaatgggtgagacgcccg--gctt-ccttga--------acct-gaagccgggccct---------------------------------------cacggaatct-gagtgcccagtgggccacttttggtaagcagaactggcgctgt-gggatgaaccaaacgcc-gggttagagcgcctaagtg---gacgcgcattttgataccattagaaaggggttggtcgctgaagacagcaggacggtgaccatggaagtcggaatccgctaaggagtgtgtaacaactcacctgccgaagcgaccagccctgaaaatgg-atggcgcccgagcgt----tc-cgctcatacccggccgccggg-gcagaggtggcgcg--------cgctctctctcgggggagcgtgcgtcttcgaggccccggtgagtaggaggg-cgcggcggtgt-gcgtagaagggt-ctgggcgcgagcccgcctggagccgccgccggcgcagatcttggtggtagtagcaaatactccagagagac---cctggagggctgat-gcggagaagggtttcgtgtgaacagccgttgcacacgagtcagtcgatcctaagccgca----agataagtcttggccactgag-----ggggtagtacttgaataatagcgt------------------------------------------------------------------------------------------------------------------------------------------------------------------aaaccccggc-aaaaggcgaaagggaatccggtacccattccggaacccggcagcggaaccgaaatccacg------------------------------------tgccctcg------------------------------------------------------------------------------------------------------------------------------------------------------------------------------------------------------------------------------------------------------------------------------------------------------------------------------------------------------------------------------------------------------------------------------------------------------------------------------------------------------------------------------------------------------------------------------------------------------------------------------------------------------------------------------------------------------------------------------------------------------------------------------------------------------------------------------------------------ggtacgtcatggcaacatgaaa----------------taacccggaga-c-gccgtcgggacgctc-gggaagagttatcttttctgcatgagcgtctgggaccc-tg-gaagcccctcgcggggagatagggtaggcgg----------------acgcgaa-agagcaccgcacttgcggcggtgtccgtgtcg--------tcccga-cggaccttgaaaatccgggagagggct------------------------------------------------------------------------------------------acgtgga-ggtctcgcgccggctcgtacccatatccgcagcaggtctccaaggtgaagagcctctagtcg-gtagactaatgtaggtaagggaagtcggcaact-ctgatccgtaacttcgggacaaggattggctctgagggtcgag-gcg-gtcgggcttggttga----------------------------------gaagc-gggagtgc-gtcgacgcggcgggcctggg-----------------------------------------------------------------------------------------------------------------------------------------------------------------------------------cgag--------------------------------------------------------------------------actt----------------------------------------------------------------------------------------------------------------------------------------------cggt--------------------------------------------------cgagcccggtcc-cgccc---ttg------gccccccgcggacacttcctc--gctgcgaggccc--------------------------------------------------------------gaggtggttcaacgcgcccttcgcaagtcgggcgcgcgccgcccgggacacctcttcggccgccggccaacggccgactcagaactggcacggactgtgggaatccgactgtctaattaaaacaaagctttgcgagggccctgg---cagggtgctgacgcaatgtgatttctgcccagtgctctgaatgtcaaagtgaagaaattcaagcaagcgcgggttaacggcgggagtaactatgactctcttaaggtagccaaatgcctcgtcatctaattagtgacgcgcatgaatggattaacgagattccctctgtccctatctactatctagcgaaaccacagccaagggaacgggcttggaaatatcagcggggaaagaagac--------------nnnnnnnnnngcactgtgaggagacatgagaggcgcagaataagtgggaggcccggacccctcttcatcggggggacc------gcggccgaccgtgagataccactactttcatagtctgttcacttacccggtgaggcggagggcgccc----tcgcg-----------cccttcacggggccg----ggggcggtcttctggagct-aaggcgggccacgcgctctccctct-----------------------------------------------------------------------------------------------------------------------------------------------------------------------------------------------------------ctcgggggggcg-----agcgcgccgtcgatccgatccggggacactgccaggtggggagtttggctggggcggtacatctgtcaaagaataacgcaggtgtcctaaggccagctcagcgaggacagaaacctcgcgaggagcacaagggcaaatgctggcttgatcccggtgttcagtacgcacagggactgcgaaagcacggcccagcgat-ccttttg----------------------------------------------------------------------------------------------------------------------------------------------------------gct-----------------------------tggagagtttccagcgagaggtgtcagaaaaattaccacagggataactggcttgtggcggccaagcgttcatagcgacgtcgcttattgatcctttcgatgtcggctct----------------------------------------------------------------------------------------------------------------
>Eremobates_sp.
------------------------------------------------------------------------------------------------------------------------------------------------------------------------------------------------------------------------------------------------------------------------------------------------------------------------------------------------------------------------------------------------------------------------------------------------------------------------------------------------------------------------------------------------------------------------------------------------------------------------------------------------------------------------------------------------------------------------------------------------------------------------------------------------------------------------------------------------------------------------attgcggccttggtgactt----------------------------------------------------------------tccttggccccgtctgtctgagtgccggatag----------------------------------------------------------------------------------------------------------------------------------------------------------------------------------------------------------------------------------------------------------------------------------------------------------------------------------------------------------------------------------------------------------------------------------------------------------------------------------------------------------------------------gcataatattgactcatttggtggcgctacttattactcattgatttggttgattgcgtgatgatgtggacgcattcttagagtaaggagtgttgcgtttactgctgagtcgttcggttgcatccgggaaaaatgtgtgatgctaggcaagccatttttccctgtcaaccttgtgtgtccccttgattctcttgcttgagatggcctctttctcctcccagcgttttatgggacgaaggtgggattttgtgttgattggcaaatcctgtattccattgtcccttgggagtagtaacggaagctgtgcaagagaagaaaggtgtatgagaattgattgtgtttttaccggagagccctatatttattggggttttctttct-------------------------------------cattgtcggcctcagatcagacgagat-gacccgctgaa-tttaagcatataaataagcggaggaaaagaaaccaacagggattcccctagtagcggcgagcgaacggggatcaagccca-gcgccgaatcccgcgtcgttgc-----g---acgcttgggaaatgtggcgtttgggggagggttct-------tctgacg-tgcagagaagctgcgagttc--ctctgactgggacgttattcccggagcgggtgcaaggcccgtggcagctttc----------tctgtcgtcggttgcccatattttccccttcaagagtcgggttgcttgagagtgcaaccctaagta-ggtggtaagctccacctaaggctaaata--ccgct-gcgaaaccgatagcaaacaagtaccgtgagggaaagttgcaaagaactttgaagagagagttcaagaggacgtgaaaccgctcggagg--taaacgggtgggcccacgaact-tccgttggcggga----ggattcagtgc-----------------------------------------------ggcttcatggcagtgtgcgaggtttgtaatttgagggaccgaccaccggccctactcgtgcttctcctgctgtgtgct----------------------------------gtacgcatttccg----------------------tcccgcacttaggaacgc-cgcgacaggtctcgcg-----------------------------------------------------------------------------------------------------------------gagtgcgtaactgctggcaatggcaggtacccgattggagttccctttgcggtctcccaccggccattatagcctgactgtgcaggacacgtctccgctgttgaccgaggttcccgtgtcctgtgtggacactgccctgccattccccactgttgg----------------------------------------------gggagcggctgcaatagccaggcggcttcagccattgcatttgctttcctaccaccactactgggtgg-------------------------------------------------------------------------tgggtactggctggttgctgttgggtctgttg---------------------------------------------------------------------------------------------------cttcttctgcgtgggcagttagggtctg----------cggcg----atgttctcggtcacccacccgacccgtcttgaaacacggaccaaggagtccaacatgtacgcaagtcatggggtc--------ttgaataggccc--aatggcgcaatgaaaggtga---------------------------------------------------------------------------------------------------aggacg------------------gtgtttggagccgtct--------------------------cagttgcgatcgt-------------------------------------------------------------------------g----------------------------------------ttctttgatgggcat-----gcgcagcaacggcccgtcct----------------------------------------------------------------------------------------------------------------------------------------------------------------aa--tc---------------------------------gct--ttg-tcgatggggcggagcatgagcgtacacgttgggacccgaaagatggtgaactatgcctgggcaaggtgaagccaggggaaactctggtggaggtctgtagcgattctgacgtgcaaatcgatcgtcagacctaggtataggggcgaaagactaatcgaaccatctagtagctggttccttccgaagtttccctcaggatagctggcgctcg---------------gaga--aaccagtctcatccggtaaagcgaatgatta-gagg-ccttggggccgaaacgacctcaacctattctcaaactttcaatgggtgagaaaaccg--gctt-gcgtga----------ct-gaagcccggttac--------------------------------------attttggatgc-gagtgcctagtgggccatttttggtaagcagaactggcgctgt-gggatgaaccaaacgtc-gggttaaggtgcccgagac--tgacgctcat-cagaccccat--gaaaggtgttggttgctatagacagcaggacggtggccatggaagttggaacccgctaaggagtgtgtaacaactcacctgccaaagcaagtagccctgaaaatgg-atggcgctgaagcgt----tg-cacccatacccgaccgccgtg-acgccgtgaacttg-------------------------------gaggtttatggcacggcgagtaggaaggacgcagcggcgt-gcgtagaaggtg-ccgggcgtaggcccgcctggagccgccgctggtgcagatcttggtggtagtagcaaatactcaagtgagac---ccttgaggaccgac-gtggagaagggttccatgtgaacagcagttgaacatgggtcagtcggtcctaaggaatc----ggagaaatccgttctgaagga-----gggacctt------------------------------------------------------------------------------------------------------------------------------------------------------------------------gtttggtggcaggtcccgac-tccgaccgaaagggaatcgggttaatattcccgaacccggacacggagaaaggttttt------c-------------------------------------gg------------------------------------------------------------------------------------------------------------------------------------------------------------------------------------------------------------------------------------------------------------------------------------------------------------------------------------------------------------------------------------------------------------------------------------------------------------------------------------------------------------------------------------------------------------------------------------------------------------------------------------------------------------------------------------------------------------------------------------------------------------------------------------------------------------------------------------------------aacccagtgcggtaacgcaacc----------------gaactctgaga-c-gttggctggaacccc-gggaagagttgtcttttcttcgtaaggtctcggctccc-tg-gaatcggttcgcccggagataggga-tgatg----------------agaccgt-aaagcaccgcggttcttgcggtgtccggagcgt-------tccagc-cggcccttgaaaatcagagggagg---------------------------------------------------------------------------------------------aagtgtg-attttcgtgccggaccgtacccatatccgcagcaggtctccaaggtgaacagcctctggtcg-ttagaacaatgtaggtaagggaagtcggcaaag-cggatccgtaacttcgggacaaggattggctctgaggactggg-ccg-gtcgggctggggtcc----------------------------------gaagc-gggtctgg---cactgtgcggggactggg-----------------------------------------------------------------------------------------------------------------------------------------------------------------------------------cgag--------------------------------------------------------------------------acta---------------------------------------------------------------------------------------------------------------------------------actggaaacggtacggt--------------------------------------------------cgagctcggacc-ttcgt---cgg------ggccctctcgtgaaaggcttca-gctgtgcgcccc-----------------------------------------------------------------------------------cgtgggttgcttcacggcgcctgcgtggggcgtttcgaccggcagcaaacagccgactcagaactggcacggaccgggggaatccgactgtctaattaaaacaaagcattgcgatggccgctg---gtcggtggtgacgcaatgtgatttctgcccagtgctctgaatgtcaaagtgaagaaattcaaccaagcgcgggtaaacggcgggagtaactatgactctcttaaggtagccaaatgcctcgtcatctaattagtgacgcgcatgaatggattaacgagattcccactgtccctatctactatctagcgaaaccacagccaagggaacgggcttggcagaatcagcggggaaagaagaccctgttgagcttgactctagtctgactctgtgaagagacatgagaggtgtagcataagtgggaggtcgctt---------------------------gcggccgccggtgaaataccactactttcatcgtttctttactgactcggtaaagcggagagcggac----caca----------------------------g--tgtccacctttctggcact-aaacgctgggc----------------------------------------------------------------------------------------------------------------------------------------------------------------------------------------------------------------------------------ctcg----atgtccagcgtgatccgttccgaggacagcgtcaggcagggagtttgactggggcggtacatctgtcaaaaggtaacgcaggtgtcctaaggctagctcagcgaggacagaaacctcgcgtagagcaaaagggcaaatgctggcttgatcttgattttcagtatgaatatggaccgcgaaagcggggcctatcgat-ccttttg----------------------------------------------------------------------------------------------------------------------------------------------------------act-----------------------------ttaagagctttaagcaagaggtgtcagaaaagttaccacagggataactggcttgtggcggccaagcgttcatagcgacgtcgctttttgatcc-ttcgatgtcggctcttcctatcattgcgaagcagaattcgccaagcgttggattgttcacccactaatagggaacgtgagctgggtttagaccgtcgtgagacaggttagttttaccctactgatga
>Eulimnadia_texana
-------------------------------------------------------------------------------------------------------------------------------------------------------------------------------------------------------------------------------------------------------------------------------------------------------------ttggagaagttggccctaacgagttctggcgctg----------------------------------------------------------actgacctcaagacctggactgagaactctggctaaaactgtttattatgaccctgaacggtggatcactcggctcgtggatcgatg----------------------------------------------------------------------------------------------------------------aagaacgcagcaaaatgcgctaatccatgcgaactgcagaacacatggag----------------------------------------------------------------------------------------------------------------------------------catcgaaactttgaacgc------------------------------------------------aaatggcggcccagcttcgc-----------------------------------------------------------------gctcgggccacacctggctgagggtcggatga-----------------------------------------------------------------------------------------------------------------------------------------------------------------------------------------------------------------------------------------------------------------------------------------------------------------------------------------------------------------------------------------------------------------------------------------------------------atacatccatcacaacattttttgttgtgctctgggcgacgtggccgcctataaggctggctgtgccgtcttaaatacagaagaaacgattcgggaaagtgtgttcaacactgctctcgttgtttgtccttttctgtgccccatttcaacgctttggttggcgtttattctcgctaacgagagaacaagaaggctggcaaaatgtttccgctagtgtgcgggaataaaatgcctcggcctcgatgtgatctctgagggagaaagacgtgagtacaacagccgaagtcgggggcgagcaggaatttgcaaacggcggcgtaacagctcttttgttataagagagcggccgctgagtttatgtttgcgacctgtttgtacggaatttgttggcaagagagagcttggtggctcttccgttcgttttgacaagtttttaaaaacaaac-------------------------------------tatcactgacctcagagcaggtgagac-tacccgctgaa-cttaagcatatcactaagcggaggaaaagaaactaacaaggattcccctagtagcggcgagcgaagaggga-aaagccca-gcaccgaacctcgcgccttc-------g---ggtgtcgcggaatgtggtgttcaggaggaccgtgc-------gcgtctg--tccggtatcgtccaagtct--ccatgaatggggccagcaacccagagagggtgtcaggcccgtggtgacgagc----------------cgcgaccgtgcattgggtctctccttagagtcgggttgcttgagagtgcagccctaagcg-ggaggtaaactccttctaaggctaaata--cggcc-acgagaccgatagcaaacaagtaccgcgagggaaagttgaaaagaactttgaagagagagttcaagagtgcgtgaaaccgttcagggggttaaacgggtgggccctcgaagg-tcgaaaggtccccatcacggctctcgcg----------------------------------------------agtcggcccgtggcgtgtcgtgattcctctcggaacacct-------------------------------------------------------------------------cgtcgcggttcgccggtttacgggggctgttagctgggggcccagtaggactc-cgcaaccggctggcgg----------------------gccgtcagaagggtt---------------------c----------------------------------------------------------------------------------------------------------------------------------------------------------------------------------------------------------------------------------------------------------------tggaggaagccccctcgcggggtggattccgggatttccggacggtcccgtcggccgt-------gaa-------------------------------------------------------------------------ccgaaatttctctcctcacgggga-------------------------------------------------------------------------------------------------------------------------------gaatatag----------cggag----agtagtgtcgggtcccacccgacccgtcttgaaacacggaccaaggagtctaacatgtgcgcgagtcgtcgggtac-------taca--aaaccc--gaaggcgcaatgaaag-tga---------------------------------------------------------------------------------------------------aagcca-------------------ccctcgttggcggct--------------------------gaggggagatccc---------------------------------------------------------------------gttct----------------------------------------gctccggtagctcgg-----gcgcatccccggggcgtcga----------------------------------------------------------------------------------------------------------------------------------------------------------------ag--cc---------------------------------gcg--ttg-ccggctagacgcaccaagagcgtacacgttgggacccgaaagatggtgacctatgcctgaccaggacgaagccaggggaaaccctggtggaggtccgcagcgattctgacgtgcaaatcgatcgtctgagttgggtataggggcgaaagactaatcgaaccatctagtagctggttccccccgaagtttccctcaggatagctggtgctcg---------cagaaagaac--acggagtctcatccggtaaagcgaatgatta-gagg-ccttggggtcgaaacgacctcaacctattctcaaactttcaatgggtgagaagcccg--gcct-gcctaa----------gc-gaggccgcggcaa---------------------------------------ctgtggatcc-gagtgcccagtgggccatttttggtaagcagaactggcgctgt-gggatgaaccaaacgcc-cggttaaggcgcctaaacg--acgcacattt-cggatcccacg-aaaaggagttggttgctaaagacagcaggacggtggccatggaggtcggaacccgctcaggagtgtgtaacaactcacctgccgaagcaactagcccttaaaatgg-gaggcgctatagcgt----cg-tgcctataccgggccgctggtggcagagcacgcctc-----------gctttagtgt------cgagtgcgctgaggccccagcgagtaggggggtcgcagtggtgc-gcgcagaagggt-ctgggcgtgagcctgcctggagccgccactggtgcagatcttggtggtagtagcaaatactccagagggat---cctggaggactgac-gcggagaagggtttcatgtgaacagtggttggacatgagtcagtcgaccctaagccgca----gctgaaatgcgtcccagagaa-----cggcgtgtcttaaa--------------------------------------------------------------------------------------------------------------------------------------------------------------cgagaacctagaagcgccgctggg-ttaaggcgaaagggaatccggttctaattccggaacccggttacggatgcgatcaagtgc----------------------------------------ccgt------------------------------------------------------------------------------------------------------------------------------------------------------------------------------------------------------------------------------------------------------------------------------------------------------------------------------------------------------------------------------------------------------------------------------------------------------------------------------------------------------------------------------------------------------------------------------------------------------------------------------------------------------------------------------------------------------------------------------------------------------------------------------------------------------------------------------------------------cacttgtcacggtaacgtgaaa----------------aagctcggaga-a-gctgttcggagcccc-gggaagagttttcttttctgcatgagggactgaaacca-tg-gaattctgtcatggagcgatatggt--attg----------------gtcccga-agagcaccgcagtt-ctgcggtgtccgtgggt--------ttcggc-cggcccttgaaaatccgggtgagggct------------------------------------------------------------------------------------------acgcgat-tgtttcgtaccggctcgtaccgataaccgcaycaggtctcccaggtgaacagcctctagtcg-atagatgaatgtaggtaagggaaatcggcaaat-tggatccgaaacttcgggataaggattggctctgagggtcgag-gcg-gtcgggcttgggcgc----------------------------------gaagc-cggttagc---cgacgtgccgggtctggg-----------------------------------------------------------------------------------------------------------------------------------------------------------------------------------tgag--------------------------------------------------------------------------ctcc--------------------------------------------------------------------------------------------------------------------------------------tcttcggggggg--------------------------------------------------cgatctcggacc-ctggc---cga-------agcttccgggggagcgtcctt-gcaatggagcgg--------------------------------------------------------------------------------atcgttcggggtttcggccccgttcacgccgttttcttcggccgccagcgaacgaccaactcagaactggcacgatccaggggaatccgactgtctaattaaaacaaagcattgcgatggccgcaa---gtcggtgctgacgcaatgtgatttctgcccagtgctctgaatgtcaaagtgaagaaattcaacgaagcgcgggtaaacggcgggagtaactatgactctcttaaggtagccaaatgcctcgtcatctaattagtgacgcgcacgaatggattaacgagattcccactgtccctatctactatctagcgaacccactgccaggggaacgggcctggtttcgtcagcggggaaagaagaccctgttgagcttgactctagttcggcattgtggagtgacatgagaggtgtagcataagtgggaggacgccctagg-----------------------cgctccgacaatgaaataccactactttcatggtcgcttcacttactcggtgaagcggagcaagccg----ccact-----------cgcgtgg------------ttggctctgttcttgcctt-aagcggtcccggc-----------------------------------------------------------------------------------------------------------------------------------------------------------------------------------------------------------------------------ctcgcg-----ccggcgtccgcgatccgcgctgaggacagtgccggatggggagtttgactggggcggtacatctgtcaaacgataacgcaggtgtcctaaggccagctcagggaggacagaaacctcccgtagagcaaaagggcaaatgctggcttgatcccgattttcagtatgaatacggactgcgaaagcacggcctatcgat-ccttttg----------------------------------------------------------------------------------------------------------------------------------------------------------gct-----------------------------ttaagagttttaagcaagaggtgtcagaaaagttaccacagggataactggcttgtggcggccaagcgttcatagcgacgtcgctttttgatcc-ttcgatgtcggctcttcctatcattgcgaagcagtattcgccaagcgtaggattgttcacccacctacagggaacgtgagctgggtttagaccgtcgtgagacaggttagttttaccctactgatga
>Gaetice_depressus
------------------------------------------------------------------------------------------------------------------------------------------------------------------------------------------------------------------------------------------------------------------------------------------------------------------------------------------------------------------------------------------------------------------------------------------attgcggcggcggcactctcatgtgctgccgtcactcctacacgagggtcggatatacattacatgcatcggctttgtcttgccacggcaygctgcaccgc------------------------------------------------------------------------------------------------------------------------------------------------------------------------------------------------------------------------------------------------------------------------------------------------------------------------------------------------------------------------------------------------------------cccgccaccgcctttkggtggaggtcgggaat-----------------------------------------------------------------------------------------------------------------------------------------------------------------------------------------------------------------------------------------------------------------------------------------------------------------------------------------------------------------------------------------------------cgagtgcgctgccgcggtggcatcgaccgcattggggagtttcgcttgccgccccggcgagcgttcccttaaggccatgaaaggttaccgaccgacgaccgcgtctcgtctctgactacggacgcggacgacggcggtgacacggagcttagccacgcagcgaggtcggtcgcgtaactgcatcgcatcctcgtctgcggttgtcgcttccccgtgtcccgtctcgtcacggatcccaacctcctaggacacgacttgtgcctgatgaaggtggtggctctgctgcgcatgatgggcaggagaaggcgaccgggccggttactcactaccactcccggatcatcgtactccctgctgcaggcagatgccaaaaacccttactaccccttcacattgaacgtagaaaggccttgcgtgctcttsaaaggaagggsccgtcgagctaagcggaaggttcgtcctactgctactggtgcacattaytgcaatgctgctcctc-------------------------------------caatgtcgacctcgtgttagggtagag-tacccgccaaa-tttaagcatattaataagcggaggaaaagaaaccaacagggattcccttagtaagggcgactgaaccggga-agagccca-gcgcataacctggcgtcgtgac-----c---cggcgccaggggtgttgcgtttcggagggtccggc---------acgca-gtctctcaccgcctaagttat-gcttgaaagcggcca-ctacccatggagggtgacaggcccgtgtggcggagcccgcgagggtacgcgagagattgtcggaaagggcctctccgtagagtcgggttgcttgataatgcagccctaagca-ggtggtaaactccatctaaggctaaata--tgacc-acgagaccgatagcgaacaagtaccgtgagggaaagttgaaaagaactttgaagagagagttcaagagtacgtgaaaccgttaagagc--caaacgggtgggacctcgaagg-tcgaaccgagg------ggattcagctc--------------------------------------------gtcggccaaagccggctgggcggcgggattcgctgatgcgacccaggaactcttgggcgtgcccccgttcaagccggcgccggc-------------------------------gggcgtatttccc-----------------------ctcgtgatgtaggtcgc-cgcgacccgttg---------------------------------------------------------------------------------------------------------------------------------------------------------------------------------------------------ctggggacgtcgaaggcccggatggactggtaccccgacgtcgtgcgttcg-----------------------------------------------------------------------------------cgccgacgaagggggaaacctccggtgtcctggcagccctgcgacggt-------cga-------------------------------------------------------------------------gcagcagaggagcaacacgtct---------------------------------------------------------------------------------------------------------------------------------ccctctcg----------cggcg-tgcaaaaggtcggtgacccacccgacccgtcttgaaacacggaccaaggagtctaacatgtgtgcgagtcattgggcgcact----------aaaccc--agaggcgtaatgaaagtgaaaggggggcgtcccggggtcttcgggcctcggtcggcgccctccggggccgatccccgaccgcctgttgccgttgcgtttcccataccaaagcgaggtcaagggggcgcgcggggtgagtccctttcccccgcgctacctccggcttcgtgggttcgcggcgc---gcgcgacggtccg--------------------------------------------------------gctccttcacgggagtcg----------------------------------------cttgtacgcaggggg-----gcgcaggcccgggacttgcc-----------------------------------attcgacgccgtcgcgcaaatctgttgttggcctcgccggctttgcttgggctctcggttggcgcgccgcgcgtcaggcgggctttgggtgggggtttcggctctcactcgggttcgtcccgcgcggttttgccttccgatcctgctctgtccggagtggcctagcgcgcgtgctgtcggcaagtaccatgagcagacatgttgggacccgaaagatggtgaactatgcctggccaggatgaagccagaggaaactctggtggaggtccgtagcaattctgacgtgcaaatcgattgtcagagctgggtataggggcgaaagactaatcgaaccatctagtagctggttccctccgaagtttccctcaggatagctggtactcg-----------cggaaacg--gaggagtttcatccggtaaagcgaatgatta-gagg-tcttggggacgaaacgtcctcaacctattctcaaactttaaatgggtgagatgccga--gctt-gcttga-------acgct-gaagcttcggcga------------------------------------------ctaatcc-gagtatctagtgggccaattttggtaagcagaactggcgctgt-gggatgaaccaaacgtc-gagttaaggggcctaaacg---aatgctcatctagaccccatc-gaaaggcgttggttgctatagacagcaggacggtggccatggaagttggaatccgctaaggagtgtgtaacaactcacctgccgaagcaactagcccttaaaatggtatggcgctcaagcat----tc-tcccgatactcgaccgccggtggcactaaaggccaa----gcctccctcttaaccggggggggcccaggtctccaagccccggcgagtaggagggtcgcaggggtga-gcgctgaaggga-tccggcgtgagccggcctggagccgcccctggtgcagatcttggtggtagtagcaaatagtcgagagagacttcccttgaaggccgat-gtggagaagggttccatgtgaacatcagttggacatgggttagtcgctcctaagcccaa----ggctaaagccttatcccacgctagaggcaacgaccaagcgagttgctg-------------cagctcggcttnnnnnnnnnntgcaagttggcttcacacacacgccgtggctgcggccaaacagtagagaggtactgattgtccaaagttgccgatggg-----aat-------------------------------------------------------tcgtggcgaaagggaatacggtacttattccgtaaccagg-cctggatgccaaccggggctcggctccatttt-------------gggtcggccc---ttggt------------------------------------------------------------------------------------------------------------------------------------------------------------------------------------------------------------------------------------------------------------------------------------------------------------------------------------------------------------------------------------------------------------------------------------------------------------------------------------------------------------------------------------------------------------------------------------------------------------------------------------------------------------------------------------------------------------------------------------------------------------------------------------------------------------------------------------------------gcaggaacccggtaacgggaac----------------caactcgcgtc-c-actggcgatggtccg-gggaagagttttcttttctgtttaaggcgccgtgaccc-ta-gaagccactcgcagagcgaaagggt-gttggta--acacggt-----ctgccgt-agagcgccgcggttcttgcggcgtcccgcgtac-------cactgc-cggtccgtgaaacatgcgaggcaggtaactgcatggggcgaagcgggggggtctgctgctgctgtccgttgctgggttttctcggcgcggtgcacgcacgtacgcggcctccgcgatgcacccc-agtttcgggcctgtgcgtacccatatccgcagccggtctccaaggtaagaagcctctggtcg-atagactaatgtaggtaa-ggaagtcggcaaat-tagatccgtaacttcgggataaggattggctctgaggatcggg-cca-gtcgggcctgtgcgg----------------------------------raagcggggcctgg--gttcgggcgctggactgggctcagaggctctgagctgtcgcggtgacgggcgatgccgtctaccctgtgactccgaagccgccggtgtccgcccatccgcagtgtcccccttgccccggtggcggtgacccattccaaatgcggccccgcgccgcgctgtccattttcaaagctcgccggtgcggcggtgcgaggtttcaagtggtccgggttcgcaaaggcggacggcggtgcaacaccacgtcgtttgggccctcaaagccccggcgtggcgcctccgtccgctcccggtccccctccgccgtccgcgagaaagccggcgtggcggggcagcgcgcgtttggggatccatccgcagggttcacgcagcgccggccgcagggcggggcacgctgttgcggtgtggggccaacggcccggcgtgccgagggccacttttcgtggtggcggttgtagccctctcgccactcgtgccgagagctcggacc-ggcgtgtctcc------ggcccttccgtggaacgcgctaggctgcgtgggcg-----------------------------------cgggggctccggctctctctatcgccggctgtcaaaggccggtccggtagtagtagtagccgtccctcgctccaaacccacttcggctggcgcccagcgatcaactcagaactggcacggaccaggggaatccgactgtctaattaaaacaaagcattgcgatggtcagag---atagatgttgacgcaatgtgatttctgcccagtgctctgaatgtcaaagtgaagagattcaaccaagcgcgggtaaacggcgggagtaactatgactctcttaaggtagccaaatgcctcgtcatctaattagtgacgcgcatgaatggattaacgagattcccactgtccctatctactatctagcgaacccacaggcaggggaacgggcctgcgcctaacagcggggaaagaagaccctgttgagcttgactctagtctgattttgtagagagacatcagaggtgtagcataagtgggaggtcgtcacatcaggggcacttgtgtcccgt----gcggccgacaatgaaataccactactctgatcgtttctttacttactcggtgagacggaatcggagc----ttccc-----------caagcgggact--------gcctcctgtttctagccta-aagcggcggaagggagggcgcgtgcggcttgccgtgcgttagcct---------------------------------------------------------------------------------------------------------------------------------------------------------------------------------------gaccgggcgttc-----gcgcccgccgcgatccgctccgaggacattatcaggtggggagtttgactggggcggtacatctgtcaaacgataacgcaggtgtcctaaggccagctcagcgtggacagaaacctcgcgtagagcaaaagggcaaatgctggcttgatcctgattttcagtacgaatacggactgcgaaagcagggcctatcgat-ccttttg----------------------------------------------------------------------------------------------------------------------------------------------------------act-----------------------------ttatgagttttaagcaagaggtgtcagaaaagttaccacagggataactggcttgtggcggccaagcgttcatagcgacgtcgctttttgatcc-ttcgatgtcggctcttcctatcattgtgaagcagaattcaccaagcgttggattgttcacccataaaaagggaacgtgagctgggtttagaccgtcgcgagacaggttagttttaccctactgttgg
>Gomphocerinae_sp.
cgcggcatcgactctgtcgttgccgatgctaccggaaagatgaccaaacttgatcatttagaggaagtaaaagtcgtaacaaggtttccgtaggtgaacctgcggaaggatcattaccgactcgactgcatgtcttgcgatgtgcgtgtcttgtcgcgcatttagccacagcgccgcctcggcgcgcgccgcgtgcggaaccacgcgcccttctcaaaactaacgagctagcttgaaggtgtacgagcgctgaagctccggaaggcgggggggcccgcggcacctggcgcactcgcgccggttttgaatgactttcgcccgagtgcctctctgctccggtgtggagccgtacgacgaacgtgtgacggaacaggggccgtcagacgccccagtcccgcctgtgcaatgttgcatgcaccatttgcaacttgagaaaaaagatcacccaggacggtggatcactcggctcgtgggtcgatg----------------------------------------------------------------------------------------------------------------aagaacgcagcaaattgcgcgtcgacatgtgaactgcaggacacatgaa-----------------------------------------------------------------------------------------------------------------------------------catcgacgtttcgaacgc------------------------------------------------acattgcggtccatggattccgt--------------------------------------------------------------tcccgggccacgtctggctgagggtcggctac--------------------------------------------------------------------------------------------------------------------------------------------------------------------------------------------------------------------------------------------------------------------------------------------------------------------------------------------------------------------------------------------------------------------------------------------------------------------------------------------------------------------------------------------------------------------------------------------------------------------------------------------------------------------------------------------------------------------gtatactgaagcgcgcaggcgttcttgtggcgcctgccgctgcttcggagccttgggagcgtcgtggcggagcctcgtctctgccgcgtctcctgaaatgcgcgatgcgcgccgcgcccgtcgcccggtcggttcgcatgccggtactgtgtctcggtagcgtgcacagccggctgggcgtgcgtggtgccacctc-------------------------------------gtacaacgacctcagagcaggcgagac-tacccgctgaa-tttaagcatattactaagcggaggaaaagaaactaacaaggattcccccagtagcggcgagcgaacaggga-agagtcca-gcaccgaaccccgcaggctgcc-----g---cctgtcgtggcatgtggtgtttgggagggtccact----accccgacgc-ctcgcgccgagtccaagtcca-acttgaatgaggcca-cggcccgtagagggtgccaggcccgtagcggccggt-----------------gcgagcgtcggcgggacctctccttcgagtcgggttgcttgagagtgcagctccaagtg-ggtggtaaactccatctgagactaaata--tgacc-acgagaccgatagcgaacaagtaccgtgagggaaagttgaaaagaactttgaagagagagttcaaaagtacgtgaaaccgttctgggg--taaacgtgagaagtccgaaagg-tcgaacgggtg------agattcacgcc---------------catccggccactggcccccgccctcggcagatggggccggccgcccgcgcggagcaatccgcggcggggtcgtgtccggttgcctttccactcgccgcggggtggggccgttccagtgtgcggtg-------------------ggccgcacttctc--------------------------ccctagtaggacgt-cgcgacccgctgggtg----------------------ccggcctacggcccgggtgcgcagcctgtccttccgcgggcctcggtccgcgtctgttgggcagagccc--------------------------------------------------------------------------------------cggtgcccccggctggctgctcggcggtacatctcgaggagtcgattcgcctacttttgg------------------------------------------------------------------------------gcgcccgggctcccggcaagcgcgcgcggttcttcccggatgacggacctac-----------------------------------------------------------------------------------------ctggcccggccccggacccgcgccgctgttgg---------------------------------------------ctcgggatgctctcgggcggaataatcgct--------------------------------------------cccgtcag----------cggcg--cttcagctttggacaatttcacgacccgtcttgaaacacggaccaaggagtctaacatgtgcgcgagtcattgggctct------tacg--aaacct--aaaggcgtaatgaaag-tga---------------------------------------------------------------------------------------------------aggtct-------------------cgccttgcgcgggcc--------------------------gagggaggatggg-----------------------------------------------------------gcttccccgcccttc----------------------------------------acggggcggcggcct-----ccgcactcccggggcgtctc----------------------------------------------------------------------------------------------------------------------------------------------------------------gt--cc---------------------------------tca--ttgcgaggtgaggcgcacctagagcgtacacgttgggacccgaaagatggtgaactatgcctggccaggacgaagtcaggggaaaccctgatggaggtccgtagcgattctgacgtgcaaatcgatcgtcggagctgggtataggggcgaaagactaatcgaaccatctagtagctggttccctccgaagtttccctcaggatagctggtgctcg---------------------tacgagtctcatccggtaaagcgaatgatta-gagg-ccttggggccgaaacgacctcaacctattctcaaactttaaatgggtgagatctccg--gctt-gcttga----t--atgct-gaagccgcgagcg-----------------------------------aacgactcggatcg-gagtgccaagtgggccacttttggtaagcagaactggcgctgt-gggatgaaccaaacgcc-gagttaaggcgcccgaatc---gacgctcat-gggaaaccat--gaaaggcgttggttgcttaagacagcaggacggtggccatggaagtcggaatccgctaaggagtgtgtaacaactcacctgccgaagcaactagccctgaaaatgg-atggcgctgaagcgt----cg-tgcctatactcggccgtcagt-ctggcagtcacggc-----------------cggtcctcgcggccggccgcgaagccctgacgagtaggagggtcgcggcggtgg-gcgcagaagggt-ctgggcgcgagcctgcctggagccgccgtcggtgcagatcttggtggtagtagcaaatactccagcgaggc---cctggagggctgac-gcggagaagggtttcgtgtgaacagccgttgcacacgagtcagtcgatcctaagcccta----ggagaaatccgatgtcgatgg-----gggccgtcatagca--------------------------------------------------------------------------------------------------------------------------------------------------------------tgatgcctatttgtgctggccccc-gttgggcgaaagggaatccggttcctattccggaacccggcagcggaaccgatacaagt--------------------------cgggcccctcttttagaga------------------------------------------------------------------------------------------------------------------------------------------------------------------------------------------------------------------------------------------------------------------------------------------------------------------------------------------------------------------------------------------------------------------------------------------------------------------------------------------------------------------------------------------------------------------------------------------------------------------------------------------------------------------------------------------------------------------------------------------------------------------------------------------------------------------------------------------------tgctcgtcggggtaacccaaaa----------------ggacccggaga-c-gccgtcgggagatcg-gggaagagttttcttttctgcatgagcgttcgagttccctg-gaatcctctagcagggagatagggt--ttgg----------------aacgcga-agagcaccgcagttgcggcggtgtcccgatct--------tcccct-cggaccttgaaaatccgggagagggcc------------------------------------------------------------------------------------------acgtgga-ggtgtcgcgccggttcgtacccatatccgcagcaggtctccaaggtgaagagcctctagtcg-atagaataatgtaggtaagggaagtcggcaaat-tggatccgtaacttcgggataaggattggctctgaggatcggg-gcgtgtcgggcttggtcgg----------------------------------gaagt-gggtcagc-gctaacgtgccgggcctggg-----------------------------------------------------------------------------------------------------------------------------------------------------------------------------------cgag--------------------------------------------------------------------------gtgagtgccgtaggggtgccggtaagtgcgggcgcttagcgcgggcgtggtctgctctcgccgttggtcggcctcgcgctggccggcggtgcaggatgcgcgcgcctgcgcggcgttcgcgccccggtgcttcaacctgcgcgcaggatc--------------------------------------------------cgagctcggtcc-cgtgc---ctt-------ggcctcccacggatcttcctt-gctgcgaggccg-------------------------------------------------------------------cgtccgccttagcgcgctccttcgggggtgcgcgggtgcgcggattctcttcggccgccattcaacgatcaactcagaactggcacggactgggggaatccgactgtctaattaaaacaaagcattgcgatggcccta----gcgggtgttgacgcaatgtgatttctgcccagtgctctgaatgtcaacgtgaagaaattcaagcaagcgcgggtaaacggcgggagtaactatgactctcttaaggtagccaaatgcctcgtcatctaattagtgacgcgcatgaatggattaacgagattcccgctgtccctatctactatctagcgaaaccactgccaagggaacgggcttggaaaaattagcggggaaagaagaccctgttgagcttgactctagtctggcactgtgaggtgacatgagaggtgtagcataagtgggagatg------gc-----------------------aacatcgccggtgaaataccactactttcattgtttctttacttactcggttaggcggagcgcgtgc----gtcgt--------------ggtataacaacccggcgtcacggtgttctcgagcc-aagcgtgttagggttgcgttcgcgccgcggctccgcgtccgtgcgccacagc--------------------------------------------------------------------------------------------gcgcggtgcgtgtgggcgcaagcctgcgcgtgccgtgcgtcccgtgtgcgtcggcgcgtccg----------------cgcgtgcggcgcagttta-----ctccctcgcgtgatccgattcgaggacactgccaggcggggagtttgactggggcggtacatctgtcaaagaataacgcaggtgtcctaaggccagctcagcgaggacagaaacctcgcgtagagcaaaagggcaaaagctggcttgatcccgatgttcagtacgcatagggactgcgaaagcacggcctatcgat-ccttttg----------------------------------------------------------------------------------------------------------------------------------------------------------gct-----------------------------tggagagtttccagcaagaggtgtcagaaaagttaccacagggataactggcttgtggcggccaagcgttcatagcgacgtcgctttttgatcc-ttcgatgtcggctcttcctatcattgcgaagcagaattcgccaagcgttggattgttcacccactaatagggaacgtgagctgggtttagaccgtcgtgagacaggttagttttaccctactgatga
>Gordius_aquaticus
-----------------------------------------------------------------------------------------------------------------------------------------------------------------------ccgagtttaggctttttagccggaaaattgcgagaggtctccgatgcctatcccggcctagcgcgagcgacgtggggatactcggaaagggcgttttttaagtcctaaacgtccgtcgaccgtgaacgacgggctacctccgcttatttcaattacctttgcttttcc----------------------------------------------------------aaccaaaaattcagtwaacgcttctctcgttagggagaaaaatcattatgtctttgagcggtggatcactcggttcgtgcttcgatg----------------------------------------------------------------------------------------------------------------aagaacgcggcgaaacgcgtgagatagtgtgaattgcaggacacactgaa----------------------------------------------------------------------------------------------------------------------------------catcgatatttcgaatgc------------------------------------------------actttgcggctcggggtcgaa----------------------------------------------------------------ctccgagcctcgctcgtctgagggtcgtcgaa----------------------------------------------------------------------------------------------------------------------------------------------------------------------------------------------------------------------------------------------------------------------------------------------------------------------------------------------------------------------------------------------------------------------------------------------------------------------------------------------------------------------------------------------------------------------------------------------------------------------------------------------------------------------------------------------------------------------cgaaatcctttacgacgcacgtwtmgcgtcgtacctcgcgggttccgggagctaatcctgggctcgttagatgaagtgcgaaatcgtggggcaaccttcgattcgagttttcgatgggtcgaacgaaagttaacgattcatccggctccgtcgaagggttccgccatttcgctgctaaaatcttactttaatcc-------------------------------------gatttccgacctcagatcgaacgagaa-tacccgctgaa-tttaagcatattaataagcggaggaaaagaaactaacgaggattcctaaagtaacggcgagtgaaatagga-agagtcca-gcgccgaatctcccgttcttc------g---aacggcgagaactgtggcgtgaaggaaaacagtat-------tcggtcg-tttcgccttttctcaagttc--gtttgatcgcggcca-atacctaaggagggtgcgaggcccgtgcgcgacgag------------------gcgagcggtcgattcgttttcctcagagtcgggttgctcgggattgcagcctaaatcg-ggtggtaaactccatctaagactaaata--tcagc-acgaaaccgatagcgaacaagtaccgtgagggaaagttgaaaagaactttgaagagagagttcaaaagtacgtgaaaccgcttaaagg--taagcggaagagctcgaaaagg-aggtgcg----------cggttcagccg------------gcgcggtagcgtactctggttccggggagaaaggccgttcgcggtcctcccccggggtcggtttaaacgtcgttgcc----------------------------------------------------------------------cggcgcattccgc---------------------------gcgctatcgatat-cgcgaccgatggtggg----------------------tccgttccccccgcgacgcgggagccgattttcttaaggcttcacaagtcgcggccgggcgatcggcagcccgccatcgatacgactagacggtggccttcgggcgtactctcggtgacgcggacgctttcctgattcgattcgatgtgacggttcgccgtcgtcggtcttcgaagggggcgtcggttgcctgggtatcaaccgtcgt-----------------------------------------------------------------------------------------------------------------------------------------------------------------------------------------------------------------------------------------------------------------------------------------------------------------------------------------------------------------------------------------taggtccg----------cgacg---ttaataattcgacgcttttccgacccgtcttgaaacacggaccaaggagtctaacaggtacgcgaatctcggggatt-------ctatcgaaaccc--acgggtgtaacgaaag-taa---------------------------------------------------------------------------------------------------aggatt----------------------cttcgcgaatcc--------------------------gaggaaagatacc---------------------------------------------------------------------------------------------------------------------ggcttcggtcgg-----tcgcatttccgttctgtcgc----------------------------------------------------------------------------------------------------------------------------------------------------------------ga--tc---------------------------------ggagaaatcgcgatgcgatggaaaaagagcgtacacgttgggacccgaaagatggtgaactattcctgggaaggatgaagccagaggaaactctggtggaggtccgaagcgattctgacgtgcaaatcgatcgtcaaacctgggtataggggcgaaagactaatcgaaccatctagtagctggttctctccgaagtttccctcaggatagctggtattcg------------------g--agacagttttatccggtaaagcgaatgatta-gagg-tctcggggtcgaaacgacctcgacctattctcaaactttaaatgggtaagaaactcg--cgtc-gctcga----------tt-ggacgcggg-------------------------------------------tgtcgaatgt-gaatgccaagtgggccatttttggtaagcagaactggcgatgtggggatgaaccaaacgcc-gggttaaggcgcccgatac--tgacgctcat-tagacaccac--aaaaggtgttggttgatatagacagcaggacggtggccatggaagtcggaatccgctaaggagtgtgtaacaactcacctgccgaatcaactagccctgaaaatgg-atggcgctacagcgt----cg-agcccatacccggccgttcga-acgtttgttttaat-----------------------------------attcgtttcgaacgagtaggagagtcgcggggaagc-gcgtagaagga--ttcggcgtaggccggtctggagccttttccggtgcagatcttggttgtagtagcaaatattcaagtgagaa---ccttgaagactgaa-gtggagaagggttccatgtgaacagcagttgcacatgggtcagtcgatcctaagccaaa----ggagaaatccgttctgaagcg-----gtcgtttt---------------------------------------------------------------------------------------------------------------------------------------------------------------------------tttagttagaccgcttt-cgaaggcgaaagggaatcgggttaatattcccgaacccggttacggagatggaccgggct---------------------------------cttcggagctc------------------------------------------------------------------------------------------------------------------------------------------------------------------------------------------------------------------------------------------------------------------------------------------------------------------------------------------------------------------------------------------------------------------------------------------------------------------------------------------------------------------------------------------------------------------------------------------------------------------------------------------------------------------------------------------------------------------------------------------------------------------------------------------------------------------------------------------------ggtttagcgcggcaacgcaacc----------------tgactcgaaaa-c-gtcttcggcggctcc-gggaagagttctcttttctttgtaaggtctaaactccc-tg-aaatcggttcagccggagctaggga-gatcg----------------cgaccgt-aaagcaccgcggctgttgcggtgtccggagcgc-------cgtcga-ggacccgtgaaaattcgaggaag----------------------------------------------------------------------------------------------gcgtata-attttcgtaccggatcgtacccatatccgcagcaggtctccgaggtgaacagcctctagtcg-atagaataatgtaggtaagggaagtcggcaaat-tagatccgtaacttcggaagaaggattggctctaaaggctggg-ccg-gtcgggctgtggcga----------------------------------gaagc-gagtccgg---aatcgtaccggggctggg-----------------------------------------------------------------------------------------------------------------------------------------------------------------------------------ccag--------------------------------------------------------------------------gtct--------------------------------------------------------------------------------------------------------------------------------------------ctcgat--------------------------------------------------ctagctcggaac-agtgt---cga------gtcctcctcgtctatcacctca-gctacgcgctcc---------------------------------------------------------------------------------------------cggtctcgcgatcgggaatacgcttcgtccggcgattaacagccagcttagaactggtacggactcggggaatccgactgtctaattaaaacaaagcattgcgatggctgttg---gacggtgttgacgcaatgtgatttctgcccagtgctctgaatgtcaaagtgaagaaattcgatcaagcgcgggtaaacggcgggagtaactatgactctcttatggtagccaaatgcctcgtcatctaattagtgacgcgcatgaatggatcaacgagattcctactgtccctatctactatctagcgaaacaacagccaagggaacgggcttggcggaattagcggggaaagaagaccctgttgagcttgactctaatccgactctgtgaagacacatgaagggtgtaggataagtgggagg---------------------------------gcgaccgccagtgaaataccactaccttcatcgtttctttacttattcggttaagcgaaaatcgaaa----cctta-----------cg-----------------gttttttcattttggcgtt-aagcgatggcagccattttatccctcggtcgtccgggctttcgggttcggg----------------------------------------------------------------------------------------------------------------------------------------------------------t----------------agccgttggatggtggcg-----tacgtcgtcgcgattcgatccgaagacagtgtcaggtggggagtttgactggggcggtacatctgtcaaaaagtaacgcaggtttcctaaggcgagctcagcgaggacagaaacctcgcgtagagcaaaagggcaaaagctggcttgattttgattttcagtatgaatacgaaccgtgaaagcgtggcctatcgat-cctttcg----------------------------------------------------------------------------------------------------------------------------------------------------------ata-----------------------------tttcgagtttaaagcgggaggtgtaagaaaagttaccacagggataactggcttgtggcagccaagcgttcatagcgacgttgctttttgatcc-ttcgatgtcggctcttcctatcattgtgaagcagaattcaccaagcgttgrattgttcacccactaatagggaacgtgagctgggtttagaccgtcgtgagacaggttagttttaccctactgatga
>Gromphadorhina_laevigata
------------------------------------------------------------------------------------------------------------------------------------------------------------------------------------------------------------------------------------------------------------------------------------------------------------------------------------------------------------------------------------------------------------------------------------aaaaaaaaaaaagagagagagagagcagaaggaatgatacacacggaaagttggcacatggtgtgtcgacggtgttgataaatagcagtgcctgccacttagtcgtccggatta-----------------------------------------------------------------------------------------------------------------------------------------------------------------------------------------------------------------------------------------------------------------------------------------------------------------------------------------------------------------------------------------------------cccgtcgggatgtctgttt--------------------------------------------------------------------------------------------------------------------------------------------------------------------------------------------------------------------------------------------------------------------------------------------------------------------------------------------------------------------------------------------------------------------------------------------------------------------------------------------------------------------------------------------------------------------------------------------------------------------------------------------------------------------------------------------------------------------------------------------------------------------------------------------------------------------------------------------------------------------------------------------------------------------------------------------------------------------------tgtttccgacctcagatcaggcgcgac-tacccgctgaa-tttaagcatattaataggcggaggaaaagaaactaacgaggattccccaagtagcggcgagcgaacaggga-gtagccca-gcacggaatcccgcgcggag-------a---cgcgcagggagatgtcgtgtgtgggaggttccatc----gtgccggggg-tcggctgcgagtccaagtctc-ccttgaacggggcca-cagcccgcagtgggtgccaggcccgtagagaccgcg-----------------gccgctcccgggaggagctctcctcagagtcgtgttccttgagagtggagcaccaagtg-ggtggtaaactccatctaaggctaaata--tgacc-acgagaccgatagcgaacaagtaccgtgagggaaagttgaaaagaactttgaagagagagttcaacagtacgtgaaaccgttcagggg--taaacgggagagatccgaaagg-tcgaaaggggg------agactcaatcc-cgtccgcgccgtccggtgccgttctcggtcccaaaggatgttgccggccgccgtccgcgtcgcaaggcgcgagtcgggccggagtcggcagcaccggggtcggaggcccggccgcggcg---------------------------------------aggtgcacttctc------------------------cccccgagtaggacgt-cgcgacccgttgggag----------------------tccggcctaaggcccggcgttagaccgaggagatcgccgtgcgactgcacggaccaacggtctcccggagcgct---------------------------------------------------------------------------------tcggatgtcctggccggagcccgacggcatgcttcgcggagtaggcccgctgcctctcag------------------------------------------------------------------------------agggagcgtccggcccggtgttcaagctcgacgactagtgggcacgcggtgccgtggc--------tt-------------------------------------------------------------------------ccgccacgtccccgtcccccgtcggctgctgg---------------------------------------------tacccggtgtccccggacggtggccttct---------------------------------------------cccgtctg----------cggcg--cttctgcttcggatgctttcccgacccgtcttgaaacacggaccaaggagtctaacatgtgcgcgagtcgctgggagcact----cgct--aaaccc--ggaggcgcagtgaaag-cgg---------------------------------------------------------------------------------------------------ggcgcg-------------------gtcgtcaggccgccg--------------------------tcgggaggatgcc----------------------------------------------------------------------gtgc----------------------------------------ggagaacccgcgcgg-----ccgcactcccggggcgcctc----------------------------------------------------------------------------------------------------------------------------------------------------------------gg------------------------------------------ctccggccgcaggcgcaccccgagcgcacacgttgggacccgaaagatggtgaactatgcctggtcaggacgaagtcaggggaaaccctgatggaggtccgcagcgattctgacgtgcaaatcgatcgtcagagctgggtataggggcgaaagactaatcgaaccatctagtagctggttccctccgaagtttccctcaggatagctggcgccca---------tttggagagg--gacgagtctcatccggtaaagcgaatgatta-gagg-ccttggggccgaaacgacctcaacctattctcaaactttaaatgggtgagatctccg--gctt-gctcga----------ct-gaagccgcgagag---------------------------------------tactggatca-gggtgccaagtgggccatttttggtaagcagaactggcgctgt-gggatgaaccaaacgcc-gggttaaggcgcctaaacc---ggagctcat-gggagaccat--gaaaggcgttggttgcttaagacagcaggacggtggccatggaagtcggaatccgctaaggagtgtgtaacaactcacctgccgaagcaactagccctgaaaatgg-atggcgctaaagctc----cg-tgcctatacccggccgccggc-aggcaagggcaggt---------cctctttccgga------ggaccggcgtgaagccccggcgagtaggaggg-cgcggcggcgt-gcgcggaagggt-ctgggcgtgagcctgcctggagccgccgccggtgcagatcttggtggtagtagcaaatactcaagcgaggg---ccttgagggctgat-gtggagaagggtttcgtgtgaacagccgttgcacacgagtcagtcgatcctaagcccta----ggagaaatccgatgtcgatgc-----gggggattgttcta----------------------------------------------------------------------------------------------------------------------------------------------------------------------------cacacccccc-gtcgggcgaaagggaatccggttcctattccggaacccggcagcggaaccgaatctt----------------------------cgggccct--ctaacgagt------------------------------------------------------------------------------------------------------------------------------------------------------------------------------------------------------------------------------------------------------------------------------------------------------------------------------------------------------------------------------------------------------------------------------------------------------------------------------------------------------------------------------------------------------------------------------------------------------------------------------------------------------------------------------------------------------------------------------------------------------------------------------------------------------------------------------------------------agctcgtcggggtaacccaaaa----------------ggacccggaga-c-gccgtcgggagaccc-gggcagagttttctgttctgcataagcgttcgagttccctg-gaatcctctagcagggagatagggt--ttgg----------------aacgcga-agagcaccgcagttgcggcggtgtccgggtcg--------tcccct-cggaccttgaaaatccgggagagggcc------------------------------------------------------------------------------------------acgcgga-ggcgtcgcgccggctcgtacccatatccgcagcaggtctccaaggtgaagagcctctagtcg-atagactaatgtaggtaagggaagtcggcaaat-tggatccgtaacttcgggataaggattggctctgaggaccggg-gcgcgtcgggcgtggtcgg----------------------------------gaagc-gggtctgc-gccaacgtgccgggcctggg-----------------------------------------------------------------------------------------------------------------------------------------------------------------------------------cgag--------------------------------------------------------------------------gcga-----------------------------------------------------------------------------------------------------------------------agtccgggagtctctctcggtcggacc--------------------------------------------------cgaacccggtcc-cgtgc---ctt-------ggcctcccgcggatcttccac-gctgcgagggac--------------------------------------------------------------------------------------------cgcgcgctcgctcgcggtgcactcttcggccgccactcaacggtcgactcagaactggcacggactcggggaatccgactgtctaattaaaacaaagcattgcgagggcccta----gcgggtgctgacgcaatgtgatttctgcccagtgctctgaatgtcaacgtgaagaaattcaagcaagcgcgggtaaacggcgggagtaactatgactctcttaaggtagccaaatgcctcgtcatctaattagtgacgcgcatgaatggattaacgagattcccactgtccctatctactatctagcgaaaccactgccaagggaacgggcttggaggaatcagcggggaaagaagaccctgttgagcttgactctagtctggcactgtaaggagacatgagaggtgtagcataagtgggaggcgcggggttcgctcc------------------gtcgtcgtcagtgaaataccactactttcatcgtttctttacttactcggttgggcggagcgcgtgc----gtcgg-----------atgccgctcgcggcccgtcgtcacggtgttctcgcgcc-aagcgcttaggggttgcggcacggcgaccgcaggttccgc--------------------------------------------------------------------------------------------------------gtccgcggttcttcgcaaggggagctcgtctccccggcgatcccgcggtgcgcgtgggcccg----------------gacccgcctgccgcgctc-----gtgccccgcgcgatccgattcgaggacactgccaggcggggagtttgactggggcggtacatctgtcaaagaataacgcaggtgtcctaaggccagctcagcgaggacagaaacctcgcgtggagcaaaagggcaaaagctggcttgatcccgatgttcagtacgcatagggactgcgaaagcacggcctatcgat-ccttttg----------------------------------------------------------------------------------------------------------------------------------------------------------gct-----------------------------tggagagtttccagcaagaggtgtcagaaaagttaccacagggataactggcttgtggcggccaagcgttcatagcgacgtcgctttttgatcc-ttcgatgtcggctcttcctatcattgcgaagcagaattcgccaagcgttggattgttcacccaccaatagggaacgtgagctgggtttagaccgtcgtgagacaggttagttttaccctactgatga
>Halicryptus_spinulosus
---------------------------------------------------------------------------------------------------------------------------------------------------------------------------------------------------------------------------------------------------------------------------------------------------------------------------------------------------------------------------------------------------------------------------------------------------cgagaaggcttcgtcgtcttaaatgcagacgtttgttgttcggcgtcg--------------------------------------------------------------------------------------------------------------------------------------------------------------------------------------------------------------------------------------------------------------------------------------------------------------------------------------------------------------------------------------------------------------------------------------------------------ctctttgtcgtgtgcggttaccgcgtggcaat--------------------------------------------------------------------------------------------------------------------------------------------------------------------------------------------------------------------------------------------------------------------------------------------------------------------------------------------------------------------------------------------------------------------------------------------------------------------------------------------------------------------------------------------------------------------------------------------------------------------------------------------------------------------------------------------------------------------------------------------------------------gcataggcactcgtgttcacgatcgagttcttgcagtgtttttcgaacgctaccgcttcgcaaggaatccgcgatgacgtcggttggcaacaaaccaaagcgaaaaaggactgtcggctcgttatcggaagccgcaacgtccgcaacggcattc-------------------------------------ttgcttcgacctcagatcagacgtgac-tacccgctgaa-tttaagcatattactaagcggaggaaaagaaactaacaaggattcccctagtaacggcgagtgaacgggga-aaagccca-gcaccgaatccctcggcctag------c---gtcgacgggaactgtggtgtttaggagagcatttc---------tgacg-acgtccttacgactctgtcc--tcctgacaggggccc-gtttctagtaagggtgcaaggcccgtgttgtcgttt------------------ggcgtcgttagtattcgcctcctcggagtcgggttgtttgagaatgcagcccaaagtg-ggtggtaaactccatctaaggctaaata--cagac-acgggaccgatagcaaacaagtaccgtgagggaaagttgaaaagaactttgaagagagagttcaagagtacgtgaaaccactcagagg--caaacgggtgggcccgcagagg-tgattgcgg--------gaattcaacca------------------------------------------------tgcgcttaaccgccggtcgaaatttttcgaggcatccttaaggagccggtttcgactcggtggtactcgcc----------------------------------------gagtgcattttcc-----------------------------------------cgcgatccgcgtcacg----------------------------------------------------------------------------------------------------------------------------------------------------------------------------------------accgccgcttcgttaggtagcgttttcgtggaaaggtagccagcggctgtctcgtgcagtccgtcggcgtttagactacgacaaacggcttttcgtcgtgtcgaggcagtctcccgccgcaccacccgctaaggctcgcgcaggttggctgggcttttcgatcaaatgcgagacactgcgtgcagtgtc-------tag-------------------------------------------------------------------------cgaccgcgaaaagttctcgacggc---------------------------------------------------------------------------------------------------------tctcgctcgcgagtaggtgccaagggtcag----------tggca----atctcgtaggtaacccacccgacccgtcttgaaacacggaccaaggagtctaacatgtgcgcaagtcatggggta----------cagtacacct--aaaggcgaaatgaaag-tga---------------------------------------------------------------------------------------------------aggcct-------------------tccgcgcggttggct--------------------------taggcgagatcct---------------------------------------------------------------------------------------------------------------------gctcgatggcag-----gcgcatcgccggcccatctc----------------------------------------------------------------------------------------------------------------------------------------------------------------ga--ac---------------------------------gc---tcg-tcgttgaggtggagctagagcgtgcatgttgggacccgaaagatggtgaactatgtctgagtaggtcgaagccagaggaaactctggtggaagaccgtagcgattctgacgtgcaaatcgatcgtcaaacttggatataggggcgaaagactaatcgaaccatctagtagctggttccctccgaagtttccctcaggatagctggcgctca-------------------cgatgcagttttatccggtaaagcgaatgatta-gagg-ccttggggccgaaacgacctcaacctattctcaaactttaaatgggtaagaagcccg--actc-tctcga----------tt-ggagccgggccac-------------------------------------------gaatgc-gagtgcccagtgggccacttttggtaagcagaactggcgctgt-gggatgaaccaaacgct-gggttaaggcgcccgatgg--cgacgctcat-cagaccccag--aaaaggtgttggttgatatagacagcaggacggtggccatggaagtcggaatccgctaaggagtgtgtaacaactcacctgccgaatcaactagccctgaaaatgg-atggcgctggagcgt----cg-agcccatacccggccgccggg-gcagagtagccgac----------------------------caggcgcaaaatgctccggtgagtaggagggtcgcagcggtga-gcgttgaaggtg-ttgggcgcgagcctgcctggagccgccgctggcgcagatcttggtggtagtagcaaatattcaaacgagaa---ctttgaagactgaa-gtggagaagggttccatgtgaacagcagttgaacatgggtcagtcgatcctaagagata----ggcaaacgccgttctgaagcg-----agggcaat-------------------------------------------------------------------------------------------------------------------------------------------------------------------------ccacccggttgtgcccgcc-acctatcgaaagggaatcgggttaatattcccgaacctggacacggatatcggccctt------c-------------------------------------gg------------------------------------------------------------------------------------------------------------------------------------------------------------------------------------------------------------------------------------------------------------------------------------------------------------------------------------------------------------------------------------------------------------------------------------------------------------------------------------------------------------------------------------------------------------------------------------------------------------------------------------------------------------------------------------------------------------------------------------------------------------------------------------------------------------------------------------------------ggtccagtgcggtaacgctaac----------------gaactcggaga-c-gtcggcggtagtccc-gggaagagttgtcttttctttgtaagggacgcactccc-tg-gaattgatttgcccggagataggga-tgttg----------------tacccgt-aaagcaccgcggctcttgcggtgtccggtgcac-------tgccgt-cggcccttgaaaatccgagggaga---------------------------------------------------------------------------------------------cagtgtg-attttcgtgccagatcgtacccatatccgcagcaggtctccaaggtgaacagcctctagtcg-atagaacaatgtaggtaagggaagtcggcaagt-cagatccgtaacttcgggaaaaggattggctctaagggttggg-ccg-gtcgggctggggtcg----------------------------------gaagc-gggtctgg---aaccgcaccgggactggg-----------------------------------------------------------------------------------------------------------------------------------------------------------------------------------cgag--------------------------------------------------------------------------accg--------------------------------------------------------------------------------------------------------------------------------------------caaggt--------------------------------------------------cgagctcggacc-agcgt---cgg------gaccttcccgtggattgcctca-gctgtgcggcg----------------------------------------------------------------------------------------------------gtactcgtgccgcttgcttcgtccggcatcaaacaaccgacttagaactggtacggaccaggggaatccgactgtctaattaaaacaaagcattgcgatggccgtcg---gtcggtgttgacgcaatgtgatttctgcccagtgctctgaatgtcaaagtgaagaaattcaaccaagcgcgggtaaacggcgggagtaactatgactctcttaaggtagccaaatgcctcgtcatctaattagtgacgcgcatgaatggattaacgagattcccactgtccctatctactatctagcgaaaccacagccaagggaacgggcttggcagaattagcggggaaagaagaccctgttgagcttgactctagtccgactctgtgaagagacatgagaggtgtagaataggtgggaggct-------------------------------tcggccgtcggtgaaataccactactttcattgtttctttacttattcgatgaagcggaaggcgagc----cgcg----------------------------a--ggctctttattctggaatt-aagcggtcggc----------------------------------------------------------------------------------------------------------------------------------------------------------------------------------------------------------------------------------acg-----gtgccggccgcgatccgcctcgaagacagtgtcaggcggggagtttgactggggcggtacatctgtcaaagggtaacgcaggtgtcctaaggcgagctcagcgaggacagaaacctcgcgtagagcaaaagggcaaaagctcgcttgattttgattttcagtacgaatacagaccgtgaaagcgtggcctatcgat-ccttttg----------------------------------------------------------------------------------------------------------------------------------------------------------act-----------------------------ttaggagttttaagcaagaggtgtcagaaaagttaccacagggataactggcttgtggcagccaagcgttcatagcgacgttgctttttgatcc-ttcgatgtcggctcttcctatcattgtgaagcagaattcaccaagcgttggattgttcacccactaatagggaacgtgagctgggtttagaccgtcgtgagacaggttagttttaccctactgatga
>Heteromysis_sp.
----------------------------------------------------------------------------------------------------------------------------------------------------------------------------------------------------------------------------------------------------------------------------------------------------------------------------------------------------------------------------------------------------------------------------------------------------ggctgacatttatagctgtgggcacttcagttcgagggtcggaa------------------------------------------------------------------------------------------------------------------------acacatccatcgatgtcgttgaaaagagcaatcgtcatgttgttcttggaggcatcgccttgagctctcgtccgttaacgcggacgtggcttcaaattgaccttttaaagagacttgggcaatcaaaacacttgatcattacactgactggtctcggtctgagaataagtagtaccgatgttccttatgtcttaatctggccaaagcctggttctggaacagtagtagtgcatgcatagtccggccttttctgcctccggatgcgtgttgctgctatgatccaaaccaggcttcattttttagcctccagatcataaatgaaaatctggccccgacttggttgttggtagtactc------------------------------------------------------------------------------------------------------------------------------------------------------------------------------------------------------------------------------------------------------------------------------------------------------------------------------------------------------------------------------------------------------------------------------------------------------------------------------------------------------------------------------------------------------------------------------------------------------------------------------------------------------------------------------------------------------------------------------------------tagtaatctggccttttctgcctccagatgagttgctgaccaatccaaccaggtcaagttgactccagatgactgtgtatgacatgctgattttgtccattaaaagtcgaatcgataacaatgagtttatcgtaactagttggcgtttgtgcttttggtcaggccagtcaacca-------------------------------------ccctcccgacctcgattcggaagtgaa-cacccgcctaa-tttaagcatattagtaagcggaggaaaagaaaccaacagggattcccttagtaagggcgactgaaaaggga-tgagccca-gcgcagaaccagatcgctacattttgtg---gcgatcctggaatgttgcgtttcagagggtcgttt------ctcacttg--ttcggctgagcttaagtcttgacttgaacgttgcca-ctacccatggagggtgtgaggcccgtgtagccagtg----------------ctgaactgtgggattggcctctctgtagagtcgggttgcttgaaattgcagcccaaagaa-ggtggtaaactccatctaaggctaaata--tgacc-acgagaccgatagcaaacaagtaccgtgagggaaagttgaaaagaactttgaagagagagttaaagagtgcgtgaaaccgttaagagg--aaaactggtggaacctcgaaga-tcgaacgagg-------ggactcaacct-------------------------taggctttccaagccgcaagtttgctgcaacacgcttgtcgtgggtgcatcttgcgtgcaaggttaccgg----------------------------------------------------------------gggtgctcttccc--------------------------ttcttgtaggtcgc-cacgacccgtttcgtt----------------------gctgtcgaagcttcttagggg--------------------------------------------------------------------------------------------------------------------------------------------------------------------------------------------------------------------------------------------------------------------------------tggaactgctcctatttggagtggggaccctttgatgtctggctggcagcgagacggt--------------------------------------------------------------------------------------------------------------------------------------------------------------------------tttacagagcaagtgcagggtgttttattgtacgagttgaccggtatttgtcctcaattttgtgcatttcag----------tggcg----tgtaggtcggtgatccaccagacccgtcttgaaacacggaccaaggagtctatcatgtgcacgagtcattgggca--------cact--aaaccc--aaaggcgaagtgaaag-caa---------------------------------------------------------------------------------------------------aggtat--------------------ttgtttgaaatacc--------------------------gagggctgatccc-------------------------------------------------------------------------------------------------------------------gtcgttaccggcgg-----gcgcaggctcgggacttgca----------------------------------------------------------------------------------------------------------------------------------------------------------------ct--gc---------------------------------cca---ttgtggtaggcgagtacctagagtgtacctggtagtacccgaaagatggtgaactatgcctggccaggatgaagccagaggaaactctggtggaggtccgtagcgattctgacgtgcaaatcgatcgtcggagctgggtataggggcgaaagactaatcgaactatctagtagctggttccctccgaagtttcccttaggatagctggtgctca----------------tat--acggagtttcatccggtaaagcgaatgatta-gagg-tgttggggacgaaacgtcctcaacctattctcaaactttaaatgggtgagaagttgg--gctt-gcttaa-------attgt-gaagctccaacag------------------------------------------taaatcc-gagtgcctagtgggccatttttggtaagcagaactggcgctgt-gggatgaaccaaacgtt-gagttaaggggcctaaatg---aacgctcat-cagaacccat--gaaaggtgttggttgctatagacagcaggacggtggccatggaagtcggaatccgctaaggagtgtgtaacaactcacctgccgaagcaactagccctgaaaatgg-atggcgctaaagcgt----tc-tcccgatactcgaccgtcggg-gccgtactggccta---------------------------ccagggtctcgaagccccgacgagtaggagggtcgcgtgagtgt-gcgttgaaggtg-tcgggcgtgagcccgcctggagccgctcacggtgcagatcttggtggtagtagcaaatactcgagtgagac---tcttgaggactgaa-gtggagaagggttccatgtgaacatcagttgtacatggttcagccgatcctaatattca----ggcgaaagccaccccatttcttggttgcacttcaaaatggttaaaggtacta------------------------------------------------------------------------------------------------------------------------------------------------------gtttactaaaagcaacgggg-cattgaagaaagggaatccggtacttattccggagctgtgacctgtagaccgtggtgccc----------------------------------acccggtggt------------------------------------------------------------------------------------------------------------------------------------------------------------------------------------------------------------------------------------------------------------------------------------------------------------------------------------------------------------------------------------------------------------------------------------------------------------------------------------------------------------------------------------------------------------------------------------------------------------------------------------------------------------------------------------------------------------------------------------------------------------------------------------------------------------------------------------------------tttacctcctggtgacaggaga----------------caatccgtgcc-c-actgacggcaggccg-tggaagagttttcttctctgtttaaaagcccgtgaccc-tg-gaagctatttgcaaggcgatagggt--cgtg----------------gcgctgt-agaacgtcgcggttcttgcgacgtcacgcgtcc-------tgttgt-cggtccttgaaaacacgggggatgggtg-----------------------------------------------------------------------------------------gcgtgccacgctacgggtccattcgtacccatatccgcatctggtctccaaggtgaacagcctctagtcg-atagattaatgtaggtaagggaagtcggcaaat-tagatccgtaacttcgggaaaaggattggctctgagggttggg-cca-gtcgggccagtgcag----------------------------------gaagc-gggcctgg--gtttggacgctggactggg-----------------------------------------------------------------------------------------------------------------------------------------------------------------------------------tgag--------------------------------------------------------------------------gctg----------------------------------------------------------------------------------------------------------------------------------------cttcggtagc--------------------------------------------------cgaactcggacc-ggcgc---ttc------tgcccttccgtggatagtgctg-gctgtgcgtctc---------------------------------------------------------------------------------------------gggtcctcgtggcctgggttcgcttcggctggcgactagcaaccagctcagaactggcacggaccaggggaatccgactgtctaattaaaacaaagcattgcgatggccgta----gccggtgttgacgcaatgtgatttctgcccagtgctctgaatgtcaaagtgaagaaattcaaccaagcgcgggtaaacggcgggagtaactatgactctcttaaggtagccaaatgcctcgtcatctaattagtgacgcgcatgaatggattaacgagattcccactgtccctatctactatctagtgaacccacaggcaggggaacgggcctgcagaacacagcggggaaagaagaccctgttgagcttgactccagtctgattttgtagagagacatgagaggtgtagcataagtgggaggttccttt--------------------------ggttccgacagtgaaataccactactttcatcgtttctttacttactcggtgagacggaaacgaacc----ttcgc------------------------------gggttcttgttctagcttt-aagccctgcga----------------------------------------------------------------------------------------------------------------------------------------------------------------------------------------------------------------------------------ttc-----gctcgtggggcaatccgctccgaggacattctcaggcggggagtttgactggggcggtacatctgtcaaatgataacgcaggtgtcctaaggccagctcagcgaggacagaaacctcgcgtagagcaaaagggcaaaagctggcttgaccgtgtttttcagtacgaaaaacggcattttaagatcggcctatcgat-ccttttg----------------------------------------------------------------------------------------------------------------------------------------------------------att-----------------------------tcatgagttttgagcaagaggtgtcagaaaagttaccacagggataactggcttgtggcggccaagcgttcatagcgacgtcgctttttgatcc-ttcgatgtcggctcttcctatcattgcgacgcagcagtcgcaaagcgttggattgttcacccatcaaaggggaacgtgagctgggtttagaccgtcgcgagacaggttagttttaccctactgttc-
>Homarus_americanus
--------------------------------------------------------------------------------------------------------------------------------------------------------------------------------------------------------------------------------------------------------------------------------------------------------------------------------------gggaaagag----------------------------------------------------------gtcaaaagtttaagcggcaaaggtgcggccgagtaagggcggaacacgagcgtatatgcattaaaactgtgtgtgtatatgactctgcgagagatgttctgctggaacacttttcctattggctatttaccactcaatgagaaggaacggagtcaggggtgggagtgccggcgccatggccgctggtacccccgcgacaagcccctcaaaccttcctgcctggtaatgtcggtggtgaagaaagtcggt-----------------------------------------------------------------------------------------------------------------------------------------------------------------------------------------------------------------------------------------------------------------------------------------ggcagagcgtcttccgcttcgtggttggggaa----------------------------------------------------------------------------------------------------------------------------------------------------------------------------------------------------------------------------------------------------------------------------------------------------------------------------------------------------------------------------------------------------------------------------------------------------------------------------------------------------------------------------------------------------------------------------------------------------------------------------------------------------------------------------------------------------------------------------------------------------------------------------------------------------------------------------------------------------------------------------------------------cttgttccccctaaggatgatgagac-------------------------------------cacgatcgacctcgtagtaggagagagctacccgccaaa-tttaagcatattaataagcggaggaaaagaaaccaacagggattcccttagtaagggcgactgaaccggga-aaagccca-gcgcataacctcgatgtctt-------c---gggcacgaggggtgttgcgtttcagagggtccagc---------acgcc-gtcccataccgtctaagtcaa-gcttgaaagcggcca-ctgcccatggagggtgacaggcccgtatggcggcgcccgtgagggtacagatgggacggtcggaaagggcctctctgtagagtcgggttgcttgaaagtgcagcccaaagca-ggtggtaaactccatctaaggctaaata--tgacc-acgagaccgatagcgaacaagtaccgtgagggaaagttgaaaagaactttgaagagagagttcaagagtacgtgaaaccgttaagagc--caaacgggtggaaactcgaagg-tcgaactgagg------ggattcagctc-----------------------------------------------gtcggctgtcggctgggtggggtgttgtaattgagcgacccaaaaatgtttgggcgcgcccccactcacgctggcgtcggc-------------------------------gggcgtatttcgc-------------------------ctcgtagtaggtcac-cgcgacccgttg---------------------------------------------------------------------------------------------------------------------------------------------------------------------------------------------------ccggggacgtcgaaggcccggtcggactggtacctcgccgccgactctctctcagctcgtct--------------------------------------------------------------gggggggagacccgcgcgacggggggaaccaccggtgtcctggctgccctgcgacggt-------cgt-------------------------------------------------------------------------cgagaagagcttgccgccgcttcggcggcggt---------------------------------------------tt------------------------------------------------------------------------tgctctcg----------cggtg-tgcaaaaggtcggtgatccacccgacccgtcttgaaacacggaccaaggagtctaacatgtgtgcaagtcaatggg----------ctcactaaaccc--aaaggcgaaatgaaag-tga---------------------------------------------------------------------------------------------------cgggcgcccggggcagctgtaacaggctctccggtgcgtc--------------------------ttgggccgatccctgaccggctgcctgcggcctcgcccacgccgcgacaagcggggtgagatactttcccccgtctctggacgttgcgtgtggtggaggtcgtcagggcgatggtcgaagtttaatttcccctcatgggaggggggggcgcaggcccgggacttgcc-----------------------------------------------------------------------------------------------------------------------------------aagacgccgcggtgctgtccgtccccggaagcgggccgtcggtaaacggcggaggcgcaccggggcaggctcgcgggcagtcggcaagtaccatgagcatatatgttgggacccgaaagatggtgaactatgcctggccaggatgaagccagaggaaactctggtggaggtccgtagcgattctgacgtgcaaatcgatcgtcggagctgggtataggggcgaaagactaatcgaatcatctagtagctggttccctccgaagtttccctcaggatagctggaactcg----------------cag--ggtgaatttcatccggtaaagcgaatgatta-gagg-tcttggggacgaaacgtcctcaacctattctcaaactttaaatgggtgagatgccga--gctt-gcttgt----a--gggat-gaagctccggcga------------------------------------------ctaatct-gagtatctagtgggccacttttggtaagcagaactggcgctgt-gggatgaaccaaacgtc-gagttaaggggcctaaatg---aatgctcattcagatcccatt-gaaaggcgttggttgctatagacagcaggacggtggccatggaagttggaatccgctaaggagtgtgtaacaactcacctgccgaagcaactagcccttaaaatggtatggcgctcaagcat----tc-tcccgatactcgaccgccgggcgcactaccggcctc------------------gctctcaaggcgaggtctcgaagccccggtgagtaggagggtcgcagtggtga-gcgctgaagggt-ttcggcgtgggccggcctggagccgccactggtgcagatcttggtggtagtagcaaatactcgagagagac-tcccttgatgaccgaa-gcggagaagggttccatgtgaacatcagttggacatgggttagtcgctcctaagcccag----ggctaaggcctgat-ccacgctcgaggcaaatgcaacacgagcagaggagaagaagaagaacaactacaactaagtaggggttctatctatctatctacctcggtcttatataac------------------------acagtctaacaaagtgaaaggccaaagat-------------------------------------------------------gagtggcgaaagggaatacggtacttattccgtaaccagg-cctggaaccctagcgggtgtgtgtgcgccctt-----------tgggaatgctacatgcccgc------------------------------------------------------------------------------------------------------------------------------------------------------------------------------------------------------------------------------------------------------------------------------------------------------------------------------------------------------------------------------------------------------------------------------------------------------------------------------------------------------------------------------------------------------------------------------------------------------------------------------------------------------------------------------------------------------------------------------------------------------------------------------------------------------------------------------------------------gaagggtcctggcaactgaaac----------------cagctcgcgtc-c-accggcggtggtccg-ggaaagagttctcttttctgtttaaggcgccgtggccc-ta-gaaatctctcattcagagagagggc-gttggta--agacggt-----tagccgt-agagcgccgcggttcttgcggcgtcccgagtgc-------caccgc-cggtccgtgaaaaatgcgagggtggttat--------cccaggcagcattgtcggaactcgtttccggcg-----------------------------------------------gcgtctg-cttttcgggcctgtgcgtacccataaccgcatctggtctccaaggtaagcagcctctggtcg-atagactaatgtaggtaagggaagtcggcaaat-tagatccgtaacttcgggataaggattggctctgaggatcggg-cca-gtcgggcctgtgcgg----------------------------------gaagc-gggcctgg--gttcgggcgcaggactggg-----------------------------------------------------------------------------------------------------------------------------------------------------------------------------------cgaggtgacggtagggacgttagggcaaactgccgtggttcgtccggcgagggatgatgtcgcacatgtgcgctcctctctc-----------------------------------------------------------------------------------------------------------gtgcggggcgcgctgcggtggcctagcgcctctctaaac--------------------------------------------------cgagctcggacc-ggcgtacctcc------ggcccttccgtggaacgcgctaggctgcgtgggcg-------------------------tgttctcgggcggtgttcgccgtccctccaaagctcttgtagtaagaggtgcgggggggaggcggggccgttcggttcactacaatcccacttcggctggcgcccagcgatcaactcagaactggcacggaccaggggaatccgactgtctaattaaaacaaagcattgcgatggtctttg---atggatgttgacgcaatgtgatttctgcccagtgctctgaatgtcaaagtgaagaaattcaaccaagcgcgggtaaacggcgggagtaactatgactctcttaaggtagccaaatgcctcgtcatctaattagtgacgcgcatgaatggattaacgagattcccactgtccctatctactatctagcgaacccacaggcaggggaacgggcctgcactaaacagcggggaaagaagaccctgttgagcttgactctagtctgattttgtagagagacatcagaggtgtagcataagtgggaggtcgttccgcctccgtgtgg--------------gcggccgccagtgaaataccactactctgatcgtttctttacttactcggtgagacggaatgggagt----ctccc-----------cgcgcgggagc--------gtctcctctttctagccct-aagcggcggaagggccgacgagtggacgt------------------------------------------------------------------------------------------------------------------------------gcggttccggccgggtacgctaacagcgaagccgcgccgggcccgcgtcta----------------cgagaaggccgggcgctc-----gcgcccgccgcgatccgctccgaggacattatcaggtggggagtttgactggggcggtacatctgtcaaatgataacgcaggtgtcctaaggccagctcagcgtggacagaaacctcgcgtagagcaaaagggcaaatgctggcttgatcctgattttcagtacgaatacggactgcgaaagcaaggcctatcgat-ccttttg----------------------------------------------------------------------------------------------------------------------------------------------------------act-----------------------------ttaggagttttaagcaagaggtgtcagaaaagttaccacagggataactggcttgtggcggccaagcgttcatagcgacgtcgctttttgatcc-ttcgatgtcggctcttcctatcattgtgaagcagaattcaccaagcgttggattgttcacccactaacagggaacgtgagctgggtttagaccgtcgtgagacaggttagttttaccctactgttaa
>Limulus_polyphemus
-----------------------------------------------------------------------------------------------------------------------------------------------------------------------------------------------------------------------------------gggccccgttcagtgggaggaaaaaaaaaagaagggtagtttgttccctgtacgggaacattgtggcaagatgagagacatgcagtcgctcgaattttttttcctcca----------------------------------------------------------gttcgagatggaagtccctatgttatatgttgaagaaattcatattcacgactctaagcggtggatcactcggctcgtgggtcgatg----------------------------------------------------------------------------------------------------------------aagaacgcagctagctgcgagacttggtgtgaattgcaggacacattgag----------------------------------------------------------------------------------------------------------------------------------cactcatttttcgaacgc------------------------------------------------acattgcggctccgggtcacg----------------------------------------------------------------cccggagccccgcctgtctgagggtcggaaaa-------------------------------------------------------------------------------------------------------------------------------------------------------------------------------------------------------------------------------------------------------------------------------------------------------------------------------------------------------------------------------------------------------------------------------------------------------------------------------------------------------------------------------------------------------------------------------------------------------------------------------------------------------------------------------------cagtctcctaggcagtgttggcttagagcaggcagtatctagctgacaagccacattggtctcgtcgggaaggcgtccagcagtcccgtagaccgaaagtgagttatgaaggtgtctcgagccgttcagagaacaatagctttccgcgagccggaaggcagtgataggcggctctcctccggccggaggcgtagtgggtacgttgtacacgattgcccatgccatctggttttgtcctaaggaggtttgaaagagacgcgagagaattgtcgacctcagatcagacgagag-tacccgctgaa-tttaagcatataaataagcggaggaaaagaaaccaacagggattcccttagtaacggcgagcgaacgggga-aaagccca-gcgccgaatcccgcgtccttaag----g---gcgtatgggaaatgtggcgtttgggaggcactctt-------ccgttgg--tggtttgtggtgcaagtcc--ccctgactggggctc-taccccggagcgggtgcaaggcccatagatgccact------------------gccgccgatggaggtcgcctctccggagtcgggttgcttgagagtgcagccctaagtg-ggtggtaaactccacctaaggctaaata--cgtcc-acgagaccgatagtaaacaagtaccgtgagggaaagttgaaaagaactttgaagagagagttcaagagtacgtgaaaccgcttagagg--taaacgggtgggccctcgaaag-ccgatggcaggg-----ggattcagccggtagaatggacgagtcgccgtacttccggactcgagcaggacgggacggtgtctcttagtctgttttgc------------------------------------------------------------------------------------------cggcgcactttcc------------------------cctgtccgtaggacgc-cgccaccggttgggtc--------------------------------------------------------------------------------gtccaaagagtgcggtcaggaggtcgggctacggaaggtatccgatggtggagctgaacgttctgccgatggtgttatagccagcccgtccgaacggacgcgccacccaaccgaggttaaagaaggtcctgtgcgggcctggccgtgccttcccacac----------------------------------------------------------------------------------------------------------------------------------------------gtg-------------------------------------------------------------------------gagcggtacctcgccggcagtcgtcgacccgg---------------------------------------------agcttaccaccgagcgcgtggtttgccgacggtaggcggcgatggtctggcggtgcttccgcgaggaggtgcttgcggtcgg----------cggcg----agtaggtcggtcacccacccgacccgtcttgaaacacggaccaaggagtctaacatgtgcgcaagtcattgggtc--------ttgcacaggcct--agaggcgcaatgaaag-tga---------------------------------------------------------------------------------------------------aggtcg-------------------gccgggccgccgact--------------------------gcgttgggatccc-------------------------------------------------------------------------c----------------------------------------gccttacgaggtggg-----gcgcaccaacggcccgtccc----------------------------------------------------------------------------------------------------------------------------------------------------------------tg--cc---------------------------------gct--acg-tcggcggggcggagtgagagcgtacacgttgggacccgaaagatggtgaactatgcctgggcaggacgaagccagaggaaactctggtggaggtccgcagcgattctgacgtgcaaatcgatcgtcagaccttggtataggggcgaaagactaatcgaaccatctagtagctggttccctccgaagtttccctcaggatagctggtgctcg---------------agggtaaatcagtctcatccggtaaagcgaatgatta-gagg-ccttggggccgaaacgacctcaacctattctcaaactttaaatgggtgaaaagtccg--gctt-gctcga----------ct-gaagcccggacgt-----------------------------------------ttggatgt-gagtgcccagtgggccatttttggtaagcagaactggcgctgt-gggatgaaccaaaagcc-gggttacggcgcccgatgc-aagacgcccat-gagatcccat--gaaaggtgttggttgctatagacagcaggacggtggccatggaagttggaacccgctaaggagtgtgtaacaactcacctgccgaagcaactagccctgaaaatgg-atggcgcttgagcgt----cg-agcctacacccggccgccgcg-gcaaaga----------------------------------tagagagagttatgccgcggcgagtaggagggtcgcagcggcga-gcgttgaaggtg-ccgggcgtgagcccgcctggagccgccgctggtgcagatcttggtggtagtagcaaatactcaagtgagaa---ccttgaggactgag-gtggagaagggttccatgtgaacagcagttgaacatgggtcagtcggtcctaagggata----ggagaaatccgtttgaaagcg-----ggacccgt-----------------------------------------------------------------------------------------------------------------------------------------------------------------------ccaacagccgcaggtcccgct-actgaccgaaagggaatcgggttaatattcccgaacccggacacggagatcgaccttc---------------------------------------------g------------------------------------------------------------------------------------------------------------------------------------------------------------------------------------------------------------------------------------------------------------------------------------------------------------------------------------------------------------------------------------------------------------------------------------------------------------------------------------------------------------------------------------------------------------------------------------------------------------------------------------------------------------------------------------------------------------------------------------------------------------------------------------------------------------------------------------------------ggtcaagtgcggtaacgcaacc----------------gaactcggaaa-c-gtcgacgggagtccc-gggaagagttgtcttttctttgtaagggatcggctccc-tg-gaatcggctcgcccggagataggga-tgctg----------------tacccgt-aaagcaccgcggctcttgcggtgtccggagcgc-------tcccgt-cggcccttgaaaatccgagggaga---------------------------------------------------------------------------------------------gagtgtg-attttcgtgccggaccgtacccatatccgcagcaggtctccaaggtgaacagcctctagtcg-atagaacaatgtaggtaagggaagtcggcaaaa-cggatccgtaacctcgggacaaggattggctctgagggctgggtctg-gtcgggctgaagtcc----------------------------------gacgc-gggtgtgg---tactgcaccgggactggg-----------------------------------------------------------------------------------------------------------------------------------------------------------------------------------cgag--------------------------------------------------------------------------gcta---------------------------------------------------------------------------------------------------------------------------------gccttcgacggctcggt--------------------------------------------------caagcccggacc-agcgt---cgg------gaccttcccgtgaaaggcctca-gctgcgcggcgt-----------------------------------------------------------------------------------------gccgggt-tcccgcctggcgcgaccgtttcggccagcaactaacagccgactcagaactggcacggaccgggggaatccgactgtctaattaaaacaaagcattgcgatggccgtcg---gacggtgttgacgcaatgtgatttctgcccagtgctctgaatgtcaaagtgaagaaattcaaccaagcgcgggtaaacggcgggagtaactatgactctcttaaggtagccaaatgcctcgtcatctaattagtgacgcgcatgaatggattaacgagattcccactgtccctatctactatctagcgaaaccacagccaagggaacgggcttggaaaaatcagcggggaaagaagaccctgttgagcttgactctagtctgactctgtgaagagacatgagaggtgtagcataagtgggaggtcgctct--------------------------gcggccgccgttgaaataccactactttcatcgtttctttactgactcggtgaagcggagagcggac----cgca----------------------------g--ggtccacgtttctagtcct-aagtgccgggc----------------------------------------------------------------------------------------------------------------------------------------------------------------------------------------------------------------------------------cgtc----gcgtctggcgcgatctgctccgaggacagtgtcaggcggggagtttgactggggcggtacatctgtcaaaaggtaacgcaggtgtcctaaggcgagctcagcgaggacagaaacctcgcgtagagcaaaagggcaaaagcttgcttgatcttgattttcagtacgaatacggaccgcgaaagcggggcctatcgat-ccttttg----------------------------------------------------------------------------------------------------------------------------------------------------------act-----------------------------ttaggagttttaagcaagaggtgtcagaaaagttaccacagggataactggcttgtggcggccaagcgttcatagcgacgtcgctttttgatcc-ttcgatgtcggctcttcctatcattgcgaagcagaattcgccaagcgttggattgttcacccactaatagggaacgtgagctgggtttagaccgtcgtgagacaggttagttttaccctactgatga
>Mantis_religiosa
----------------------------------------------------------------------------------------------------------------------------------------------------------------------------------------------------------------------------------------------gccgtcctcgacgaccaggatcctaggggtttaaagatcttttggcgccagagaaccgctatgtatagtcccccagccttctcggtttgggggactattgcattttatgttgcgaggatttccttgctaaaataagcccgagacctgacgcgaccgctagtgttctccctctgggagggccataggcgcgtaaaatatcgatacaaccctgagcggtggatcactcggctcgtgggtcgatg----------------------------------------------------------------------------------------------------------------aagaacgcagcaaattgcgcgtcaccatgtgaactgcaggacacatgaa-----------------------------------------------------------------------------------------------------------------------------------cattgaccactcgaacgc------------------------------------------------acattgcggtccttggatttcta--------------------------------------------------------------tcccggactactctcgtctgagggtcggaattactcactggaccaggccggggcggctttgcttacaaaaatggcttatatgatattgcctaaacacaaaaagccataaacaaatgcctctaacacaaaatgctttgtytgagacaaacacatgaaagagagagagaaggaggaggagagagtgaaggaggtatagagctgaactcgactggacatgataaaaaaaagcaaagtaacgctccgataacctgtatccgctttggaggcacgggagcttgcgtgaccgacgccttttaaatccttaatcaggagcggggcccctggagcttgggttttgtgggttcgctccgtaacccaaggttacccgggaaaggcctcgttccaccccgtgaggggc--------------------------------------------------------------------------------------------------------------------------------------------------------------------------------------------------------------------------------------------------------------------------------------------------------------------------------------------------------------------------------------------------------------------------------------------------------------------------------------------------------------------------------------------------------------------------------atcacccgacctcagattgagggagat-tacccgctgaa-tttaagcatattaataggcggaggaaaagaaactaacaaggattcccttagtagcggcgagcgaacaggga-agagccca-gcacgaaatcccgcgtgtgaaaca---t---aacgcagggagatgtcgtgtgagggacgctccgca-----acccgacgt-tcggcggcgagttcaagtctc-ccttgaaaggggcca-cagcccacagagggtgccaggcccgtagagaccgtc-----------------gccgttcgcggggggagctgtcctcagagtcgtgttccttgagagtggagcactaagtg-ggtggtaaactccatctaaggctaaata--tgacc-acgagaccgatagcgaacaagtaccgtgagggaaagttgaaaagaactttgaagagagagttcaatagtacgtgaaaccgttcagggg--taaacgggagggatccggaagg-tcgaaagggg-------agactcaaccc-gtcccgctcgtcggcactctgtcgcgaactattccggatgagtacggcggccggctacaccgcaaggtgctagaccggttacgtcgtaggcaccggccggtggggtgtctggcggcggtg--------------------------------------gggtgcacttctc--------------------------ctcctgtaggacgt-cgcgacccgttggatt----------------------ggggtctaaggcccgggatggagcccgtggggatcgccgagtaatctcgggttcacgttcccccggac---------------------------------------------------------------------------------------cccggtcgcccggccccagttcgacggtagcaatcgaggagatggcccgctc--------------------------------------------------------------------------------------atgcgagcgtccggcccaggggcaagctccacgggtttgcgcgtggtgccgcggcta------------------------------------------------------------------------------------acgccgcgtccccgccgcccgcgggctgctgg---------------------------------------------tccccggagtcctcggacagctttggccgttct-----------------------------------------cccgtctg----------cggcg--cttttgcttcggatgccttcccgacccgtcttgaaacacggaccaaggagtctaacatgtgcgcgagtcactgggaaa-------cact--aaaccc--agaggcgcaatgaaag-tga---------------------------------------------------------------------------------------------------ggcggc-----------------------ctcgtgccgcc--------------------------gagggaggatggc------------------------------------------------------------------------------------------------------------------tctcttctggggagc-----ccgcactcccggggcgcccc----------------------------------------------------------------------------------------------------------------------------------------------------------------gg------------------------------------------cttcggccgtgggcgcactctgagcgtacacgttgggacccgaaagatggtgaactatgcctggccaggacgaagtcaggggaaaccctgatggaggtccgcagcgattctgacgtgcaaatcgatcgtcagagctgggtataggggcgaaagactaatcgaaccatctagtagctggttccctccgaagtttccctcaggatagctggcgcccg---------ctttgaacga--gacgagtctcatccggtaaagcgaatgatta-gagg-cattggggccgaaacgacctcaacctattctcaaactttaaatgggtgagaactccg--gctt-gctcga----------gt-gaagccgagagg-------------------------------------------cggatca-gggtgccaagtgggccatttttggtaagcagaactggcgctgt-gggatgaaccaaacgcc-gggttaaggcgcctaaacc---ggagctcat-tggaaaccat--gaaaggcgttggttgcttaagacagcaggacggtggccatggaagtcggaagccgctaaggagtgtgtaacaactcacctgccgaagcaactagccctgaaaatgg-atggcgctaaagctc----cg-tgcctatacccggccgccggt-aggcataggcgtaagcaatcgcccctccttcggggggggcagcgagcgcgcgaagccccggcgagtaggaggg-cgcggcggtgt-gcgcggaagggt-ctgggcgtgagcctgcctggagccgccgtcggtgcagatcttggtggtagtagcaaatactcaagcgaggg---ccttgagggctgat-gtggagaagggtttcgtgtgaacagccgttgcacacgagtcagtcgatcctaagcccta----ggagaaatccgatgtcgatgt-----ggggggtacgtctg------------------------------------------------------------------------------------------------------------------------------------------------------------------------acgtgctcctcctc-gacgggcgaaagggaatccggttcctattccggaacccggcagcggaaccgattgtg----------------------------cgggccctcgtcaaagaga------------------------------------------------------------------------------------------------------------------------------------------------------------------------------------------------------------------------------------------------------------------------------------------------------------------------------------------------------------------------------------------------------------------------------------------------------------------------------------------------------------------------------------------------------------------------------------------------------------------------------------------------------------------------------------------------------------------------------------------------------------------------------------------------------------------------------------------------agcccgtcggggtaacccaaag----------------ggacccggaga-c-gccgtcgggaggccc-gggcagagttttctgttctgtataagcgttcgagttccctg-gaatcctctagcagggagatagggt--ttgg----------------aacgcga-agagcaccgcagttgcggcggtgtctgggtcg--------tcccct-cggaccttgaaaatccgggagagggtc------------------------------------------------------------------------------------------acgcgga-ggtgtcgcgccggttcgtacccatatccgcagcaggtctccaaggttaagagcctctagtcg-atagactaatgtaggtaagggaagtcggcaaat-tagatccgtaacttcgggataaggattggctctgaggaccggg-gcgtgtcgggcgtggtcgg----------------------------------gaagc-gggtctgt-gccaacgtgccgggcctggg-----------------------------------------------------------------------------------------------------------------------------------------------------------------------------------cgag--------------------------------------------------------------------------gcga-------------------------------------------------------------------------------------------------------------tgcgggtgcaggcgcttgcgcttgcatttcgcggatc--------------------------------------------------cgagctcggtcc-cgtgc---ctt-------ggcctcccgcggatcttccac-gctgcgagggcc------------------------------------------------------------------------------------------cgccgtctctggcggcggtgtccctcttcggccgccactcaacggttaactcagaactggcacggacttggggaatccgactgtctaattaaaacaaagcattgcgagggcccta----acgggtgttgacgcaatgtgatttctgcccagtgctctgaatgtcaacgtgaagaaattcaagcaagcgcgggtaaacggcgggagtaactatgactctcttaaggtagccaaatgcctcgtcatctaattagtgacgcgcatgaatggattaacgagattccctctgtccctatctactatctagcgaaaccactgccaagggaacgggcttggaagaattagcggggaaagaagaccctgttgagcttgactctagtctggcactgtaaggagacatgagaggtgtagcataagtgggaggta------cccccg-------------------ggtgccgacagtgaaataccactactttcatcgtttctttacttactcggttgggcggagcgcgtgc----gtcga-----------gtgccattcgtggcccggcgtcacggtgttctcgtgcc-aagcgctggggttgcggcgacggccggcc--------------------------------------------------------------------------------------------------------------------------------cgcgtcggtcgggacgagccttctcggctcgcctccggcgtcagggccg----------------taaccgctcgccgcgcta-----gtaccctgcgcgatccgatccgaggacactgccaggcggggagtttgactggggcggtacatctgtcaaagaataacgcaggtgtcctaaggccagctcagcgaggacagaaacctcgcgtagagcaaaagggcaaaagctggcttgatcccgatgttcagtacgcatagggactgcgaaagcacggcctatcgat-ccttttg----------------------------------------------------------------------------------------------------------------------------------------------------------gct-----------------------------tggagagtttccagcaagaggtgtcagaaaagttaccacagggataactggcttgtggcggccaagcgttcatagcgacgtcgctttttgatcc-ttcgatgtcggctcttcctatcattgcgaagcagaattcgccaagcgttggattgttcacccactaatagggaacgtgagctgggtttagaccgtcgtgagacaggttagttttaccctactgatga
>Mastigoproctus_giganteus
------------------------------------------------------------------------------------------------------------------------------------------------------------------------------------------------------------------------------------------------------------------------------------------------------------------------------------------------------------------------------------------------------------------------------------------------------------------------------------------------------------------------------------------------------------------------------------------------------------------------------------------------------------------------------------------------------------------------------------------------------------------------------------------------------------------------------------------------------------------------attgcggcctcgggtacct----------------------------------------------------------------cccggggcctcgcctgtctgagggtcggatga-------------------------------------------------------------------------------------------------------------------------------------------------------------------------------------------------------------------------------------------------------------------------------------------------------------------------------------------------------------------------------------------------------------------------------------------------------------------------------------------------------------------------------------------------------------------------------------------------------------------------------------------------------------------------------------------------ctaaatccgaaggattgtctgcggcgacgagttcgccagcgctctcctacgtggccgtctccgtgtgcagaagtcgcccggtcggctcaagtagaaggtggccgacgataaaaacgacctccgaaacgcgctgccctgcgcgaaaaggcggattttaagcagcgaacaattcgctggcctagtgctagggcggtgcggagatcgagtgccaccggttgcggacttgcaaccgaagaaaattttttttaacaaaattgtcgacctcagatcagacgagac-gacccgctgaa-tttaagcatataaataagcggaggaaaagaaaccaacagggattcccctagtaacggcgagcgaacgggga-agagccca-gcgccgaattccgcgtcccctgtg---g---gcgtctggaaaatgtggcgtttaggagagagcgtt-------ccgtcgg--ttgacggcgtcgcaagtcc--ccctgaacggggctg-tgacccagagcgggtgcgaggcccatagctgatgcc------------------gtctccgtcggttgcgatctccttggagtcgggttgcttgggagtgcagccctaagtg-ggtggtaaactccacctaaggctaaata--cggcc-gtgagaccgatagcaaacaagtaccgtgagggaaagttgcaaagaactttgaagagagagttcaagagtacgtgaaaccgctcagagg--caaacgggtgggccctcgaaag-ccgaaagcgggg-----ggattcagtca---------------------------------gtggaagggtggctggtgcccgtctgaatgacggaccgcgccaggccggacgaggatcagagtcctcccggtcgc---------------------------------------------------tgacgcacttccc------------------------tctgctagtaggacgc-cgcaaccggttgggtt----------------------------------------------------------------------------ccagaaaggaaattgtcagccataagggcgggcgatggaaggtggccggtggcgctttggtgtcgccggttgttatccggcctgcctggg-----------gcgtgacgcccgaccgtggtcgaacggtcccttgtgtgggacctcgccgagccctcccgactga--------------------------------------------------------------------------gtgagcgggctctctggcaggcgcccttcagtgacagtgcgaaacgttcgttccacac-------gag-------------------------------------------------------------------------cctgtggtcgaatctcggaggtgtgccgctgg---------------------------------------------tttggagagttgcccgcggaggtgccg-----------------------------------------------gcggttgg----------cggcg----agtaggtcggtcacccacccgacccgtcttgaaacacggaccaaggagtctaacatgtgcgcgagtcattgggtc--------ttgaataagccc--aaaggcgcaatgaaag-tga---------------------------------------------------------------------------------------------------aggccg-------------------acgttcgcgtcggct--------------------------gcgttgggatccc------------------------------------------------------------------------------------------------------------------gtgccgcgagatcggcactcgagcaccaacggcccgtccc----------------------------------------------------------------------------------------------------------------------------------------------------------------ac--ct---------------------------------gca--ttg-tcggtggggcggagtgagagcgtacacgttgggacccgaaagatggtgaactatgcctgggcaggacgaagccagaggaaactctggtggaggtccgcagcggttctgacgtgcaaatcgatcgtcagacccgggtataggggcgaaagactaatcgaaccatctagtagctggttccctccgaagtttccctcaggatagctggcgctcg---------------aggg--aatcagtctcatccggtaaagcgaatgatta-gagg-ccttggggccgaaacgacctcaacctattctcaaactttaaatgggtgagaagtccg--gctt-gcttga----------ctcgaagcccggacga-----------------------------------------aaggatgt-gagtgcccagtgggccacttttggtaagcagaactggcgctgt-gggatgaaccaaaagcc-aggttacggcgcccgatgc-gagacgctcat-gagaccccat--gaaaggtgttggttgctatagacagcaggacggtggccatggaagtcggaatccgctaaggagtgtgtaacaactcacctgccgaagcaactagccctgaaaatgg-atggcgctccagcgt----cg-agcccatacctggccgctgcc-gcagataa---------------------------------gcctgactcttatgcggcagtgagtaggagggtcgcagcggcgt-gcgtggaaggtg-ccgggcgtaagcccgcctggagccgccgctggtgcagatcttggtggtagtagcaaatactcaagtgagaa---ccttgaggactgag-gtggagaagggttccatgtgaacagcagttgaacatgggtcagtcggtcctaagggata----ggagaaatccgttccgaagcg-----ggacgttg-----------------------------------------------------------------------------------------------------------------------------------------------------------------------cgagaaaaagctggtcccgccggtagaccgaaagggaatcgggttaatattcccgaacccggacacggagatcggcccctct------------------------------------------gg------------------------------------------------------------------------------------------------------------------------------------------------------------------------------------------------------------------------------------------------------------------------------------------------------------------------------------------------------------------------------------------------------------------------------------------------------------------------------------------------------------------------------------------------------------------------------------------------------------------------------------------------------------------------------------------------------------------------------------------------------------------------------------------------------------------------------------------------ggccaagtgcggtaacgcaacc----------------gaactcggaga-a-gtcgacgggagtccc-ggggagagttgtcttttctttgtaagggtttggctccc-tg-gaatcggttcgtccggagataggga-tgcta----------------tccccgt-aaagcaccgcgcctcctgcggtgtccggagcgc-------tcctgt-cggcccttgaaaatccgagggaga---------------------------------------------------------------------------------------------gagtgtg-attttcgtgccggaccgtacccatatccgcagcaggtctccaaggtgaacagcctctagtcg-atagaataatgtaggtaagggaagtcggcaaga-cggatccgtaacctcgggacaaggattggctctgaggactggg-ccg-gtcgggctggggtcc----------------------------------gaagc-gggtatgg---cactgcaccgggactggg-----------------------------------------------------------------------------------------------------------------------------------------------------------------------------------cgaa--------------------------------------------------------------------------actg---------------------------------------------------------------------------------------------------------------------------------tccagtgatggaccggt--------------------------------------------------tgagcccggacc-agcgt---cgg------ggccttctcgtggaatgcctca-gctgcgcggcat-----------------------------------------------------------------------------------------gccgggtggcccgcctggcatggctgtttcggccggcaactaacagccaactcagaactggcacggaccaggggaatccgactgtctaattaaaacaaagcattgcgatggccgtc----gatggtgttgacgcaatgtgatttctgcccagtgctctgaatgtcaaagtgaagaaattcaatcaagcgcgggtaaacggcgggagtaactatgactctcttaaggtagccaaatgcctcgtcatctaattagtgacgcgcatgaatggattaacgagattccctctgtccctatctactatctagcgaaaccacagccaagggaacgggcttggcagaatcagcggggaaagaagaccctgttgagcttgactctagtctgactctgtgaagagacatgagaggtgtagcataagtgggaggtcgcccc--------------------------gcggccgccggtgaaataccactactttcatcgtttctttactgactcggtgaagcggagagcggac----cctct---------------------------g--ggtccacgattctagccct-aagcgctgggt----------------------------------------------------------------------------------------------------------------------------------------------------------------------------------------------------------------------------------ctccg---ttgcctggtgcgatccgctccgaggacagtgtcaggcggggagtttgactggggcggtacatctgtcaaaaggtaacgcaggtgtcctaaggcgagctcagcgaggacagaaacctcgcgtagagcaaaagggcaaaagctggcttgatcttgattttcagtacgaatacggaccgcgaaagcggggcctatcgat-ccttttg----------------------------------------------------------------------------------------------------------------------------------------------------------att-----------------------------ttaagagttttaagcaagaggtgtcagaaaagttaccacagggataactggcttgtggcggccaagcgttcatagcgacgtcgctttttgatcc-ttcgatgtcggctcttcctatcattgcgaagcagaattcgccaagcgttggattgttcacccactaatagggaacgtgagctgggtttagaccgtcgtgagacaggttagttttaccctactgatga
>Mecaphesa_asperata
------------------------------------------------------------------------------------------------------------------------------------------------------------------------------------------------------------------------------------------------------------------------------------------------------------------------------------------------------------------------------------------------------------------------------------------------------------------------------------------------------------------------------------------------------------------------------------------------------------------------------------------------------------------------------------------------------------------------------------------------------------------------------------------------------------------------------------------------------------------------------------------------------------------------------------------------------------------------------------------------------------------------------------------------------------------------------------------------------------------------------------------------------------------------------------------------------------------------------------------------------------------------------------------------------------------------------------------------------------------------------------------------------------------------------------------------------------------------------------------------------------------------------------------------------------------------------------------------------------------------------------------------------------------------------------------------------------------------------------------------------------------------------------------------------------------------------------------------------------------------------------------------------------------------------------------------------------------------------------------------------------------------aaaagaaaccaaccgggattccctgagtaacggcgagcgaaaaggga-agagccca-gcgccgaacccccgacctccca-----c---ggtcgcggggaatgtggcgtttaggagtgagcgtg-------ccgggat--cggacactgcagcaagtcc--ccctgaccggggcct---tcccagagcgggtgcgaggcccatagccgcagag-------------------tccgtctcggatgcgatctcctgggagtcgggttgcttgggagtgcagccctaatcg-ggtggtaaactccacctaaggctaaata--ccgcc-gtgagaccgatagcaaacaagtaccgtgagggaaagttgcaaagaactttgaagagagagttcaagagtacgtgaaactgctcagagg--taaacgggtgggccctcgaaat-cctgtggcgaga-----ggattcagtct------------------------------------ggagtggcggtcgcgctggtcggaagtacacgtagggcttcccggaaccggggccgtccgactgcggagttttccgccgcgcc----------------------------------------agacgcatttgtc-----------------------tctcgtccgaaggacgc-cgcagccggttgggca----------------------gcgcaagcgtgacggcctgaggggcggaagatggcaggtggccagttgcgtgcctcgagcgcgccgctggttgttagccgttccgtcagtg----------------------------------------------------------------gctcgtcgcccgaccgaggtgtcgcgaggcccgtatgggcctcatcgcctcctccttaaggaa---------------------------------------------------------------------------gtcgtgacagggcgtggcaggcgaaggctaccgtccgccgcactcttacggagtgggc-------ggg-------------------------------------------------------------------------cgagcagtcgtccccgttggccgcgacggaca---------------------------------------------cgtcggaggtcg--------------------------------------------------------------gaggcttg----------cggcg----agtaggtcggtcacccacccgacccgtcttgaaacacggaccaaggagtctaacatgtgcgcgagtcaatgggtc--------ttgaacaggccc--aggggcgcaatgaaag-caa---------------------------------------------------------------------------------------------------aagtcg---------------------gctcccgtcgacc--------------------------gagttgggatccc-------------------------------------------------------------------------------------------------------------------gtccctcggggcgg-----gcgcaccaacgacccgtcct----------------------------------------------------------------------------------------------------------------------------------------------------------------tt--gc---------------------------------tgt--tcg-cagcttgggcggagtgtgagcgtacacgttgggacccgaaagatggtgaactatgcccggacaggacgaggccagaggaaactctggtggaggtccgcagcggttctgacgtgcaaatcgatcgtcagatccgggtctaggggcgaaagactaatcgaaccatctagtagctggttccctccgaagtttccctcaggatagctggcgctcg---------------attg--attcagtctcatccggtaaagcgaatgatta-gagg-ccttggggccgaaacgacctcaacctattctcaaactttaaatgggtgagaagtccg--cctt-gcttga----------tc-gaaggccggacgt-----------------------------------------ttggatga-gagtgcccagtgggccacttttggtaagcagaactggcgctgt-gggatgaaccgaacgcc-gggttacggcgcccgatgc-gagacgctcat-gagaccccat--gaaaggtgttggttgctccagacagcaggacggtggccatggaagtcggaatccgctaaggagtgtgtaacaactcacctgccgaagcaactagccctgaaaatgg-atggcgctccagcgt----cg-agcccatacccggccgctgcg-gcagagctccgttt--------------------------ctccggaggtttacgccgcagtgagtaggagggtcgctgcgggga-gcgtcgaaggtg-ccgggcgtgagcccgcctggagcccccgcaggtgcagatcttggtggtagtagcaaatactcaagtgagaa---ccttgaggactgaaggtggagaagggttccatgtgaacagcagttgaacatgggtcagtcggccctaagggatc----ggagaaatccgttccgaagcg-----ggaccttg------------------------------------------------------------------------------------------------------------------------------------------------------------------------gtgctttcgagagtcccgct-gccgaccgaaagggaatggggtcaatattccccaacccggacacggagatcgggtctt------c-------------------------------------gg------------------------------------------------------------------------------------------------------------------------------------------------------------------------------------------------------------------------------------------------------------------------------------------------------------------------------------------------------------------------------------------------------------------------------------------------------------------------------------------------------------------------------------------------------------------------------------------------------------------------------------------------------------------------------------------------------------------------------------------------------------------------------------------------------------------------------------------------gcccaagtgcggcgacgcaacc----------------gaactcggaga-a-gtcgacggaggacccggggaagagttgtcttttctttgtaagggttcgtgtccc-tg-gaatcggctcgtccggagataggga-cgctg----------------ttcccgtaaaagcaccgcggctcttgcggtgtccggtccgc-------ctctgt-cggcccttgcaaatccgagggaga---------------------------------------------------------------------------------------------tggtgtg-attttcgtgccggaccgtacccatatccgcagcaggtctccaaggtgaacagcctctagtcg-atagaacaatgtaggtaagggaagtcggcaagt-tcgatccgtaacttcgggacaaggattggctctgaggaccggg-ccc-atcgggctggggtcc----------------------------------gaagc-gggtgtgg---cactgcaccgggactggg-----------------------------------------------------------------------------------------------------------------------------------------------------------------------------------cgag--------------------------------------------------------------------------actg-------------------------------------------------------------------------------------------------------------------------------gggcagcgatgcctccggt--------------------------------------------------tcggcccggacc-agcgt---cgg------ggccttcccgtggaatgcctca-gctgtgcggcgc-----------------------------------------------------------------------------------------accgggtctcgtgcccggagcgaccgtttcggtgggcgactaacggccgactcagaactggcacggactcagggaatccgactgtctaattaaaacaaagcattgcgatggccggtg---atcggtgttgacgcaatgtgatttctgcccagtgctctgaatgtcaaagtgaagaaattcatccaagcgcgggtaaacggcgggagtaactatgactctcttaaggtagccaaatgcctcgtcatctaattagtgacgcgcatgaatggattaacgagattccctctgtccctatctactatctagcgaaaccacagccaagggaacgggcttggcggaatcagcggggaaagaagaccctgttgagcttgactttagtctgactctgtgaagagacatgagaggtgtagtataagtgggaggtcgctc---------------------------gcggccgtcggtgaaataccactactttcatcgtgtctttactgactcggtgaggcggagagcggtc----cttc----------------------------gccggaccacgtttctagcttt-aagcggtgctc----------------------------------------------------------------------------------------------------------------------------------------------------------------------------------------------------------------------------------ccccgagcggggagcgcgcgatccgctccgaggacagtgtcaggcggggagttcgactggggcggtacatctgtcaaaaggtaacgcaggtgtcctaaggcgagctcagcgaggacagaaacctcgcgtagagtaaaagggcaaaagctggcttgatcttgattttcagtacgaatacggaccgcgaaagcggggcctatcgat-ccttttg----------------------------------------------------------------------------------------------------------------------------------------------------------act-----------------------------ttacgagttttatgcaagaggtgtcagaaaagttaccacaggggtaactggcttgtggcagccaagcgttcatagcgacgttgctttttgatcc-ttcgatgtcggctcttcctatcattgcgaagcagaattcgccaagcgttggattgttcacccactaatagggaacgtgagctgggtttagaccgtcgtgagacaggttagttttaccctactgatga
>Merope_tuber
------------------------------------------------------------------------------------------------------------------------------------------------------------------------------------------------------------------------------------------------------------------------------------------------------------------------------------------------------------------------------------------------------------------------------------------------------------------------------------------------------------------------------------------------------------------------------------------------------------------------------------------------------------------------------------------------------------------------------------------------------------------------------------------------------------------------------------------------------------------------------------------------------------------------------------------------------------------------------------------------------------------------------------------------------------------------------------------------------------------------------------------------------------------------------------------------------------------------------------------------------------------------------------------------------------------------------------------------------------------------------------------------------------------------------------------------------------------------------------------------------------------------------------------------------------------------------------------------------------------------------------------------------------------------------------------------------------------------------------------------------------------------------------------------------------------------------------------------------------------------------------------------------------------------------------------------------------tacgacctcagatcaggtgagac-tacccgctgaa-tttaagcatattaataagcggaggaaaagraactaactaggattcccttagtagcggcgagcgaacaggga-aaagccca-gcactgaatcccgcgatcagaaat---g---aacgctgggaaatgtagtgtttaggaagatccattt---atcctgaatt-tatgtaataagtttaagtcca-ccttgaatggggcca-ctgcccgtagagggtgccaggcccgtaggactatta------------------ctatttttgggaggatctttccttagagtcgggttgcttgagagtgcagctctaagtg-ggtggtaaactccatctaaggctaaata--taacc-acgagaccgatagcgaacaagtaccgtgagggaaagttgaaaagaactttgaagagagagttcaagagtacgtgaaaccgttcagggg--taaacctgagaaacccgaaaga-tcgaacagag-------aaattcaatat-----------------------------atttcataattaccttatttttatcagtgattagttagattcgtctaatgaaacactatattaattatgtgttaatttttgatt----------------------------------------------atatgcacttttc--------------------------tcttagtaggacat-tgcgacccattgagtg----------------------tctgtctaaggcccatatggtagcctgttt---------------------------------------------------------------------------------------------tctatatttttattaatattgatttcagaccattttggtgttcctggctgactgcccgatggtataaatggtataggaccgccttccaag--------------------------------------------------------------------------------gcgtctagactatatgcaagtatgggtgtttatttgaacgttcagacattgtctggct---------t-------------------------------------------------------------------------caatatcactccgctgtttgctgtatagattc---------------------------------------------attagaccgttgttcnnnnnnnnnnnnnntatta----------------------------------------cctgtctg----------cgatg--ctattgctttgggtactttcagggcccgtcttgaaacacggaccaaggagtctagcatgtgcgcaagtcattgggata-------taca--aaacct--aaaggcgaaatgaaag-taa---------------------------------------------------------------------------------------------------annnnn--------------------nnnnnnnnnnnnnn--------------------------nnnnagggatgat-----------------------------------------------------------------------ggg----------------------------------------tttgccaatataacc-----ccgcaatcccgggacgtctc----------------------------------------------------------------------------------------------------------------------------------------------------------------at--tc---------------------------------tca--ttgcgagtagaggcgtacctagagcgtacacgctgggacccgaaagatggtgaactatgcctggtcaggtcgaagtcaggggaaaccctgatggaggaccgtagcgattctgacgtgcaaatcgatcgtcggaactgggtataggggcgaaagactaatcgaaccatctagtagctggttccttccgaagtttccctcaggatagctggcacttg-----aaatttaaacttta--aacgagtttcatccggtaaagcgaatgattaggagg-cattggggtcgaaacggcctcaacctattctcaaactttaaatgggtgagatctctg--gctt-atttaa-------caaat-aaagccaaagatt------------------------------------------tgaatca-aagtgccaagtgggccacttttggtaagcagaactggcgctgt-gggatgaaccaaacgct-gagttaaggcgcctaaac----gacgctaat-gggacaccat--gaaaggcgttggttgcttaagacagcaggacggtggccatggaagtcggaatccgctaaggagtgtgtaacaactcacctgccgaagcaactagccctgaaaatgg-atggcgctgaagcgt----tg-tgcctatactcggccgccagg-gcaatagaaatgtt---------------ctttaa------tgatcattacgaagccctggtgagtaggagggtcgcggtggtgt-gcgcagaagggt-ctgagcgtgagcttgcctggagccgccatcggtgcagatcttggtggtagtagcaaatactccagcgaggc---cctggaggactgac-gtggagaagggtttcgtgtgaacagctgttgcacacgagtcagtcgatcctaagcccta----ggagaaatccgaacgtaagtg-----gtgttttaaacctt--------------------------------------------------------------------------------------------------------------------------------------------------------------tttttgaacgaacatattacaccc-agggggcgaaagggaatccggttcctattccggaacccggcagcggaaccgtttacaagt-------------------------cggcccc---tcgcaagag------------------------------------------------------------------------------------------------------------------------------------------------------------------------------------------------------------------------------------------------------------------------------------------------------------------------------------------------------------------------------------------------------------------------------------------------------------------------------------------------------------------------------------------------------------------------------------------------------------------------------------------------------------------------------------------------------------------------------------------------------------------------------------------------------------------------------------------------agttcgtcggggtaacccaaaa----------------tggcctggaga-c-gccgtcgggagatcc-agaaagagttttcttttctatatgagcgttcgagttccctg-gaatcctctagcagggagatagggt--ttgg----------------aacgcgc-agagcaccgcagttgcggcggtgtctggatca--------tcccct-cggaccttgaaaatccaggtgagggcc------------------------------------------------------------------------------------------acgtgga-ggtgtcgcgccggttcgtacccatatccgcagcaggtctccaaggtgaatagcctctagtcg-atagaataatgtaggtaagggaagtcggcnattnnnnnnnnnnnnnnnnnnnnnnnnnnnnnnctctgaggatcggg-g-----------------------------------------------------------------------------------------------------------------------------------------------------------------------------------------------------------------------------------------------------------------------------------------------------------------------------------------------------------------------------------------------------------------------------------------------------------------------------------------------------------------------------------------------------------------------------cgtga---nnn-------nnnnnnnnnnnnnnnnnnnnn-nnnnnnnnnnnn-------------------------------------------------------------------nnnnnnnnnnnnnnnnnnnnnnnnnnnnnnnnnnnnnnnnnnnnnnnnnnnnnnnnnnnntttaacggtcaactcagaactggcacggactgggggaatccgactgtctaattaaaacaaagcattgcgatggccccc----gagggtgttgacgcaatgtgatttctgcccagtgctctgaatgtcaacctgaagaaattcaagcaagcgcgggtaaacggcgggagtaactatgactctcttaaggtagccaaatgcctcgtcatctaattagtgacgcgcatgaatggattaacgagattcccactgtccctatctactatctagcgaaaccactgccaagggaacgggcttggaaaaattagcggggaaagaagaccctgttgagcttgactctagtctggcacygtaagargacatgagaggtgtagcataagtgggaganattta---------------------------tttatcgccagtgaaataccactactttcattgttttcttacttactcggttaagcgaaattcgtac----gtcta-----------caactttcgttgagact--gttacgcttttcttgaatc-aaacattcacaaagagtgaatcatcgtaa------------------------------------------------------------------------------------------------------------------------------------------------------------------------------------------------------------------------ttctctagtgtgatccgatccgaggacactgccaggcggggagtttgactggggcggtacatctgtcaaagaataacgcaggtgtcctaaggccagctcagtgaggacagaaacctcacgtagagcaaaagggcaaaagctggcttgatctcgatgttcagtacgcatagagactgcgaaagcacggcctatcgatcccttttg----------------------------------------------------------------------------------------------------------------------------------------------------------gct-----------------------------tgaagagttttcagcaagaggtgtcagaaaagttaccacagggataactggcttgtggcggccaagcgttcatagcgacgtcgctttttgatcc-ttcgatgtcggctcttcctatcattgcgaagcagaattcgccaagcgttggattgttcacccacaaatagggaacgtgagctgggtttagaccgtcgtgagacaggttagttttaccctactgatga
>Milnesium_sp.
-----------------------------------------------------------------------------------------------------------------------------------------------------------------------------------------------------------------------------------------------------------------------------------------------------------------------------------------------------------------------------------------------------------------------------------------------------------------------------------------------------------------------------------------------------------------------------------------------------------------------------------------------------------------------------------------------------------------------------------------------------------------------------------------------------------------------------------------------------------------------------------------------------------------------------------------------------------------------------------------------------------------------------------------------------------------------------------------------------------------------------------------------------------------------------------------------------------------------------------------------------------------------------------------------------------------------------------------------------------------------------------------------------------------------------------------------------------------------------------------------------------------------------------------------------------------------------------------------------------------------------------------------------------------------------------------------------------------------------------------------------------------------------------------------------------------------------------------------------------------------------------------------------------------------------------------------------------------------------------------------------------tactaagcggaggaaaagaaaccaacggggattctcctagtaactgcgagtgaacggaga-aaagccca-gcgctgaatcctgtagctggtaa----c---ggttatgggagctgtagcgtgaagaaggtgtacaa--------ccattg-cagtcaatacacgtaagtct--ccctgagtggagctc-catcccaaggagggtgcaaggcccgtatcgtgtttg-----------------acgcgtgatggtatagcatcttcagagagtcgggttgtttgggattgcaacctaaagcc-ggtggtaaactccatcgaaggctaaata--tgacc-acgagtccgatagcgaacaagtaccgtgagggaaaattgaaaagcactttgaagagagagcgaaatagtgcgtgaaaccgcttagagg--caagcagatggggcctcgaagg-tagagcagc--------gaattcagctt-------------------------------------------gcatctctgctggactactgttggcgtagagatcgtaagactcttgtcaatgtaggctgtcatagtggaatgt-------------------------------------------gagtgcactttcg----------------------------ctgtttgtacgc-caccgctgataaatg----------------------------------------------------------------------------------------------------------------------------------------------------------------------------------cttctgcatccgctgtggccttgtgtgaggccttgagtggcttgctactcaagtaacctacacttggctatatacagcgcgtttgccttttatctggtcaagtcacatcctatgccggcattgctttacggcg-----atgcagtgtagatactagcgtgtttattgctacttcgcattgcggttgacgtgcttgcacggctactg-------------------------------------------------------------------------cggctggtggtatactgcgttggatctactgg---------------------------------------------tatagtgt------------------------------------------------------------------agatttgg----------tggcg-----agtagacggctgcccatctaacccgtcttgaaacacggaccaaggagttcaacatgcgcgctagttgttgggttctatatgttgtactaaaccc--gaaggcgcagtgaaag-caa---------------------------------------------------------------------------------------------------gtcaca-------------------gctctgctgtgaatt----------------------------ggcgagatcct--------------------------------------------------------------------------------------------gtctactagtgtagccggtaaaatggccactgtacag-----gcgcatcgccggcccatcat----------------------------------------------------------------------------------------------------------------------------------------------------------------ag--ac--------------------------------------tctcgagtcgtggtggagcctgagcgtgcacgttgagacccgaaagatggtgaactatgcctgggcaggatgaagccaggggaaactctggtggaggtccgtagcgattctgacgtgcaaatcgatcgtctgacctgggtataggggcgaaagactaatcgaaccatctagtagctggttccctccgaagtttccctcaggatagctggcacacg--------------agaga--acgtagtctctcccggtaaagcgaatgatta-gagg-tcttggggtcgaaacgacctcagcctattctcaaactttaaatgggtgagaagtctg--gctt-tcttaaacactgtaagat-gaagtccagacgt-----------------------------------------ttggatac-gtgcgcctagtgggccatttttggtaagcagaactggcgctgc-gggatgaaccgaacgtt-gagttacggcgcccgacga---gacgctcat-cagatcccat--aaaaggtgttggttgctatagacagcaggacggtggccatggaagtcggaatccgctaaggagtgtgtaacaactcacctgccgaagcaactagccctgaaaatgg-atggcgctgtagcgt----ct-ggcctatactcaaccgttatt-gtaatggtgtgtca---------------------aagcatccataacagtcatacaataacgagtaggagggccgcggcggta--gcgttgaaggcgtacgggcgtgagcctggctggagctgccgtcggtgcagatcttggtggtagtagcaaatactcaagcgagaa---ccttgaggactgaa-gtggagaagggttccatgtgaacagcagttgaacatgggtcagtcgaccctaaggtatc----ggcgaaagccgttcagaagcg-----gtgtggatatgtatgcagaaatgtgtacaggttattgggttacctgctggcttgtgaaacggggattgctcacgcggtctg------------------------------------------------------------------------------------ctgtcatgggttagtagccaataatcaccgc-acctgccgaaagggaatcgggttaatattcccgaacctggcatcggagactgaatggcct----tcgg----------------------------------gt------------------------------------------------------------------------------------------------------------------------------------------------------------------------------------------------------------------------------------------------------------------------------------------------------------------------------------------------------------------------------------------------------------------------------------------------------------------------------------------------------------------------------------------------------------------------------------------------------------------------------------------------------------------------------------------------------------------------------------------------------------------------------------------------------------------------------------------------cattacatgcggtaacgcaaat----------------gaactcagaga-c-gctgacacgtaccct-gggaagagttgtcttttcttgataaggagcaaactccc-tg-gaatcggatcatccggcgataggga-gaaag----------------catccgt-aaagcaccgcggttcttgcggtgtccggtgcgt-------acgtgt-cggtccttgaaaatctgagggag-----------------------------------------------------------------------------------------------agtgtg-attttcgtgccagatcgtacccatatccgcagcaggtctccaaggtgaacagcctctcgtccattagaagcatgtaggtaagggaagtcggcaaaa-tggatccgtaacctcgggacaaggattggctctgagggctggg-ccg-tacgggctctagttg----------------------------------gaagc-tgttttga---ttgcggtgggggactatg-----------------------------------------------------------------------------------------------------------------------------------------------------------------------------------gttgtgcggcttgtctgactatggttggtttgctgctgcttgtgcttagtcgatttggtgttgctcgaaagagttgatgcca-------------------------------------------------------------------------------------------------gtcggctcgggtgcggtagtatgcggcctatctggttggcttgctctgc--------------------------------------------------cggctatggacc-agtgc---tgt------agtctggcagtgaaagactaga-gctgtgtgtagt---------------------------------------------------------------------------------------------tgagtcattgtgctcggctatacttcgtatggcgcataacagccaactcagaactggcacggaccaggggattccgactgtctaattaaaacaaagcattgcgatggctgttg---atcggtgttgacgcaatgtgatttctgcccagtgctctgaatgtcaaagtgaagaaattcaaccaagcgcgggtaaacggcgggagtaactatgactctcttaaggtagccaaatgcctcgtcatctaattagtgacgcgcatgaatggatcaacgagattcccactgtccctatctactgtctagcgaaaccacagccaagggaacgggcttggcagaatcagcggggaaagaagaccctgttgagcttgactctagtctgacacggtgaggagacatgagaggtgtagcataagtgggagacg-------------------------------caagtcgccagtgaaataccactactttcatcgtttctttacttattcggtgaagcggagtttggtc----gtatg-----------cggccctaaaagcctgctacgattagaattctggcctt-aaacgtatgcttgtt---------------------------------------------------------------------------------------------------------------------------------------------------------------------------------------------------------------------gctcacgcgacg-----ctttgcatcgtgatccgttccgatgacagtgtcaggcggggagtttgactggggcggtacatgtacaaaagggtaacgtacgtgtcctaaggcaagctcagcgaggacagaaacctcgcgtagagcaaaagggcaaaagcttgcttgattttgattttcagtacgaatacagaccgtgaaagcgtggcctatcgat-ccttttg----------------------------------------------------------------------------------------------------------------------------------------------------------act-----------------------------ttaagagttttaagcaagaggtgtcagaaaagttaccacagggataactggcttgtggcggccaagcgttcatagcgacgtcgctttttgatcc-ttcgatgtcggctcttcctatcattgcgatgcagccgtcgcaaagcgtcggattgttcacccgctaatagggaacgtgagctgggtttagaccgtcgtgagacaggttagttttaccctactgatga
>Orthoporus_sp.
---------------------------------------------------------------------------------------------------------------------------------------------------------------------------------------------------------------------------------------------------ccccgacggtgggcgtggaatagcgagctggnccccatcttgtcttctttctttgcattcgaccgaggtatccgtgatccagtgtctccatgctccgtcgytagtcgttgtggaagagacgtggtcgtggcgasccgtgtkcctgagaratgrcacmcggtggcttcgaacgtttatccccgacagyggtggtggtggtcggtcctggttacggtctggccgattcctcaaccgttgcacggacgaactcgttgggatccttgtccgttctgtgtcgctcgtcttggtggaggagacgtggtcgaggcgagccgcttgcctgagagatggcacccggtggcttcgaacgtttatccccgacggtggcgtggaatagcg------------------------------------------------------------------------------------------------------------------------------------------------------------------------------------------------------------actmgccccatcttgtcttcttcctttgcattcgwccgaggtatccgtgatccagtgtctccatgctccgtcgctagtcgttgtggaagagacgtggtcgtggcgggccgtgtgtctgagagagggcaca--------------------------------------------------------------------------------------------------------------------------------------------------------------------------------------------------------------------------------------------------------------------------------------------------------------------------------------------------------------------------------------------------------------------------------------------------------------------------------------------------------------------------------------------------------------------------------------------------------------------------------------------------------------------------------------------------------------------------------------------------------------------------------------------------------------------------cggtggcttcgaacgtttatcccagacagcggtgacggtcgtggtcggtattggtttccggtgttttggccgctgccttaaacctcttcaaatt-------------------------------------tgttctcgacctcagatcaggcatgat-tacccgctgaa-tttaagcatattagtaagcggaggaaaagaaactaacaaggattcctcgagtaactgcgagtgaaagggga-agagccca-gcaccgaagcccctgtcgttgctc---g---gcagtggtgcaatgtggtgtaagggaaggtccgtt-------ccatcgg-agtgcctggtgtctaagtcc--ccctgaccggggcca-cgacccgtggagggtgcaaggcccgtgtggcccggc--------atgctctgttctccggtggtcggtgcctttcccgggagtcgggttgcttgagagtgcagccctaagtg-ggtggtaaactccacctaaggctaaataccttgcc-acgagaccgatagcaaacaagtaccgtgagggaaagttgcaaagaactttgaagagagagttcaagagtgsgtgaaaccgttcggagg--taaacgggtgggacctcgaagg-tcgaacggatggggag-ggattcaaccc--------gctgccttggcaccccgtctgcagtctggcatactggctgccttcccttcacgggtcggtggtcgttgtcgtgcggacggaagagtgtccttgctgtggc---------------------------------------------------gggtgcatttccc---------------tgtgccccccttcctagtaggacgc-cgcgaccggtcggaat-----------------------------------------------------------------------------------------------------------------------------------------------gttgaacgcgggagaccaggagcgtgggccaaatggtagctgcacgggtgcatatggtcggcggcacgcaagtgctccccgccgcacctgcttgtctggcctggccatg---------------------------------------------------------------gcgtagtgtctctcactccgaccgaggcgcatggtgcgcgtcggctccctgcaagggccgcgcgtctg-------------------------------------------------------------------------cgaacgtgccccgcaaccccgtgctcgggtagacatagtccggcgggtggtgtcggccggccgggtgttagaggtcctttgcgacctccgcctggtgcgggcttggctactgccgtcagcaaggacgaaggctcccgaccgggggcaccgagggttcag----------cggcg----agtaggttggtatcccacccgacccgtcttgaaacacggaccaaggagtctaacatgcctgcgagtcttcggggc--------ctcacgaaccccatgaaggcgaaatgaaag-tga---------------------------------------------------------------------------------------------------aggtgg------------------------ctctgctgcc--------------------------gaggcaggatccc------------------------------------------------------------------------gg----------------------------------------aggtttgatctccgg-----gcgcactgccggcccgtcct----------------------------------------------------------------------------------------------------------------------------------------------------------------caggtc---------------------------------gc---tcg-ccgaccgggcggagctagagcaggtctgttggtacccgaaagatggtgaactatgcctgggcaggacgaggccagaggaaactctggtggaagtccgtagcgattctgacgtgcaaatcgatcgtcggacctgggtataggggcgaaagactaatcgaaccatctagtagctggttccctccgaagtttccctcaggatagctggcattcg---------------gagg--tagcagtttcatccggtaaagcgaatgatta-gaggaacttggggtcgaaacgacctcaacctattctcaaactttcaatgggtgagaagaccg--gtat-gctcga----------ct-gaaatccggcacg----------------------------------cccgtttgagaatgc-gagtgccaagtgggccacttttggtaagcagaactggcgctgt-gggatgaaccaaacgcc-gggttaaggcgcccgatgc--ggacgctcat-cagagcccat--gaaaggtgttggttgctatagacagcaggacggtggccatggaagtcggaatccgctaaggagtgtgtaacaactcacctgccgaagcaactagccctgaaaatgg-atggcgctccagcgt----cg-agcccatacccggccgccggt-ggtaaagt---------------------------------catgtggacttagaccccggcgagtaggaggggcgcagcggtgt-gcgtggaaggtg-tcgggcgtgagcccgcctggagccgccgctggtgcagatcttggtggtagtagcaaatactcaagtgagac--tccttgaggaccgaa-gtggagaagggttccatgtgaacagcagttgaacatgggtcagtcggccctaaggaatg----ggaaaactccgttccgatcgg-----tcgggcat--------------------------------------------------------------------------------------------------------------------------------------------------------------------------taagagccagtgcccgct-agagaccgaaagggaatccggttaatattccggaacctggacacagggatcggtcccgtc----t-----------gcattccgtctccggacgggtgtggcgg------------------------------------------------------------------------------------------------------------------------------------------------------------------------------------------------------------------------------------------------------------------------------------------------------------------------------------------------------------------------------------------------------------------------------------------------------------------------------------------------------------------------------------------------------------------------------------------------------------------------------------------------------------------------------------------------------------------------------------------------------------------------------------------------------------------------------------------------gacccgtggcggtaacgcaaac----------------aggctcggagact-gtcggtgggggtccc-gggaagagttttcttttctttgtaagggacggactcca-tg-gaatcggcttgcccggagatatgga-cgttg----------------ttcccgg-aaagcaccgcggctcttgcggtgtccggtccac-------ctccac-cgtcccatgaaaatccgagtctg----------------------------------------------------------------------------------------------cgatatg-atctttgtgccagaccgtacccatatccgcagcaggtctccaaggtgaacagcctctggtcg-atagaacaatgtaggtaagggaagtcggcaagc-cagatccgtaacttcgggataaggattggctctgagggctggg-ccg-gtcgggctggagctg----------------------------------gaagc-gggtgcgg--gcaccgcagcggggctggg-----------------------------------------------------------------------------------------------------------------------------------------------------------------------------------cgag--------------------------------------------------------------------------tctg--------------------------------------------------------------------------------------------------------------------cgtccccctcttcgggggggaggcgtggtg--------------------------------------------------cgagctcggacctggcga---cgg------gaccttcccgtggaaggcacca-gctgcgcagcgg------------------------------------------------------------tggggttacacaggaggccgtgtggttctgctgccggttcttctcccatcgattgcttcgtccggtgtataacagccgactcagaactggcacggaccaggggaatccgactgtctaattaaaacaaagcattgcgatggccgtaa---accggtgttgacgcaatgtgatttctgcccagtgctctgaatgtcaaagtgaagaaattcaaccaagcgcgggtaaacggcgggagtaactatgactctcttaaggtagccaaatgcctcgtcatctaattagtgacgcgcatgaatggattaacgagattcccactgtccctatctactgtctagcgaaaccacagccaagggaacgggcttggaaaaattagcggggaaagaagaccctgttgagcttgactctagtctgactctgtgaagagacatgagaggtgtagcataagtgggagtcggcgcaa-------------------------gccgtcgccagtgaaataccactactctcatcgtttctttacttactcggtggagtggagagtagga----cttcc-----------cctcctgagcgggggtcgaagtcctcccttctagaatg-aagcaccgtgcggccccgtaacaaagtgtcgcgggctccactgcacgtctgcctcacggcaggctcgttgcggtgtccta----------------------------------------------------------------------------------------------------------------------------------------------cgataataggcgggttaa-----agccgaggtgcgatcccctccgaggacactgtcaggtggggagtttgactggggcggtacatctgtcaaatggtaacgcaggtgtcctaaggccagctcagcgaggacagaaacctcgcgtagagcaaaagggcaaatgctggcttgatcttgatttccagtacgaatagagaccgcgaaagcggggcctatcgat-ccttttg----------------------------------------------------------------------------------------------------------------------------------------------------------att-----------------------------ttgagagtttcaagcaagaggtgtcagaaaagttaccacagggataactggcttgtggcggccaagcgttcatagcgacgtcgctttttgatcc-ttcgatgtcggctcttcctatcattgcgaagcagaattcgccaagcgttggattgttcacccactaatagggaacgtgagctgggtttagaccgtcgtgagacaggttagttttaccctactaatga
>Pandinus_imperator
--------------------------------------------------------------------------------------------------------------------------------------------------------------------------------------------------------ggatggctagaactccacagacaccgttcagggtacctattcccatggccagcggtctcaccatgaggtgtcgggcggtcccgagtgcccgacgccgtgggggtgactctgcgtgctgctgcctttcctggaaggggatggcggcggtgcgggacgagttgctaggtccaacgagccgatgccgccctgcctctcacctttcacccaactgcctggacccattgttgaacagaaccaagtacaactcgaagtggtggatcactcggctcgcgcgtcgatg----------------------------------------------------------------------------------------------------------------aagaacgcagccagctgcgagacttggtgtgaattgcaggacacattgag----------------------------------------------------------------------------------------------------------------------------------cactgattcttcgaacgc------------------------------------------------acattgcggcctcgggtcctt----------------------------------------------------------------cccgtggcctcgcctgtctgagggtcggaaaa------------------------------------------------------------------------------------------------------------------------------------------------------------------------------------------------------------------------------------------------------------------------------------------------------------------------------------------------------------------------------------------------------------------------------------------------------------------------------------------------------------------------------------------------------------------------------------------------------------------------------------------------------------------------------------------------------------------------------------------tcacacgggactgggtgacgtgccgtgccccagtgcccacgtggatgtgtcgggaggtcttcctgtacctcccgtcgtcccaagctccaagctcttgtcygggtagaagaccggagagatgcccacgatggctgtcagccgtgggcgttgccggcagtctgctcggacggttct-------------------------------------ttttgtcgacctcagatcagacgagat-tacccgctgaa-tttaagcatataactaagcggaggaaaagaaaccaacagggattcccctagtaacggcgagcgaacgggga-agagccca-gcgccgaatcccttgtcccct------g---ggcaatgggaaatgtggcgtttgggaggtcgtctc-------ccggcag-acggatggcggtgcaagtcc--ccctgactggggctc-tgacccagagcgggtgcaaggcccttagctgccgca----------------tctgttctgttggattcggcttctctggagtcgggttgcttgggagtgcaaccctaagtg-ggtggtaaactccacctaaggctaaata--ctggc-gcgagtccgatagcgaacaagtaccgtgagggaaagttgaaaagaactttgaagagagagttcaagagtacgtgaaaccgcttcgagg--caaacgggtgggccctcgaaag-tcgaacggcgggg----ggattcagtcg-----------------------------------ggaggcatgagtgtgggcgcttcgctgcccgtggtggaccctagcgggccccggcgtgcgatggacgtctcgtctcc-----------------------------------------------cgacgcactttcc-----------------------cctgcccagtagtacgc-tgcgaccggttgggtt--------------------------------------------------------------------------------gcatacaagtgtcggccgtgagggtcggacgccgaaggtggctggtggtgtgctctcccgagccctgccagtgttacatctgaccggcccgg-----gcacgtcacctgaccgaggcaccatgtggccctgtgtgggccagtctgcaccctccatgtcg----------------------------------------------------------------------------ggagcggatctcctgccaggggttcgacgttcggttgttccgcgtgctagcgggcggccgggctcggg-------------------------------------------------------------------------caatggtgggcgggaagagtccgtgcgggtgc---------------------------------------------ag------------------------------------------------------------------------gaggtcgg----------cagcg----agtaggtcggtcacccacccgacccgtcttgaaacacggaccaaggagtctaacatgtgcgcgagtcgtcgggtc--------ttgaataggccc--gcaggcgtaatgaaag-tga---------------------------------------------------------------------------------------------------agggcg-------------------acctcggcgtcgcct--------------------------gcgttgggatccc-----------------------------------------------------------------------cgg----------------------------------------ttccaagggtccggg-----gcgcaccaacggcccgtccc----------------------------------------------------------------------------------------------------------------------------------------------------------------at--cc---------------------------------gcc--tcg-tcggcgggacggagcgagagcgtacacgttgggacccgaaagatggtgaactatgcctgggcaggacgaggccagaggaaactctggtggaggtccgcagcgattctgacgtgcaaatcgatcgtcagacctgggtataggggcgaaagactaatcgaaccatctagttgctggttccctccgaagtttccctcaggatagctggtgctcg---------------aggg--agtcagtctcatccggtaaagcgaatgatta-gagg-ccttggggccgaaacgacctcaacctattctcaaactttcaatgggtgagaagtccg--gttt-acgtga----------ct-gaagcccggacga-------------------------------------ttctcaggatgc-gagtgcccagtgggccacttttggtaagcagaactggcgctgt-gggatgaaccaaacgcc-gggttaaggagcccgatgc-aagacgctcac-gagatcccat--gaaaggtgttggttgctatagacagcaggacggtggccatggaagtcggaatccgctaaggagtgtgtaacaactcacctgccgaagcaactagccctgaaaatgg-atggcgctccagcgt----cg-atcccatacccggccgtctcg-gcagtgt---------------------------------------ggcattatgccgagacgagtaggagggtcgcggaggtgt-gcgttgaaggtg-ccgggcgtgagcccgtctggagccgcctccggtgcagatcttggtggtagtagcaaatactcaagtgagaa---ccttgaggactgac-gtggagaagggttccatgtgaacagcagttgaacatgggtcagtcggtcctaagggatg----ggggaaacccgttccgaagcg-----ggacgttg--------------------------------------------------------------------------------------------------------------------------------------------------------------------------agaaaggagagtcctgcc-gctgaccgaaagggaatcgggttaatattcccgaacccggacgcggagatcggccctt------c-------------------------------------gg------------------------------------------------------------------------------------------------------------------------------------------------------------------------------------------------------------------------------------------------------------------------------------------------------------------------------------------------------------------------------------------------------------------------------------------------------------------------------------------------------------------------------------------------------------------------------------------------------------------------------------------------------------------------------------------------------------------------------------------------------------------------------------------------------------------------------------------------ggtccagtgcggtaacgcaaac----------------gaactcggaga-c-gtcggcgggagtccc-gggaagagttgtcttttctttgtaaggagtcggctccc-tg-gaatcggctcgcccggagataggga-tgctg----------------tgtccgt-aaagcaccgcggctcttgcggtgtccggagcgc-------tcccgt-cggcccttgaaaatccgagggaga---------------------------------------------------------------------------------------------gtgtgtg-attttcgtgccggaccgtacccatatccgcagcaggtctccaaggtgaacagcctctagtcg-atggaacaatgtaggtaagggaagtcggcaaga-cggatccgtaacttcgggacaaggattggctctgaggactggg-cca-gtcgggctgaggtcc----------------------------------gaagc-gggtgcgg---cactgaaccgggactggg-----------------------------------------------------------------------------------------------------------------------------------------------------------------------------------cgag--------------------------------------------------------------------------actg-----------------------------------------------------------------------------------------------------------------------------tctccccccagggtgttcggt--------------------------------------------------cgagctcggacc-agcgt---cgg------ggccttcccgtggaatgcctca-gctacgcggcgc-----------------------------------------------------------------------------------------gtctgttgtcgagacggatgcgaccgtttcggctggcaactaacagccaactcagaactggcacggaccgggggaatccgactgtctaattaaaacaaagcattgcgatggccgtcg---gccggtgttgacgcaatgtgatttctgcccagtgctctgaatgtcaaagtgaagaaattcaaccaagcgcgggtaaacggcgggagtaactatgactctcttaaggtagccaaatgcctcgtcatctaattagtgacgcgcatgaatggattaacgagattcccactgtccctatctactatctagcgaaaccacagccaagggaacgggcttggcagaatcagcggggaaagaagaccctgttgagcttgactctagtctgactctgtgaagagacatgagaggtgtagcataagtgggaggtccct----------------------------ggggccgccggtgaaataccactactttcatcgtttctttactgactcggtgaagcggagagcgggc----ctcg-------------------------------ggtccaccgttctagctct-aagcgtcagtg----------------------------------------------------------------------------------------------------------------------------------------------------------------------------------------------------------------------------------cgttcg--ccgcacgacgcgatccgctccgaggacagtgtcaggcggggagtttgactggggcggtacatctgtcaaaaggtaacgcaggtgtcctaaggcgagctcagcgaggacagaaacctcgcgtagagcaaaagggcaaatgctggcttgatcttgattttcagtacgaatacagaccgcgaaagcggggcctatcgat-ccttttg----------------------------------------------------------------------------------------------------------------------------------------------------------att-----------------------------ttaggagttttaagcaagaggtgtcagaaaagttaccacagggataactggcttgtggcggccaagcgttcatagcgacgtcgctttttgatcc-ttcgatgtcggctcttcctatcattgcgaagcagaattcgccaagcgttggattgttcacccactaatagggaacgtgagctgggtttagaccgtcgtgagacaggttagttttaccctactgatga
>Panulirus_argus
---------------------------------------------------------------------------------------------------------------------------------------------------------------------------------------------------------------------------------------------------------------------------------------------------------------------------------------------gg----------------------------------------------------------ggccgggaagcagatgcagcagcagcagcagcagcaggcaggggaggaccgacgagggttgttgttgttgtcgtcgtcggtgcgcaccccgttctgtctggtctggtctggtctggtctgg-------------------------------------------------------------------------------------------------------------------------------------------------------------------------------------------------------------------------------------------------------------------------------------------------------------------------------------------------------------------------------------------------------------------------tctcggccctggtttggctggctggcgggcgggcggttcgttggaaaggtgggggttgtcggtcgttgggccgtccttaccacttgcctccg------------------------------------------------------------------------------------------------------------------------------------------------------------------------------------------------------------------------------------------------------------------------------------------------------------------------------------------------------------------------------------------------------------------------------------------------------------------------------------------------------------------------------------------------------------------------------------------------------------------------------------------------------------------------------------------------------------------------------------------------------------------------------------------------------------------tgcttccttgcttgtaccagctagttatttctcttttacttc-------------------------------------caccgtcgacctcgtgtcaggagaggt-tacccgccaaa-tttaagcatattaataagcggaggaaaagaaaccaacagggattcccttagtaagggcgactgaaccggga-agagccca-gcgcagaagctcttgtccccaag----c---gggcaggagcggtgttgcgtttcggagggtccggc---------acgcc-gtgccataccgcctaagtcaa-gcttgaacgcggcca-ctacccatggagggtgacaggcccgtatggcggcgcccgcgagggtagagatggtgcggtcggaaaggacccctccgtagagtcgggttgcttgaaagtgcagcccaaagta-ggtggtaaactccatctaaggctaaata--tgagc-acgagaccgatagcgaacaagtaccgtgagggaaagttgaaaagaactttgaagagagagttcaagagtacgtgaaaccgtcaagagg--caaacgggtggaggctcgaagg-tcgaagtgagg------ggattcagctc-----------------------------------------------gtcggtagaatgtcctgctggcattagatgtcacggcacgaccctttgtgtgggcgtcccttttgccaggcgggcgccggc-------------------------------gggcgtagttcgc-------------------------ctcgtagtaggtcgc-cgcgacccgttg---------------------------------------------------------------------------------------------------------------------------------------------------------------------------------------------------ctggggaggtctaagggccgaatggattggtagccctgcgggcgcggttccccctcgtg-----------------------------------------------------------------gggttccgtggtctcgtcagggkgaaaccgtcggtgatcctggcagccctgcgacggt-------cga-------------------------------------------------------------------------tgagacgagccccctccgctcgcggaggg--------------------------------------------------------------------------------------------------------------------------gtctctcg----------cggcg-tgcaaaaggtcggcgctccacccgtcccgtcttgaaacacgggccaaggagtccaacatgtgtgcgagtcattggg----------cgcactaaaccc--aaaggcggaatgaaag-tgagacgggcgtggccgtggctgttcctgcagcggcggcggcgtccagggccgatccccgaccggctgcccctggcccactactcccgtggccactcacgcggggtga-----------gcccctttcccccgcctctggcttgtggtggcgggttgtgcggggcctggaggcgaaggtct-----------------------------------------------------ttccactgcgtggaaacccgt----------------------------------------tctttcgaggggggg-----gcgcaggcccgggacttgcc----------------------------------------------------------------------------------------------------------------------------------------------------------------agggacgcggcgcgtgcactccctgtgccagggaggcgggcgtgtccgcagtcggcaagtaccaggagcaggcatgttgggacccgaaagatggtgaactatgcctggccaggatgaagccagaggaaactctggtggaggtccgtagcgattctgacgtgcaaatcgatcgtcagagctgggtataggggcgaaagactaatcgaaccatctagtagctggttccctccgaagtttccctcaggatagctggaactcg-------------ctgtga--gatgaatttcatccggtaaagcgaatgatta-gagg-tcttggggacgaaacgtcctcaacctattctcaaactttaaatgggtgagatgccga--gctt-gcttaa-------aagat-gaagcttgggcga------------------------------------------cgaatcg-gagttcctagtgggccacttttggtaagcagaactggcgctgt-gggatgaaccaaacgtc-gagttaaggggcctaaatg---aatgctcattcagatcccatc-gaaaggtgttggttgctatagacagcaggacggtggccatggaagttggaatccgctaaggagtgtgtaacaactcacctgccgaagcaactagcccttaaaatggtatggcgctcaagcat----tc-tcccgatactcgaccgccggg-gcactaccggtctg-----------gctcatcagg------gccaggtctcgaagccccggcgagtaggagggtcgcggtggtgc-gcgctgaaggg--ttcggcgtgagccggcctggagcctccaccggtgcagatcttggtggtagtagcaaataatcgagagagac-tcccttgaaggccgaa-gtggagaagggttccatgtgaacatcagttggacatgggttagtcgctcctaagcccaa----ggcgaaggcctgatcccacgctagaggcaacgaccacacgcg---------------------------acaaaaggagtgctnnnnnnnnnnnncaagctggacccttggcagc------------------------ccacggggagttgccagaggg-----gat-------------------------------------------------------tagtggcgaaagggaatacggtcattattccgtaaccaggacccggatgcctaacaggtgtaagcgcccttgcccccccgggcaggggaatgctgc---cctgt------------------------------------------------------------------------------------------------------------------------------------------------------------------------------------------------------------------------------------------------------------------------------------------------------------------------------------------------------------------------------------------------------------------------------------------------------------------------------------------------------------------------------------------------------------------------------------------------------------------------------------------------------------------------------------------------------------------------------------------------------------------------------------------------------------------------------------------------gcaggagcccggtaacgggaac----------------cagctcgcgtc-c-gtcggcggtggtccg-ggaaagagttttcttttctgtttaaggcgccgtgaccc-tg-gaagccattcgcagagagaaagggt-gtttgta--agacggt-----gagccgt-agagcgccgcggttcttgcggcgtcccgagcgc-------caccgc-cggcccgtgaaagacgcgagggcggtaac----tgaggtcgagcggactggccaaagtccgc-------------------------------------------------------gaggcct-actttcgggccagtgcgtacccatatccgcagccggtctccgaggtaagaagcctctggtcg-atagattaatgtaggtaagggaagtcggcaaat-tacatccgtaacttcggaacaaggattgtctatgagggtcgsa-cca-gtcgsgcctgtgcag----------------------------------gaagc-sggcstgg--gttcggccgcaggactgga-----------------------------------------------------------------------------------------------------------------------------------------------------------------------------------cgagrtgaaagaggtggcgtgggtcgtgggtcggttggttggttggttggcgtttccagtagccgcggtcgtctgcgggccccctcctcctgtcttctgtgcttgcttggcccgtcaaaaggctgtggcggcttgatgatgggtggaggtctggtcgggagcccgtggtgggagcgttggccggctggctggcaggcttttggcggtccgctgcccactactgggaac--------------------------------------------------cgagctcggacc-ggcgtatctcc------ggcccttccgtggagcgcgctaggctgcgtgggcgtgttcccgggcggttccgtgggccccctccgaaaaggctgcggcaacccccacgtggggtggcctggctaataggagtgcgggttggcggggtggccgggtgcactggaaacccacctcggctggcgccaagcgatcaactcagaactggcacggaccaggggaatccgactgtctaattaaaacaaagcattgcgatggtcgca----gttgatgttgacgcaatgtgatttctgcccagtgctctgaatgtcaaagtgaagagattcaaccaagcgcgggtaaacggcgggagtaactatgactctcttaaggtagccaaatgcctcgtcatctaattagtgacgcgcatgaatggattaacgagattcccactgtccctatctactgtctagcgaacccacaggcaggggaacgggcctgcactaaacagc-gggaaagaagaccctgttgagcttgactctagtctgatattgtagagagacatcagaggtgtagcataagtgggaggtcgtctcgc------------------------gcggccgacagtgaaataccactactctgatcgtttctctacttactcggtgagacggaatcggagc----ttccc-----------cacgcgggagt--------gtctcctgtttctagccct-aagcggcggaagggcgatgaccgaccgaccgataaaagcc---ctggtccgtccgtcggcaccaccgcgcccggtggtggtggtggtggtggttgtggtggtggtggtgnnnnnnnnnnntgttgctgctgctrctrctgctgctgctgcttacggtgcaccggcgccggcgggtccggctccttgggccaaaagggaggtaacgg----------------ccccaagcccgggcgttc-----gcgcccgccgcgatccgctccgaggacagtatcaggtggggagtttgactggggcggtacatctgtcaaatgataacgcaggtgtcctaaggccagctcagcgtggacagaaacctcgcgtagagcaaaagggcaaatgctggcttgatcccgattttcagtacgaatacggactgcgaaagcagggcctatcgat-ccttttg----------------------------------------------------------------------------------------------------------------------------------------------------------act----------------------------tttacgagttttaagcaagaggtgtcagaaaagttaccacagggataactggcttgtggcggccaagcgttcatagcgacgtcgctttttgatcc-ttcgatgtcggctcttcctatcattgtgaagcagaattcaccaagcgttggattgttcacccaccaacagggaacgtgagctgggtttagaccgtcgtgagacaggttagttttaccctactgttaa
>Peripatoides_novaezealandiae
-----------------------------------------------------------------------------------------------------------------------------------------------------------------------------------------------------------------------------------------------------------------------------------------------------------------------------------------------------------------------------------------------------------------------------------------------------------------------------------------------------------------------------------------------------------------------------------------------------------------------------------------------------------------------------------------------------------------------------------------------------------------------------------------------------------------------------------------------------------------------------------------------------------------------------------------------------------------------------------------------------------------------------------------------------------------------------------------------------------------------------------------------------------------------------------------------------------------------------------------------------------------------------------------------------------------------------------------------------------------------------------------------------------------------------------------------------------------------------------------------------------------------------------------------------------------------------------------------------------------------------------------------------------------------------------------------------------------------------------------------------------------------------------------------------------------------------------------------------------------------------------------------------------------------------------------------------------------------------------------------------------cactaagcggaggaaaagaaactaacgaggattcccctggtagcggcgagcgaacgggga-tgagccca-acgccgaatcccgtggcctataagc--g---gccaccgggaactgtggcgtaagggagggtcacct------tccggtct-gaccgtggaggcccgagtct--ccgcgaacggagcac-gcaccccgggcgggtgcgaggcccctagaggtcgag----------------ccacggcagccggtcggaacctcccgagagtagggttgcccgagagcgcaacccgaagcg-ggtggtaaactccatctaaggctaaata--ctttcggcgagaccgatagtgaacaagtaccgtgagggaaagttgaaaagaactttgaagagagagttcaacagtacgtgaaaccgctcggagg--taaacgggcggaacctcgaagc-ccgaaccgtga------ggaatcaaccc-----------------------------------------------ttcggccgtccgggccaccggtgtcccacactcctttttttttggatgtgggttcagacggatccgatgcgaccgtccctggcggtttggaaacggacggtggcaagacgaagggcgcatttcct---------------------------ccggagaggacgc-cacgaccggtgggtaa----------------------gtggtcggaaggttggtgcgatgcggaggcacggcccggtggccttgagctgtcggcgagtcgtggttacccgtccaccgta-------------------------------------------------------------------------cccggtaagccgcctgcccaccgaggatgacccgcgtgtggcgggttcgacacggccaacctttctttttttttttttccnnnnnnnnnnnnttttttttttttttttcctacacttgtcgctaaccgtttcg-----gcggtcggtgaccggttttaataaaagaaaagaaaaaggcgaagggccctgccgccct-------gta-------------------------------------------------------------------------ccgtcggtccccgttttcgccgacgatctcgg---------------------------------------------cgcggggatgcggacgggacagtctccaaagcggcaggcgtaggtagcaacctttgaggccgttg---------tcggtcag----------tggcg----agtaggtcggtcgtccgcccgtcccgtcttgaaacacggaccaaggagtctaacacgtgcgcaagttgtagggttt-------tccccggagccc--gaaggcgcaatgaaag-tga-----------------------------------------------------------------------------------------------------acca------------------------------------------------------------taggcgggatccc------------------------------------------------------------------------ca----------------------------------------ttctcctgcggggagtcggggcgcaccgccggcccgtctcgtttggctcggcctgtccgtttttttttttttttttttttggntttttgggannaaaannaaaaaaaaanncccnatnggntttnggggggggggggggncnaannncccccccnnnnnnntttnggnnncccnncccnttttttttttttttantttttgntttttnggnacnaaaacnaaaaaaaaaacaacaaatggcttgtcg--ggtggaggcggagcgagagcgtacacgttaggacccgaaagacggtgaactattcccggacaggacgaagccggaggaaactccggtggaggtccgcagcgattctgacgtgcaaatcgatcgtcggatccgggtataggggcgaaagactaatcgaaccgtctagtagctggttccctccgaagtttccctcaggatagctggagctcg-------------gagaat--tcccggtgtcatccggtaaagcgaatgatta-gagg-cctcggggtcgaaacggcctcgacctattctcaaactttgaacgggtgagatgtccgatgctt-tctcga----------tc-gaagctcggttac-----------------------------------------tcgcacga-gagctccaagtgggccgtttttggtaagcagaactggcgctgc-gggatgaaccgaacgct-gggttaaggtgcccgatgc--cgacgctcat-cggatcccac--gaaaggcgtcggtcgctatagacagcagggcggtggccatggaagtcggaatccgctaaggagtgtgtaacaactcacctgccgaagcgaccggccctgaaaatgg-atggcgctggagcgt----cg-agcctatacccggccgtctcg-gcaaaaaaaatgtt------------------------------tatatttcaggccgagacgagtaggagggccgcggcggtga-gctcggaacgg--cgaggcgtgagcccgtccggagccaccgccggtgcagatcttggtggtagtagcaaatactcgagcgagac---cctcgagggccgaa-gtggagaagggttccacgtgaacagcggttgaacgtgggtcagtcgatcctaagaccaatccggcaggaggtctttttttatcg-----gcggcttagctgtatttcattttttttctgtgtttattcaatggcgtaaatgtctcgcattgtttaaccgatgttaataacaggccgcccgaa-----------------------------------------------------------------------------------------------------------agtcgaaagggaatcgggttaatattcccggacccggacacggaagtcggtcgtgcgggcgcgtcccgtccggtccttccgcggtcccgtcctcatcctgttacggacgttctctctcccgatctctttggcgggttgaaaaccgcccgagttcacccttgtccgtcactatccggttcttttccgatcgcgccctagtgcgtgatcggcaggctcgttaacctcgggccgtgagggtgaggaggtggacggtatcaaagttaggcggccggggacgggtttctcgatcgggtgtatcgctttaggtttgcgtggtacggcggacggcgtatgtacggtcacggattcgtttccgtcgatccgtgtagcgtcgccccgcttgccacgttgccgacatcggttaccgatcccgcccgtcatccaaaccctgccgtctgttccagctttgtttattttttccgcctttttcatttctaacccgaacggtcattccaaacggggcgagcgggttaccygcttccyttttggkttttttcttttttttttcccaccctgcacacggcctttcggaaaaaatgaacctcacctcgctaaaaaaattttggtcctcttctcgtcttttccggactttgcaatcttttcttttgttttcccctcggggcggctttagaaaggttgaatcgcgaggaaaaattcgaagggggattcaaaatgaggctggggcgaaaaaggaagataggccgggggaggttaaaaccttttggaaaagaaaaggaaggaagactggatgtgtggcgttccctgagaaagggggtgttcacacggtcacggaacccgtcgaaatgatgggagaaggggagagatgccgtcaggtggacggccagcggattccggtcgcggggctcaccgcccgctcggcccgctagcggtaacgcaaac----------------gaactcggaga-c-gtcggcggaggcccc-gggaagagttgtcttttctttgtaagggtcggactccc-tg-gaatcggttcgcccggagatagggacgtcga----------------ggcccgt-aaagcgccgccgttctcgcggcgtccggtgcgc-------ttccgc-cggcccttgaaaatccgagggagtgaccc--------------------------------------------------------------------------gtc-----------gggggtg-attttcgtgccggatcgtacccatatccgcagcaggtctccraggtgaacagcctctggtcg-atagaagaatgtaggtaagggaagtcggcaagt-tggatccgtaacttcgggaaaaggattggctctgagggccggg-ccg-gtcgggccggggtggcttttccatctaaacggtggtcacagccttctgcgaagc-ccgtcgggcgggtcggcgaagggagctcg-----------------------------------------------------------------------------------------------------------------------------------------------------------------------------------t------------------------------------------------------------------------------------------------------------------------------------------------------------------------------------------------------------------------tccttgcggac--------------------------------------------------agctccccgagc-cgtct------------tcccgtcgggcggaacgcctcg-gtcgcgtcgggaggtggcagggtgtacggtcac--------------caccgtattcctttttttgcttaccgttaccgtaggcgggtcggcgggttcaccccgtccgttcccgtccggttgcccgcactcggccggcggtcgacggccgtctcagaactggcacggacccggggaatccgactgtctaattaaaacaaagcatcgcgacggccggtg---accggtgttgacgcgatgtgatttctgcccagtgctctgaatgtcaaagtgaagaaattccaagaagcgcgggtaaacggcgggagtaactatgactctcttaaggtagccaaatgcctcgtcatctaattagtgacgcgcatgaacggatgaacgagattcccactgtccctatctactatctagcgaaaccacagccaagggaacgggcttggcggaatcggcggggaaagaagaccctgttgagcttgactctagtctgactttgcgaggagacgccggaggcgtagcataagtgggaggaggtca---------------------------aagcccgaccgtgaaataccactactgcggccgtttcttcgctcatccgctgaggcggccggtcggt----cggtc----------------------agccttgccgaccgattttcaagcattcaagcgggtgaaaggtgtagccctgtcgccgtccttgcgagctccggtccgcgggcggagt--------------------------------gtgcgtaccctcatgcgcagatgttttttcttttttttttttttttaaaaaaaaaaactaatgtctggcggtgggcggttccaccttcacctctacggaccgtctccggatgac----------------cgacggctcaccgaatca-----cgttcgcctgcaagccgtcgcggagacagtgtcaggcggggagtttgactggggcggtacatccgtcaaagcgtaacgcgggtgtcctaaggcgagctcggcgaggttagaaacctcgcttcgagcaaaagggcaaaagctcgctcgatcctaatcctcagtacggatgcggaccgcgaaagcgcggcctatcgat-cctttcgccccccaacccgaaagggctttctattcgatcgtattatgggttttttcccgttttaacactgcgtgttgtgtgtatttacggccgctcgtcggtcgttatgtgtgcaggcgtggtgtgtggcggggggaaacccgcggtcgttgccctcacgtact-----------------------------ttaagagttttaagcgagaggtgtcagaaaagttaccacagggataactggcttgtggcggccaagcgttcatagcgacgtcgctttttgatcc-ttcgatgtcggctcttcctatcattgcgaagcagaattcgccaagcgttggattgttcacccaccaacagggaacgtgagctgggtttagaccgtcgtgagacaggttagttttaccctaccgatga
>Placopecten_magellanicus
---------------------------------------------------------------------------------------------------------------------------------------------------------------------------------------------------------------------------------------------------------------------------------------------------------------------------------------------------------------------------------------------------------------------------------------------------------------------------------------------------------------------------------------------------------------------------------------------------------------------------------------------------------------------------------------------------------------------------------------------------------------------------------------------------------------------------------------------------------------------------------------------------------------------------------------------------------------------------------------------------------------------------------------------------------------------------------------------------------------------------------------------------------------------------------------------------------------------------------------------------------------------------------------------------------------------------------------------------------------------------------------------------------------------------------------------------------------------------------------------------------------------------------------------------------------------------------------------------------------------------------------------------------------------------------------------------------------------------------------------------------------------------------------------------------------------------------------------------------------------------------actctctcatgcacaaatttacgtttgtgtgttt-------------------------------------tcactccgacctcagatcagacgagac-tacccgctgaa-tttaagcatatcactaagcggaggaaaagaaactaacaaggattcccccattaacggcgagtgaagtggga-atagccca-gcaccgaatccctcagccttg------c---gctgccgggacctgtggtgtttgggacgaccgctg---------tcgtg-ttgttcgggtgcccaagtcc--tcccgatcggggcc--tctcccacagtgggtgttaggcctttaccggcactc------------------gtcgacacggctatggtcgtcctcggagtcgggttgtttgggaatgcagcccaaagct-ggtggtaaactccatctaaggctaaata--ctgac-acgagtccgatagcggacaagtaccgtgagggaaagttgaaaagaactttgaagagagagttcaagagtacgtgaaaccgcttagagg--caaacgggtggatccgtaaagt-ccacccggg--------gaattcatctt-----------------------------------------------------gctgtcggcggcggacgtcggatcggagatcctttaccggactctgctggcgttcggctgctgccggc--------------------------------------gagtgcactttcc---------------------------ccgggtagagcgc-cacgaccggtttcctg----------------------gcggtcataagctccgcgaaaaggtggctcgtcccctcggggacgagtgttatagatcgcggtagttgtcttgccgggagactgagggtctccagc-----------------------------------------------------------------------------------------------------------------------------------------------------------------------------------------------------gcctgtcggcccgaactagcctgcgttcgttcaactggggtatactgcttgcagtgtt-------cac-------------------------------------------------------------------------cgaccgcgaatgtagtgtgggtacgcagcccg---------------------------------------------gcgacgcgt-----------------------------------------------------------------tgggtcag----------tggcg----attcggtcggcattccacccgacccgtcttgaaacacggaccaaggagtctaacatgtgcgcaagtcatggggtc---------gtacgaaacct--aaaggcacaatgaaag-tga---------------------------------------------------------------------------------------------------aggcag---------------------cctccggtttgcc--------------------------taggtaggatcct------------------------------------------------------------------------------------------------------------------ccctgtaacggggag-----gcgcactaccggcccgtctc----------------------------------------------------------------------------------------------------------------------------------------------------------------gt--cc---------------------------------gca--ttg-ccggggaggcggagcaagagcgtacacgttgggacccgaaagatggtgaactatgcctgagtaggacgaagccagaggaaactctggtggaggtccgtagcgattctgacgtgcaaatcgatcgtcaaacctgggtataggggcgaaagactaatcgaaccatctagtagctggttccctccgaagtttccctcaggatagctggcactca------------------t--ttgcagttttatccggtaaagcgaatgatta-gagg-ccttggggacgaaacgacctcaacctattctcaaactttaaatgggtaagaagtccg--actc-gcttaa----------tt-ggagtcgggcgtt------------------------------------------cgaatgc-gagtgcccagtgggccacttttggtaagcagaactggcgctgt-gggatgaaccaaacgtc-cggttaaggtgccaaacgc--tgacgctcat-cagataccat--aaaaggtgttggttgatacagacagcaggacggtggccatggaagtcggaaaccgctaaggagtgtgtaacaactcacctgccgaatcaactagccctgaaaatgg-atggcgctagagcgt----cg-gacctataccggaccgtcgcc-gcaatacgagcccc-----------------------------ccgggagccatgcggcgacgagtaggagggccgccgtggtga-gcactgaagct--tggggcgcgagcccgggtggagccgccacgggtgcagatcttggtggtagtagcaaatattcaaacgagaa---ctttgaagactgaa-gtggagaagggttccatgtgaacagcagttgaacatgggtcagtcggccctaagagata----ggtaaacaccgttctgaaacg-----ggggcaataccgactctcacgcaaacaa-------------------------------------------------------------------------------------------------------------------------------------------------aaaggcaactgagtgtgcccgtc-ttctatcgaaagggaatcgggttaatattcccgaacccggcatcggagtttggtcctc------a-------------------------------------cg------------------------------------------------------------------------------------------------------------------------------------------------------------------------------------------------------------------------------------------------------------------------------------------------------------------------------------------------------------------------------------------------------------------------------------------------------------------------------------------------------------------------------------------------------------------------------------------------------------------------------------------------------------------------------------------------------------------------------------------------------------------------------------------------------------------------------------------------ggccatgtgcggcaacgcaaac----------------gaactcggaga-c-gtcggcggaagtccc-gggaagagttctcttttctttgtaagggacgaactccc-tg-gaatcggcttgcccggagataggga-cgttg----------------ttcccgt-aaagcactgcggctcttgcagtgtccggtgcac-------ttccgt-cggcccttgaaaatccgagggaga---------------------------------------------------------------------------------------------cattgtg-actttcgtgccggcccgtacccatatccgcagcaggtctccaaggtgcacagcctctagtcg-atagaacaatgtaggtaagggaagtcggcaaat-tagatccgtaacttcgggaaaaggattggctctaagggctggg-ccg-gtcgggctggagtac----------------------------------gaagc-ggggttgg---ga-cgggcacgggctgcg-----------------------------------------------------------------------------------------------------------------------------------------------------------------------------------cgag--------------------------------------------------------------------------gcct--------------------------------------------------------------------------------------------------------------------------------------------cacggt--------------------------------------------------cgagctcggacc-gctgt---ctt------aaccatcccgtggactgcctca-gctgtgctgcg----------------------------------------------------------------------------------------------------gctttcgggtcgttggcttcgtccggcaactaacagccaacttagaactggtacggaccaggggaatccgactgtctaattaaaacaaagcattgcgatggccgtaa---cctggtgttgacgcaatgtgatttctgcccagtgctctgaatgtcaaagtgaagaaattcaatcaagcgcgggtaaacggcgggagtaactatgactctcttaaggtagccaaatgcctcgtcatctaattagtgacgcgcatgaatggattaacgagattcccactgtccctatctactatctagcgaaaccacagccaagggaacgggcttggaaacatcagcggggaaagaagaccctgttgagcttgactctagtccgactttgtgaagagacatgaagggtgtagcataggtgggagt---------------------------------gcaaacgaaattgaaataccactacttttatcgtttctttacttattcagtaaagcggagagcgggg----cgca----------------------------a--gctcctcgattctggaatt-aagtcaccggc----------------------------------------------------------------------------------------------------------------------------------------------------------------------------------------------------------------------------------ctc-----gcgccggtggtgatcctctctgaagacagtgtcaggcggggagtttgactggggcggtacatctgtcaaaaggtaacgcaggtgtcctaaggtgagctcagcgaggacggaaacctcgcgtagagtaaaagggcaaaagctcacttgattttgattttcagtacgaatacagaccgtgaaagcgtggcctatcgat-ccttttg----------------------------------------------------------------------------------------------------------------------------------------------------------act-----------------------------ttaagagttttaagcaagaggtgtcagaaaagttaccacagggataactggcttgtggcagccaagcgttcatagcgacgttgctttttgatcc-ttcgatgtcggctcttcctatcattgtgaagcagaattcaccaagcgttggcttgttcacccactaatagggaacgtgagctgggtttagaccgtcgtgagacaggttagttttaccctactgatga
>Podura_aquatica
-----------------------------------------------------------------------------------------------------------------------------------------------------------------------------------------------------------------------------------------------------------------------------------------------------------------------------------------------------------------------------------------------------------------------------------------------------------------------------------------------------------------------------------------------------------------------------------------------------------------------------------------------------------------------------------------------------------------------------------------------------------------------------------------------------------------------------------------------------------------------------------------------------------------------------------------------------------------------------------------------------------------------------------------------------------------------------------------------------------------------------------------------------------------------------------------------------------------------------------------------------------------------------------------------------------------------------------------------------------------------------------------------------------------------------------------------------------------------------------------------------------------------------------------------------------------------------------------------------------------------------------------------------------------------------------------------------------------------------------------------------------------------------------------------------------------------------------------------------------------------------------------------------------------------------------------------------------------------------------------------------------taataagcggaggaaaagaaactaacaaggattcccttagtaacggcgagcgaaaaggga-aaagccca-gcgctgaatcttacatccaac------g---ggtgtaatgaaatgtagcgtttgggacgtaacttt-------gctcata-ctttttgtttatccaagtccc-tcttgaacggggcca-tagcccatggagggtgctaggcccgtacgataatta-----------------atattgtatgatgcgttacgtccgtagagtcgggttgcttgggagtgcagcccaaatca-ggtggtaaactccatctaaggctaaata--taacc-acgagaccgatagcgaacaagtaccgtgagggaaagttgaaaagaactttgaagagagagttcaatagtacgtgaaacctctcggggg--taagcgggcagaacttgcaagtattggtaga---------agattcagact------------------------------tgttgtgaataattgtatattactgttaagttgactattcgtagtttaactaattttgatatattaatttatttataatg-------------------------------------------------cgtcgcatttctt-----------------------ctattcattcggattgcatacaattgatttggta------------------------------------------------------------------------------------------------------------------------------------atttaggtatttattactgtatgtggaatttattccatataagtttaaattttccaattactattgcgattgttataataataaaataagcacaggttgcggtcaagttttttt---------------------------------------------------------------------acgagttgtgtactttatatgtatggacaagcaattgtaatacgtgtactgtactaac-------tgt-------------------------------------------------------------------------cagtgagaattctatggcatt----------------------------------------------------------------------------------------------------------------------------------attttata----------ttgcagtctaatgcatgcgtggtctgcctgtcccgtcttgaaacacggaccaaggagtctaacatgtatgcgagtcattgagaat-------tatt--aaactc--aaaggcataatgaaag-taa---------------------------------------------------------------------------------------------------agatcc--------------------aattatatggatat--------------------------gaggagagatcat----------------------------------------------gcagaattttaatagattgaaaaatt------------------------------------------tattgaataaagtat-----gcgcatctccgggacgtttt----------------------------------------------------------------------------------------------------------------------------------------------------------------aa--cc--------------------------------------tctgaaggtagggcgtacctagagcatacacgttgggacccgaaagatggtgaactatgcctggtcagaacgaagtcaggggaaaccctgatggaggttcgtagcgattctgacgtgcaaatcgatcgtcggaactgggtataggggcgaaagactaatcgaaccatctagtagctggttccctctgaagtttcccttaggatagctggcgctta---------------tgtt--aaacagtctcatccggtaaagcgaatgatta-gagg-ccttggggccgaaacgacctcaacctattctcaaactttaaatgggtgagaggttga--actt-gcttga----------tt-gaagtttaacaat------------------------------------------ggatggt-gagtgccaagtgggccactcttggtaagcaggactggcgctgt-gggatgaaccaaacgtt-gagttaaggcgcccgaatc---gacgctcat-gagatcccat--aaaaggcgttggttgcttaagacagcaggacggtggccatggaagtcggaatccgctaaggagtgtgtaacaactcacctgccgaagcaactagccctgaaaatgg-atggcgctgaagcgt----cg-tgcccatactcaaccgttaaa-tcatagaggtataa-----------------------tttattatatccgcgaggatttaacgagtaagagggtcgtggtgatgt-gcgtagaagggt-ctgggcgtgggcctacctggagccgtcatcagtgcagatcttggtggtagtagcaaatactttggagaggc---cccgaaggaccgat-gtggagaagggtttcgtgtgaacagccgttgtacacgagtgagtcgatcctaaacccga----cgagaagtcggtatcactgta-----tgagtattattag---------------------------------------------------------------------------------------------------------------------------------------------------------------taaaaaatcgtaatctctacattg-ataaggtgaaagggaatctggtttcaattccagaacctagtgtcggaaccgctcttttca---------------------------atatattccttgtgttt------------------------------------------------------------------------------------------------------------------------------------------------------------------------------------------------------------------------------------------------------------------------------------------------------------------------------------------------------------------------------------------------------------------------------------------------------------------------------------------------------------------------------------------------------------------------------------------------------------------------------------------------------------------------------------------------------------------------------------------------------------------------------------------------------------------------------------------------atattgtcgaggtaactcaaaa----------------agacccggaga-a-gccattagaacccat-aggaagagttttcttttctgcttgagttgttaagcgccctg-gaattccttcacggagagatagggt--caag----------------acgacga-agagcatcgcagttactgtgatgtctgtggtg--------ttttaa-tggaccttgaaaatctgggagaggg--------------------------------------------------------------------------------------------aaacggg-agcgtcgcactagttcgtacccatatccgcagcaggtctccgaggtgagcagcctctggtcg-atagaacaatgtaggtaagggaagtcggcaaat-cggatccgtaacttcgggacaaggattggctctgaggattggg-gca-gtcgggccaagttag----------------------------------gaaatggtgtgtgc---caatgtaacgggcctgtg-----------------------------------------------------------------------------------------------------------------------------------------------------------------------------------ttta-----------------------------------------------------------------------------------------------------------------------------------------------------------------------------------------------------------aaatttatggcaacattgatt--------------------------------------------------tgaatacggtct---cac---ctg------aggcctactatggaatgacttg-gctaggagagcc---------------------------------------------------------------------------ttgtaatattttgtaaattgtattatttggattaaactttcttcggcttccatttaacaatcaactcagaactggcacggaccgggggaatccgactgtctaattaaaacaaagcatcgtgatggctctt----gcgggtgatgacacgatgtgatttctgcccagtgctatgaatgtcaaagtgaagaaattcaaccaagcgctggtaaacggcgggagtaactatgactctcttaaggtagccaaatgcctcgtcatctaattagtgacgcgcatgaatggattaacgagattcccactgtccctatctactatctagcgaaaccacagccaagggaacgggcttgggcccatcggcggggaaagaagaccctgttgagcttgactctagtctagcattgtgaggagacacgagaggtgtagcataagtgggagact-------------------------------tcggtcaaatttgaaataccactactcccgtcgtttcctcacttactcggtgaagtgggaagcaatt----agtat-----------cttattcgtaagtat----taattggaattgttgagcc-aaatttctagt------------------------------------------------------------------------------------------------------------------------------------------------ctcttagagagcggatattttatgaatagtgcatatttggaggaaactttg----------------agtatgtgtttgaagtat-----tatattgaaatgactcaatccgaggacaccgctaggcggggagtttgactggggcggtacatctgtcaaatgataacgcaggtgtcctaaggccagctcagtgaggacagaaacctcacgtagagtaaaagggcaaaagctggcttgatcctgattttcagtacgaatacggactgcgaaagcacggcctatcgat-ccttttg----------------------------------------------------------------------------------------------------------------------------------------------------------gct-----------------------------tcaagagttttgagcaagaggtgtcagaaaagttaccacagggataactggcttgtggcggccaagcgttcatagcgacgtcgctttttgatcc-ttcgatgtcggctcttcttatcattgcgaagcagaattcgccaagtgttggattgttcacccaccaataaggaacgtgagctgggtttagaccgtcgtgagacaggttagttttaccctaccgatgg
>Polyxenidae_sp.
-------------------------------------------------------------------------------------------------------------------------------------------------------------------------------------------------------------------------------------------------------------------------------------------------------------------------------------------------------------------------------------------------------------------------------------------------------------------------------------------------------------------------------------------------------------------------------------------------------------------------------------------------------------------------------------------------------------------------------------------------------------------------------------------------------------------------------------------------------------------------ttgcggcccggtgcctcgtggt------------------------------------------------------------gccggggccacgcctgtctgagggtcggttaa------------------------------------------------------------------------------------------------------------------------------------------------------------------------------------------------------------------------------------------------------------------------------------------------------------------------------------------------------------------------------------------------------------------------------------------------------------------------------------------------------------------------------------------------------------------------------------------------------------------------------ccaagccaattgctatgctcctctctgtgcggagcagggctttcttatcgtagccgtttgtagaagccatggctccagttaaaatgttgggcgttttctgcatgttgtggatcaagctggcacgaagctgccgtgtgtggtggtgtcgtaggtgctggaaactggtgagcttgcagagttttcctatgtgcttgctctgtgaaacctgcttttgggttcctgccacggtgcctgttgccgcagtagcccggrggcgtgatgcttgctcagtttctggactcg-------------------------------------cttcctcgacctcagatcagacgtgat-tacccmctgaa-tttaagcatatcagtaagtggtggaaaagacaccaactggaataaccttagtaacggcgagtgaacaggtt-tgagccca-gcgccgaagccacccgtcgtct-----c---ggtgggttgcaatgtggtgtatgggaaggaccgtt-------tcggkgg-ctggctgcaagcccaagtcc--ccctgactggggcca-tcacccgtggagggtgccaggcccgtgtggcttgct----------------ggctgtctctgtttggttctctcccgagagtcgggttgcttgagagtgcagccctaagtg-ggtggtaaactccacctaaggctaaatac-tgacc-gcgagtccgatagcgaacaagtaccgtgagggaaagttgcaaagaactttgaagagagagttcaagagtacgtgaaaccgctcagagg--taaacgggtggaacctcgaagg-tcgaagggag-------ggattcaacct-----------------------------------------------gatggctgttgttgccccggagtgtttctggagttggaccgagtgcctgtccttttggtatgggtgcgcggtttggcctggtggccctgggtgcaacggctggt--------gggtgcacttccc--------------------------tcccggtaggacgc-cgcgaccggtcggga-------------------------------------------------------------------------------------gttatgaggtctcataagtctgtgccaatgcaggtgcccagttgttggtctctcgggactgcggctgcggttttagcaggtactgttggtggacctccccgaccgaggaccggatggtggcccgcacccgcttgttgt---------------------------------------------------------------------------------------------gagcgtgggttgttctcccggggcgagtgctttgccggtgtggtgatccgcttcgcccttgtggtggg-------------------------------------------------------------------------cggctgttgcccggtgttcactgccctgcccc---------------------------------------------ttgggagtggctcccgctgtggtgctt-----------------------------------------------ggggtctg----------cggcg----agtaggtcggtcctccacccgacccgtcttgaaacacggaccaaggagtctaacatgtgcgcgagtctgtgggac--------tttccgaggccc--cggggcgcaatgaaag-tga---------------------------------------------------------------------------------------------------aggtcg---------------acttcttttcgggccgacc--------------------------gaggtgggatcct-----------------------------------------------------------------ggcagacgt----------------------------------------gaaaacttttgttgg-----gcgcaccgccggcccgtctc----------------------------------------------------------------------------------------------------------------------------------------------------------------ga--cc---------------------------------gcttattg-tcggtgaggcggaacgagagcgtacacgttgggacccgaaagatggtgaactatgcctgggcaggacgaagccagaggaaactctggtggaggtccgtagcgattctgacgtgcaaatcgatcgtcagacctgggtataggggcgaaagactaatcgaaccatctagtagctggttccctccgaagtttccctcaggatagctgaagctca---------------gaggc-acgcagtctcatccggtaaagcgaatgatta-gagg-ccttggggtcgaaacgacctcaacctattctcaaactttcaatgggtgagaagtccg--gatt-gcttga----------ct-gaatcccggacgc-----------------------------------------atggatgt-gagtttcaagtgggccacttttggtaagcagaactggcgctgt-gggatgaaccaaacgct-gggttatggcgcccgatgc--agacgctcat-gagaccccat--gaaaggtgttggttgctacagacagcaggacggtggccatggaagtcggaatccgctaaggagtgtgtaacaactcacctgccgaagcaaccagccctgaaaatgg-atggcgctccagcgt----tg-agcccatacccagccgcccgg-gcagaaatgttcgc---------------------------tctgggtgtggatgcccgggcgagtaggagggtcgcggcggtg--gcggcgaaggtg-tcaggcgcgagcctgcctggagctgccgccggtgcagatcttggtggtagtagcaaatactcaagtgagaa---ccttgaggaccgaa-gtggagaagggttccatgtgaacagcagttgaacatgggtcagtcggtcctaagggatc----ggcgaaagccgttcagaggcg-----ggggattg------------------------------------------------------------------------------------------------------------------------------------------------------------------------ttttttgatgaagctcccgc-ttcacccgaaagggaatccggttaatattccggaacccggacacggagatcggtcccgtt----ttccgcactcgtgcccttgtggtgtgtttgttgggggcgg------------------------------------------------------------------------------------------------------------------------------------------------------------------------------------------------------------------------------------------------------------------------------------------------------------------------------------------------------------------------------------------------------------------------------------------------------------------------------------------------------------------------------------------------------------------------------------------------------------------------------------------------------------------------------------------------------------------------------------------------------------------------------------------------------------------------------------------------gtcccaaagcggtaacgcaaac----------------gaactcggaga-c-gtcggcgagggcccc-ggggagagttttcttttcttcttaagggtcggaatccc-tg-gaatcggctcgcccggagataggga-tgtag----------------tacccgt-agagcaccgcggctcttgcggtgtccggtgcgc-------tcttgt-cggcccttgaaaatctgagggagt---------------------------------------------------------------------------------------------ggttatg-attttcgtgctgggccgtacccatatccgcagcaggtctccaaggtgaacagcctctggtcc-atagaacaatgtaggtaagggaagtcggcaagc-cagatccgtaacttcgggataaggattggctctgagggctggg-ccg-gtcgggctgttgttg----------------------------------gaagc-gtgtgagg---caccgtgccggggctggg-----------------------------------------------------------------------------------------------------------------------------------------------------------------------------------caag--------------------------------------------------------------------------gctg---------------------------------------------------------------------------------------------------------------------------tcactggcttgtctggtgtcagt--------------------------------------------------caaactcggacccggttt---tgg-----ggccaaggccgtggaaggcctca-gctatgtggcgg-----------------------------------gggccaacgctgtcgtgctgtgcttagtggtggggtgttcgcatcttgccacgaagctggtgctggcagtgccctgttcacttcgtccggcgagtaacagccaactcagnnnnnnnnnnnnnnnnnnnnnnccgactgtctaattaaaacaaagcatcgcgatggccggtg---agcggtgttgacgcgatgtgatttctgcccagtgctctgaatgtcaaagtgaagaaattcattgaagcgcgggtaaacggcgggagtaactatgactctcttaaggtagccaaatgcctcgtcatctaattagtgacgcgcatgaatggattaacgagattcccactgtccctatctactatctagcgaaaccacagccaagggaacgggcttggtagaatcagcggggaaagaagaccctgttgagcttgactctagtttggctttgtgaagagacatgagaggtgtagcataagtgggaggcccgctc---------------------tgtgtggtgtcgccagtgaaataccactactctcatcgtttctttacttactcggtgaggcggggagcgagt----ctaac-----------ccccgtgttggggc-----ggctctggtgagtggtgtt-aagcgccgcaa-------------------------------------------------------------------------------------------------------------------------------------------------------------------------------------------------------------------------acccagcttgtc-----tgggtgggcgcgacccgttccgaggacagagccaggcggggagtttgactggggcggtacatctgtcaaatggtaacgcaggtgtcctaaggctagctcagcgaggacagaaacctcgcgtagagcaaaagggcaaatgctggcttgatcttgattttcagtacgaatacggaccgcgaaagcgtggcctatcgat-cctttcg----------------------------------------------------------------------------------------------------------------------------------------------------------att-----------------------------ttaagagttttaaacgagaggtgtcagaaaagttaccacagggataactggcttgtggcggccaagcgttcatagcgacgtcgctttttgatcc-ttcgatgtcggctcttcctatcattgcgaagcagaattcgccaagcgttggattgttcacccaccaatagggaacgtgagctgggtttagaccgtcgtgagacaggttagttttaccctactgatga
>Priapulus_caudatus
------------------------------------------------------------------------------------------------------------------------------------------------------------------------------------------------------------------------------------------------------------------------------------------------------------------------------------------------------------------------------------------------------------------------------------------------------------------------------------------------------------------------------------------------------------------------------------------------------------------------------------------------------------------------------------------------------------------------------------------------------------------------------------------------------------------------------------------------------------------------attgcggcaccgggtcatt----------------------------------------------------------------cccggtgccacgtccgtctgagggtcggtacaatcatcgcgcacgatcccgcgtcgcgcgcgccttggacgcttgcagtcattcattgctgccatcccgccaggcagcgtcgacttcatcgtcttaaattgagacgctcgacgcgctcaactctcatgctcgttcgaagacgtcgaagacgtcggtccgcgaacaagcggttgcccgcttggcgtcgtcgtaggcactcgatccacgtatgcgagtcccgtaccgtctacgacgtgccatctcgaaagcggtcgcatccgtagccgacgttgcaatctcgattcgatcgtctttgattagagagtctttcgccgtcaacggagcaaattgctggtgaagcgggtgcgtgctgtgcgtgcgtgtgtgcaccgcacagcgtcggcagcgcagatgrccgcctcgttacgtgttgctcgcgcgaagcattatcggcttcgctgctggcacacgtccgtcgccgaggctgctggtgctgttgctgccgctgctgc------------------------------------------------------------------------------------------------------------------------------------------------------------------------------------------------------------------------------------------------------------------------------------------------------------------------------------------------tgtgctgttgccacgtctgtcgacgccgccgtcgccaccaccgtgttcttcaccaaaaaacga-------------------------------------tcataacgacctcagatcgggcgtgac-tacccgctgaa-tttaagcatattactaagcggaggaaaagaaactaacaaggattcccctagtaacggcgagtgaacgggga-agagccca-gcaccgaatcgcgtcgacgttt-----c---gccggcgtgaactgtggtgtttaggagagcatttc---------cgtcg-acgttcgagttgctccgtcc--tcctgaccggggccc-tttcctacgaagggtgcaaggcccgtattgccactc------------------gtcgtcgtcggtattcgcctcctttgagtcgggttgtttgggattgcagcccaaagtg-ggtggtaaactccatctaaggctaaata--ctgac-acgggaccgatagcaaacaagtaccgtgagggaaagttgaaaagaactttgaagagagagttcaagagtacgtgaaaccgctcagagg--caaacgggtggacccgcaaacg-tggtcgttc--------gaattcaaccg------------------------------------------------tgctcgatgtcgcaaacgggagctttctcgagggatccgcaaggacccggcttccgccgacgatacgtgcg----------------------------------------tagtgcattttcg----------------------------aacggctgatac-cacaaccggtgcgtcg----------------------gagagtatcgaactgtgcgagcaggtaaccggcgctctcgatg----------------------------------------------------------------------------------------------------------------ctccggcgttaagctctgcagcttcggctcttcgacgcaaccgaggcatgcctattccgcgccatcccgtc-------------------------------------------------------------------gggcttgcgccggtcgtctcgccttttctcccgaacgtcaggaactgcgtgcagtgcc-------tgg-------------------------------------------------------------------------caaccgcgaagagccgctggcggc---------------------------------------------------------------------------------------------------------cgtcgctcgcaagtcggcgctcaaggtttg----------tggtg----tttatgtcggcaacccacccgacccgtcttgaaacacggaccaaggagtctaacatgtgtgcaagtcattgggta----------tcgaacactc--aaaggcgcaatgaaag-tga---------------------------------------------------------------------------------------------------aggtcg-------------------actttccggtcggct--------------------------taggcgagatccc-------------------------------------------------------------------------g----------------------------------------gataccgatgtccgg-----gcgcactgccggcccatctc----------------------------------------------------------------------------------------------------------------------------------------------------------------gt--cc---------------------------------gcc--acg-tcggtgaggtggagctagagcatgcatgttgggacccgaaagatggtgaactatgcctgagtaggttgaagccagaggaaactctggtggaaggccgtagcgattctgacgtgcaaatcgatcgtcgaacttgggtataggggcgaaagactaatcgaaccatctagtagctggttccctccgaagtttccctcaggatagctggcgctca-------------------tcatgcagttttatccggtaaagcgaatgatta-gagg-cattggggtcaaaacgacttcaacctattctcaaactttaaatgggtaagaagcctg--actc-gctcga----------tt-ggagccaggccac-------------------------------------------gaatgc-gagtgcccagtgggccacttttggtaagcagaactggtgctgt-gggatgaaccaaacgccggggttaaggcgcccgatgg--tgacgctcat-cagaccccag--aaaaggtgttggttgatatagacagcaggacggtggccatggaagtcggaatccgctaaggagtgtgtaacaactcacctgccgaatcaaccagccctgaaaatgg-atggcgctggagcgt----cg-agcccatacccggccgcccgg-gcagagtagccgac-----------------------------caggccgaaatgccctggcgagtaggagggtcgcagcggtgc-gcgttgaaggag-tcgggcgcgagcccgcccggagccgccgctggcgcagatcttggtggtagtagcaaatattcaaatgagaa---ctttgaagactgaa-gtggagaagggttccatgtgaacagcagttggacatgggtcagtcgatcctaagagata----ggcgaacgccattccgaagcg-----agggcaat------------------------------------------------------------------------------------------------------------------------------------------------------------------------------ctgttttgcccgcc-gtcgatcgaaagggaatcgggttaatattcccgaacccggacacggagattggccctt------c-------------------------------------gg------------------------------------------------------------------------------------------------------------------------------------------------------------------------------------------------------------------------------------------------------------------------------------------------------------------------------------------------------------------------------------------------------------------------------------------------------------------------------------------------------------------------------------------------------------------------------------------------------------------------------------------------------------------------------------------------------------------------------------------------------------------------------------------------------------------------------------------------ggtccagtgcggtaacgcaaac----------------gaactcggaga-c-gtcggcggtagtccc-gggaagagttgtcttttctttgtaaggggcgcactccc-tg-gaatcggtttgcccggagataggga-tgttg----------------tttccgt-aaagcaccgcggctcttgcggtgtccggtgcac-------tgccgt-cgacccttgaaaatccgagggaga---------------------------------------------------------------------------------------------cagtgtg-attttcgtgccggatcgtacccatatccgcagcaggtctccaaggtgaacagcctctagtcg-atagaacaatgtaggtaagggaagtcggcaagt-cagatccgtaacttcgggaaaaggattggctctaagggctggg-ccg-gtcgggctgtggtag----------------------------------gaagc-gggtctgg---aaccgcaccgggactggg-----------------------------------------------------------------------------------------------------------------------------------------------------------------------------------caag--------------------------------------------------------------------------accg--------------------------------------------------------------------------------------------------------------------------------------------caaggt--------------------------------------------------cgtgctccgacc-gacg-----ga------acccttcccgtggattgcctca-gctgtgcaaccg-----------------------------------------------------------------------------------------------------tctcgtgcggttcgcttcgtccggcatccaacagccgacttagaactggtacggaccaggggaatccgactgtctaattaaaacaaagcattgcgatggccgttg---gtcggtgttgacgcaatgtgatttctgcccagtgctctgaatgtcaaagtgaagaaattcaaccaagcgcgggtaaacggcgggagtaactatgactctcttaaggtagccaaatgcctcgtcatctaattagtgacgcgcatgaatggattaacgagattcccactgtccctatctactatctagcgaaaccacagccaagggaacgggcttggcgaaattagcggggaaagaagaccctgttgagcttgactctagtccgactctgtgaagagacatgagaggtgtagaataggtgggaggct-------------------------------tcggccgccggtgaaataccactactttcatcgtgtctttacttattcgatgaagcggaaagcgagc----ctcg----------------------------c--ggctctttattctcgaatt-aaaccgtcggt----------------------------------------------------------------------------------------------------------------------------------------------------------------------------------------------------------------------------------gta-----gtgccgacggcaatccgcctcgaagacagtgtcaggcagggagtttgactggggcggtacatctgtcaaagggtaacgcaggtgtcctaaggcgagctcagcgaggacagaaacctcgcgtagagcaaaagggcaaaagctcgcttgattttgattttcagtacgaatacagaccgtgaaagcgtggcctatcgat-ccttttg----------------------------------------------------------------------------------------------------------------------------------------------------------act-----------------------------ttaggagttttaagcaagaggtgtcagaaaagttaccacagggataactggcttgtggcagccaagcgttcatagcgacgttgctttttgatcc-ttcgatgtcggctcttcctatcattgtgaagcagaattcaccaagcgttggattgttcacccactaatagggaacgtgagctgggtttagaccgtcgtgagacaggttagttttaccctactgatga
>Ptychodera_flava
--------------------------------------------------------------------------------------------------------------------------------------------------------------------------------------------------------------------------------------------------------------------------------------------------------------------------------------------------------------------------------------------------------------------------------------------------------------------------------------------------------------------------------------------------------------------------------------------------------------------------------------------------------------------------------------------------------------------------------------------------------------------------------------------------atcatcgacacttcgaacgc------------------------------------------------acatggcggccccgggtgccttt--------------------------------------------------------------cccggggccacgcctgactgagggtcgttttc-----------------------------------------------------------------------------------------------------------------------------------------------------------------------------------------------------------------------------------------------------------------------------------------------------------------------------------------------------------------------------------------------------------------------------------------------------------------------------------------------------------------------------------------------------------------------------------------------------------------------------------------------------------cagtgtgcatcgatcgcggggcttgccccgcgcaatcggcggactagcctcgcgggaacggggtggcttccacccgctgccttttcgcgatcgccgtagggaggtcagtcccgctgacgccgtccgcgggcggtgcctgtccgttctgtcctcggcctcgggcttgagaccgcaggagagccggagagcccgcgccgggcggcccggcggaaagcgcaggcccgttgcggccccagggtcgtgccccaatcga-------------------------------------ccgcctcgacctcagatcagacgtgac-tacccgctgaa-tttaagcatattactaagcggaggaaaagaaactaaccaggattccctcagtaacggcgagtgaagcggga-atagccca-gcgccgaatcccgccgcccccggc---g---acggtagggaactgtggcgtaaggaagcaccgagt--------cgggct-gcgtcggggtgcccaggtcc--ttctgatcgaggccc-ccgcccagagcgggtgtcaggcccctgcctgcaccg------------------ggcgcaggccgtccgaggcttccaggagtcgggttgtttgagagtgcagccccaagagcggtggtaaactccatcgaaggctaaata--ctggc-acgagaccgatagaagacaagtaccgtgagggaaagttgaaaagaactttgaagagagagttcaagagtacgtgaaactgctcagaag--caaacgggtgggcccgcaacgt-cggcccggg--------ggattcagccg---------------------------------------------------gccgccggtccggtggccgcccgcgacatgccgatccgcaaggacgggcgcgggcgtcgtgtccggccggtgac----------------------------------cggcgcacttctc---------------------------ccgggtggagcgctcgcgaccggtcccgtg----------------------------------------------------------------------------------------------------------------------------------------------------ttagcggccagaaggcgcccgccggaaaaggtggccggcagtttgcgtgctgccggagcttatagacggccggggcgc-----------------------------------------------------------------------------------------ctgggagctcgccgcgggaccgaggaccgaggacctgtccgcccctggttttgagggc-------cgg-------------------------------------------------------------------------ggccgccggctcggcaggcggggcggttatgg---------------------------------------------cggggactgttctcagtgccggccgtccgtgtccgcctgcgtcggggccgggtggcgcccacgacagggcagccgaggtcag----------cgagg------agggccggttgcccacccgacccgtcttgaaacacggaccaaggagtctaacacgtgcgcgagtcacagggccca------gtcccctggcct--gtgggcgtagcgaagg-tga---------------------------------------------------------------------------------------------------agggcg---------------------gcccggtccgccc--------------------------gaggtgggatccc------------------------------------------------------------------------gc----------------------------------------cggccgcggccgcgg-----gcgcaccaccggccgatctc----------------------------------------------------------------------------------------------------------------------------------------------------------------gt--cc---------------------------------gcc--ccg-tcggtgaggtcgagcaggagcgtacgcgttgggacccgaaagatggtgaactatgcccgggtaggacgaagccagaggaaactctggtggaagtccgtagcgattctgacgtgcaaatcgatcgtcgaacctaggtataggggcgaaagactaatcgaaccgtctagtagctggttccctccgaagtttccctcaggatagctggcgctcg---------------agagagacgcggttttatcgggtaaagcgaatgacta-gagg-tcttggggacgaaacgtcctcaacctattctcaaactttaaattggtaagaagtccg--actc-gctcga----------tt-ggagccgggcctt----------------------------------------ggcgaacgc-gagtgcccagtgggccactcttggtaagcaggactggcgctgc-gggatgaaccgaacgcc-gggttaaggcgcccggagg--ggacgctcat-cagaccccat--aaaaggtgttggttgatacagacagcaggacggtggccatggaagtcggaatccgctaaggagtgtgtaacaactcacctgccgaatcaactagccctgaaaatgg-atggcgctggagcgtccgccg-agcccacacccggccgccgcg-gcatggcaaccctg----------------------------ttgccggcctaggccgcggcgagtaggagggccgctgcggtga-gcgcagaagcg--ccgggcgcgagcccgcgtggagccgccgcaggtgcagatcttggtggtagtagcaaatattcaagtgagaa---ccttgaaggccgaa-gtggagaagggttccatgtgaacagcagttgaacatgggtcagtcgagcctgagagata----ggagagctccgttctgacgac-----aaggggcg------------------------------------------------------------------------------------------------------------------------------------------------------------------------tcttgcctggccccctttgc-actcctcgaaagggaatcgggtcaatattcccgaacccgagcacggagatctgccgcatt----cgcg----------------------------------tg------------------------------------------------------------------------------------------------------------------------------------------------------------------------------------------------------------------------------------------------------------------------------------------------------------------------------------------------------------------------------------------------------------------------------------------------------------------------------------------------------------------------------------------------------------------------------------------------------------------------------------------------------------------------------------------------------------------------------------------------------------------------------------------------------------------------------------------------cggccggtgcggcgacgcaaac----------------gaactcggaga-c-gccggcgggggcccc-gggaagagttctcttttcttggtaaggggcggacaccc-tg-gaatcggttggcccggaggtagggg-ccgca----------------gccccgt-aaagcaccgcggctcttgcggtgtccggtgcgc-------tgccgc-cggcccttgaaaatccgagggaga---------------------------------------------------------------------------------------------cggcctg-attgtcgtgccgggtcgtacccatatccgcagcaggtctccaaggtgaacagcctctggccg-atagaacaatgtaggtaagggaagtcggcaaat-tagatccgtaacttcgggataaggattggctctgaggaccggg-tcg-gtcgggctgcggtgc----------------------------------gaagc-gggcctgg---aaccgcaccgtgactggg-----------------------------------------------------------------------------------------------------------------------------------------------------------------------------------cgag--------------------------------------------------------------------------gccc-------------------------------------------------------------------------------------------------------------------------------------gcctgcgggcggt--------------------------------------------------ggagcccggact-agcgt---cgg------gtccttcccgtggagcgcctca-gctgcgcggccc--------------------------------------------------------------------------------------------cgccgcttcggcggccggggtggcttcggccggcgacaaacggccgactcagaactggtacggaccgggggaatccgactgtttaattaaaacaaagcattgcgaggaccgcca---ccgggcgctgacgcaatgtgatttctgcccagtgctctgaatgtcaaagtgaagaaattcaatcaagcgcgggtaaacggcgggagtaactatgactctcttaaggtagccaaatgcctcgtcatctaattagtgacgcgcatgaatggattaacgagattcccactgtccctatctactatctagcgaaaccacagccaagggaacgggcttggcagaattagcggggaaagaagaccctgttgagcttgactctagtccgactctgtgaagggacatgggaggtgtaggataggtgggaggcctc-----------------------------cgggccgccggtgaaataccactactctgatcgttttttcacttatccggtgagacggggagcgggg----cctc----------------------------g--ggtcccggattctggcgtc-aagcgccgagc----------------------------------------------------------------------------------------------------------------------------------------------------------------------------------------------------------------------------tccctccgc-----gggagaggcgcgacccgctccggccacagtgtcaggcggggagtttgactggggcggtacatctgtcaaacggtaacgtaggtgtcctaaggcgagctcggcggggacggaaaccccgcgtggagcaaaagggcaaaagctcgcttgattttgattttcagtgcgaatacagaccgtgaaagcgcggcctatcgat-ccttttg----------------------------------------------------------------------------------------------------------------------------------------------------------agg-----------------------------ttgagggtttcaagcaagaggtgtcagaaaagttaccacagggataactggcttgtggcggccaagcgttcatagcgacgtcgctttttgatcc-ttcgatgtcggctcttcctatcattgcgaagcagaattcgccaagcgttggattgttcacccactaacagggaacgtgagctgggtttagaccgtcgtgagacaggttagttttaccctactgatgg
>Pycnophyes_sp.
------------------------------------------------------------------------------------------------------------------------------------------------------------------------------------------------------------------------------------------------------------------------------------------------------------------------------------------------------------------------------------------------------------------------------------------------------------------------------------------------------------------------------------------------------------------------------------------------------------------------------------------------------------------------------------------------------------------------------------------------------------------------------------------------------------------------------------------------------------------------attgcggcactgggccatt----------------------------------------------------------------cccagggccacgcccgtctgagggtcggttgtgttaaattgcaaaccgtgcgtcgtttgcaccttggacgttcgcagccgtggcactcaaagcggcttcgtcgtcccaagcgtagactttcgtccgcatgcccaacaaatctgccggcagcactcgggtctgctgcggctggcacgagatgtcgcgcagggcacccaagccaggcagagacacgggcacgtggcacggagcgaagagcaacggtcgagcccttggctcggcctct--------------------------------------------------------------------------------------------------------------------------------------------------------------------------------------------------------------------------------------------------------------------------------------------------------------------------------------------------------------------------------------------------------------------------------------------------------------------------------------------------------------------------------------------------------------------------------------------------------------------------------------------------------------------------------------------------------------------ttgtctcgacctcagatcggacgtgat-tacccgctgaa-tttaagcatattactaagcggaggaaaagaaactaacaaggattccaccagtaacggcgagtgaacgtgga-agagccca-gcaccgaatccccctgtcgttc-----g---ggcggcgggaactgtggtgtttaggagagcctgtc--------cgtcac-cggccgaggtgtccccgtcc--tcctgactgtggccc-ttgcctgagaagggtgcaaggcccgttcagacgccc------------------gccggtgtcggtctgcgcctccaaggagtcgggttgtttgggattgcagcccaaagtg-ggtggtaaactccatataaggctaaata--ccgac-acgagaccgatagccaacaagtaccgtgagggaaagttgaaaaggactttgaagagagagttcaacagtacgtgaaaccgttcagagg--caaacgggtggaaccgccaagt-ccggttggc--------aaattcaactc-----------------------------------------------ggcaactgtgccgccgaagcaggttgacctaacggatccgtaggaccgggcctgctgccgatggccactgcc----------------------------------------gggtgcacttttt---------------------------ccgaccagagcgc-cacgaccgactggcag-----------------------------------------------------------------------------------------------------------------------------------------------------------------------------------------cccgacaaaggacggcgagaaggtagctgcggcgcgcctcggcgcgcaagcagtgtt-------------------------------------------------------------------------acagctcgtcgctccggtcgggagggccggtcgaggctagcgacccacgtgccagcac-------tag-------------------------------------------------------------------------tgctcgggccccgtgcgcgggcgcgccgcggc---------------------------------------------ggcgggactgcttgcagtgccgctgccagcgactgtgcgtccaagccgcgcggacggctcccgagtcggcaccggaggtctg----------tggcg----acttatacggcaccccacccgacccgtcttgaaacacggaccaaggagtccaacgggtgcgcgagtcatggggtt---------ttgcaacacct--aaaggcgcaatgaaag-tga---------------------------------------------------------------------------------------------------aggccg-------------------tcctctaggtcggct--------------------------caggtgggatccc-------------------------------------------------------------------------------------------------------------------gtccgtccgggcgg-----gcgcaccaccagcccatctc----------------------------------------------------------------------------------------------------------------------------------------------------------------gc--ac---------------------------------gcc--acg-tcgtggaggtggagcaagagcgtacccgctgggacccgaaagatggtgaactatgcgtgagtaggacgaagccagaggaaactctggtggaagtccgtagcgattctgacgtgcaaatcgatcgtctgacttgcgtataggggcgaaagactaatcgaaccgtctagtagctggttccctccgaagtttccctcaggatagctggcgctca---------------tggg--aagcagttttatccggtaaagcgaatgatta-gagg-ccttggggccgaaacgacctcaacctattctcaaactttcaatgggtaagaagtccg--tccc-gctcag----------tt-ggggacggacacc-------------------------------------tctgtcgaatgc-gagtgcctagtgggccacttttggtaagcagaactggcgctgt-gggatgaaccaaacgcc-gggttaaggcgcccgatgc--cgacgctcat-cagatcccag--aaaaggtgttggttgatatagacagcaggacggtggccatggaagtcggaatccgccaaggagtgtgtaacaactcacctgccgaatcaactagccctgaaaatgg-atggcgctggagcgt----cg-agcccatacccggccgtcggg-gcagagaagcctgc-----------------------------caggtcgacaggccccgacgagtaggagggtcgcagtggtgt-gcattgaaggtg-tcgggcgcgggcccgcccggagccgccactggcgcagatcttggtggtagtagcaaatattcaaatgagaa---ctttgaaggccgaa-gtggagaagggttccatgtgaacagcagttgaacatgggtcagtcgatcctaagagata----ggagaaatccgttcggaaccg-----gggcactg-------------------c-------------------------------------------------------------------------------------------------------------------------------------------------cgccttaaaagcgcatgcccgtc-ttcaatcgaaagggaatcaggttaacattcctgaacctggacacggagatcgaccctt------c-------------------------------------tg------------------------------------------------------------------------------------------------------------------------------------------------------------------------------------------------------------------------------------------------------------------------------------------------------------------------------------------------------------------------------------------------------------------------------------------------------------------------------------------------------------------------------------------------------------------------------------------------------------------------------------------------------------------------------------------------------------------------------------------------------------------------------------------------------------------------------------------------ggtccagtgcggcaacgcaaac----------------gaactcggaga-c-gctggcaggagtccc-cggaagagttgtcttttctttgtaagggacggactccc-tg-gaatcggcttgcccggagataggga-cgttg----------------ttcccgt-aaagcagcgcggctcttgcgctgtcgggtgcac-------tcctgt-cggcccttgaaaatccgagggaga---------------------------------------------------------------------------------------------cagtgtg-attttcgtgccagatcgtaccaatatccgcagcaggtctccaaggtgaacagcctctggtcg-atagaacaatgtaggtaagggaagtcggcaagt-tagttccgtaacttcgggaaaaggaatggctctgagggctggg-ctg-ttcgggctggtgctg----------------------------------gaagc-agtgctgg---cgccgtaccggggctggg-----------------------------------------------------------------------------------------------------------------------------------------------------------------------------------cgcg--------------------------------------------------------------------------accg--------------------------------------------------------------------------------------------------------------------------------------------tcaggt--------------------------------------------------tgggcccggaac-agtgt---cgg------aaccttcctgtggaatgcacca-gctgcgcaggc----------------------------------------------------------------------------------------------------gtcttcgggcgtcctgcttcgggcagcatccaacagccagctcagaactggtacggaccaggggaatccgactgtctaattaaaacaaagcattgcgacggccgtag---ctcggtgttgacgcaatgtgatttctgcccagtgatatgaatgtcaaagtgaagaaattcaaccaagcgctattaaacggcgggagtaactatgactctcttaaggtagccaaatgcctcgtcatctaattagtgacgcgcatgaatggattaacgagattcccactgtccctatctactatctagcgaaaccacagccaagggaacgggcttggcagaatcggcggggaaagaagaccctgttgagcttgactctagtttgactttgtgaagagacatgagaggtgtagcataggtgggagttc-------------------------------tcggacgacagtgaaataccactactttcatcgtttctttacttattcggttgagcggagagcgagt----cgca----------------------------a--ggctctcgtttctggagta-aagcgccgggc----------------------------------------------------------------------------------------------------------------------------------------------------------------------------------------------------------------------------------act-----gcgcccggcgcgatccgctccgaagacagtgtcaggcggggagtttgactggggcggtacatctgtcaaagggtaacgcaggtgtcctaaggcgagctcagcgaggacagaaacctcgcgtagagcaaaagggcaaaagctcgcttgattttgattttcagtacgaatacagactgtgaaagcatggcctatcgat-ccttttg----------------------------------------------------------------------------------------------------------------------------------------------------------act-----------------------------ttaagggttttaagcaagaggtgtcagaaaagttaccacagggataactggcttgtggcagccaagcgttcatagcgacgttgctttttgatcc-ttcgatgtcggctcttcctatcattgtgaagcagaattcacaaagtgttggattgttcacccactaatagggaacgtgagctgggtttagaccgtcgtgagacaggttagttttaccctaccgatga
>Rugiloricus_sp.
---------------------------------------------------------------------------------------------------------------------------------------------------------------------------------------------------------------------------------------------------------------------------------------------------------------------------------------------------------------------------------------------------------------------------------------------------------------------------------------------------------------------------------------------------------------------------------------------------------------------------------------------------------------------------------------------------------------------------------------------------------------------------------------------------------------------------------------------------------------------------------------------------------------------------------------------------------------------------------------------------------------------------------------------------------------------------------------------------------------------------------------------------------------------------------------------------------------------------------------------------------------------------------------------------------------------------------------------------------------------------------------------------------------------------------------------------------------------------------------------------------------------------------------------------------------------------------------------------------------------------------------------------------------------------------------------------------------------------------------------------------------------------------------------------------------------------------------------------------------------------------------------------------------------------------------------------------------------------------------------------------attactaagcggaggaaaagaaaccaaccgggattcctttagtaacggcgagtgaacaagga-aaagctca-gcgctgaatcgcacggttgcttac---a---actgatgcgaaatgtagcgtttgcgttgcacaaat---------gcctgtaacactcgatgccttagtcc--ccatgagtggggccc-atgtccagtgagggtgctaggcccgtctaggcgtca------------------gtgttgcaggcctgtggtaacgctagagtcgggttgtttgtgaatgcagcccaaagca-ggtggtaaactccatctaaagctaaata--ctggc-gcgagtccgatagcgaacaagtaccgtgagggaaagttgaaaagaactttggagagagagttcaatagtgcgcgaaaccgctcagagg--aaaacggatggcgctaatcaat---------gggcttgtcggattcagttc---------------------------------------------------gtcttcgtgctgacggtgcgacattttgtgcgttgggcctagctcgaccatggatgttgatactgattagtcgttggc------------------------------gggcgcatttccg--------------------------gcaggctaccgtgc-tgagaccagtcgatgc-------------------------------------------------------------------------------------------------------------------------------------------tgacgttctacggtcagcggtcagctagtgtggtacagcctgagtgttgtgccatgccgtacagacgtcgcaaaacggccggcgtcggygtcgactgaggcaagcttggccagtcttcttcttt----------------------------------------------------gaagacgtgctgtgctctttggccgttcattacgcgtacgtgaattgccggtgatcca-------tcg-------------------------------------------------------------------------cggttaccggtttacgaatgctgtgtgttcgg---------------------------------------------tgctgggtacggcacaaggctgct--------------------------------------------------tgggtcta----------cggtc--attacctgttagttagccatccgacccgtcttgaaacacggaccaagaagtctaacacgcacgcaagtcgtttggcaa-------------aaaaccaaaatggcaaatcgaaag-aga---------------------------------------------------------------------------------------------------------------------------------------------------------------------ttgtcgggatgcc------------------------------------------------------------------------------------------------------------------gcacatttgtcgtgg-----ccgcaccgacggcctgtcgc----------------------------------------------------------------------------------------------------------------------------------------------------------------aaaccg--------------------------------------catgacggagcgacggagcaagagcgtgtctgttaggacccgaaagatggtgaactatgcccgagcaggatgaagccagtggaaaacgctggtggagtccgtagcggttctgacgtgcaaatcgatcgtctgactcgggtataggggcgaaagactaatcgaaccatctagtagctggttccctccgaagtttccctcaggatagctggcgttcg---------------ctgaattctcagtttcatccggtagagcgaatgatta-gagg-tcttgggaccgaaacggtctcaacctattctcaaacttcgaatgggtgagaagctcg--tgta-gcttaa----------tt-gtacatgag-------------------------------------------catagaatga-gaacgcctagtgggccatttttggtaagcagaactggcgctgc-gggatgaaccgaacgtc-cggttaaggcgtcaaatacagcgaagcatat-cggaaaccat--aaagggtgtcggtcggtatagacagcaggatggtggccatggaagtcggaatccgctaaggagtgtgtaacaactcacctgccgaatcgactggccccgaaaatgg-atgacgctctagctt----cgtagcctataccggaccgttctg-gtaacacgcttacg-------------------------------cgaaagcagaccagaacgagtaggagggttgccgaggtaa-gcgttgaaggatttcgggcgtaggcccatctggagctgcctcgggtacagatcttggtggtagtagcaaatattcgaacgagag---cctcgaaggccgaa-gcggagaagggttccatgtgaacagcatttgaacatgggtcagtcgatcctaagcgacg----agcgaaagctttgatgaagag-----gcggccta--------------------------------------------------------------------------------------------------------------------------------------------------------------------------------------gccgcg-gctcgtcgaaagggaatcgggttaagattctcgaacccgcctacggagattgcgcatctt----------------------------ggcttcacggctaaga------------------------------------------------------------------------------------------------------------------------------------------------------------------------------------------------------------------------------------------------------------------------------------------------------------------------------------------------------------------------------------------------------------------------------------------------------------------------------------------------------------------------------------------------------------------------------------------------------------------------------------------------------------------------------------------------------------------------------------------------------------------------------------------------------------------------------------------------agcgtagcgcggtaacgcaacc----------------gacctcggcaa-c-ggcggtccacgtccc-ggcaagagttttcttttcttgttgagggtgaaagtccg-tg-gaatcgaattgatcggagagacggacaatcg----------------gacccgc-atagcgacgcgtctctcgcgtcgtccggtgcat-------gtggac-cgtcccttgaaaagccgagcaag----------------------------------------------------------------------------------------------gcaactg-aatttcgtggcggctcgtacccgaatccgcatccggtctccgaggtgaacagcctctggccg-atagacgaaagtaggcaagggaagtcggc-agc-cagatccgtaacttcgggaaaaggattggctctgtgcgttcag-tgg-tccgggctattgtcg----------------------------------gaagc-ggtgtcggttgctgtgtgtccggtccgcg-----------------------------------------------------------------------------------------------------------------------------------------------------------------------------------ttcg--------------------------------------------------------------------------gccg------------------------------------------------------------------------------------------------------------------------gtcgtcgttttgcgacgacgatacgg--------------------------------------------------ctagcgtagata-ggcgc---gcg------cactgatccgtggataactttg-gctgtgcggcgt----------------------------------------------------------tgttgcttgtgctgttgtgtgcctcgtgtatgcgactgtacgtggtggcttcgttcgcgtcgggccacatgaatgaacgaatacagaactggcacggaccaggggaatctgactgtctaattaaaacatagcattgcgatggccggcgattgtcggtgttgacgcaatgtgaattctgcccagtgcaatgattgtcaaagtgaagaaattcattgaagcgcttgtaaacggcaggagtaactatgactctttttcggtagccaaatgcctcgtcatctaattagtgacgcgcatgaatggattaacgagattcccactgtccctgtctaccgtctagcgaacccacagccaagggaacgggcttggcagaatcagcggggaaagaagaccctgttgagcttgactctagtcagtctttgtttgtcgatgttaggggtgtaggataagtgggagtgttt-----------------------------cggcacgccagtgaaataccactaccttgactatcgacggacttattcttttgagccgcactcggcg----ttgca---------------------cattgtgcatcgtccgctttctagcact-aacgtcgggcgggccggttcgtcgacgctatgtcggaggccgtcgttgcgttcgcgtagc-------------------------------------------------------------------------------------------------------------ggtcggtttctgtgcgtagcgtttggcgtccggtgtc----------------gaccggtttaccgagtcg-------agcacgacggagcggttaagaatacatagtctggcggggagtttgactggggcggtacatctgtcaaatagtaacgcaggtgtcctaaggcgagctcagctaggacggaaacctggcgtagagcgaaagggcaaaagctcgcttgattcagattttcagtacgaatacgaactgttaaagcatggcctatcgat-ccttttg----------------------------------------------------------------------------------------------------------------------------------------------------------actcggtcctgcattacgcggtggaccaggatctcagagtttgagacaagaggtgtcagaaaagttaccacagggataactggcttgtggcggccaagcgttcgtagcgacgtcgctttttgatcc-ttcgatgtcggctcttcctatcattgcgaagcagaattcgccaagcgtcggattgttcacccgctaatagggaacgtgagctgggtttagaccgtcgtgagac------------------------
>Scutigera_coleoptrata
------------------------------------------------------------------------------------------------------------------------------------------------------------------------------------------------------------------------------------------------------------------------------------------------------------------------------------------------------------------------------------------------------------------------------------------------------------------------------------------------------------------------------------------------------------------------------------------------------------------------------------------------------------------------------------------------------------------------------------------------------------------------------------------------------------------------------------------------------------------------attgcggcccccggtcatt----------------------------------------------------------------cccggggccacgcctgtctgagggtcggcaacaacaatcgcaaagagccgacttttccgcttggctcgttcattgcggctcgggattgtctgtcgatcaaatacaacaaaaaaatcgacagtctccctagaaaagcagaaagcccccgaaacaaaaggcaagagaaaagtggcccattgcggtggcaatttattccctttttgctatcgtgcactttctcgaaaagctttttgtccaaaggggtccaaagcaaaataaaaagagtgaaacagagacgggactatccaatttaaatggaccgccttgccgctatggggaaggagaaacgagaaaccacttgctttctctcttgtctccgacctgcaatttgtggtgggtgaggcgtcgcaaaaagaattcccgtctcgaaaatctctctcttgaaattttgcccaaaaatacaaac--------------------------------------------------------------------------------------------------------------------------------------------------------------------------------------------------------------------------------------------------------------------------------------------------------------------------------------------------------------------------------------------------------------------------------------------------------------------------------------------------------------------------------acttagcgacctcagaccagacgagag-tacccgctgaa-tttaagcatataactaagcggtggaaaagaaactaactaggattcccccagtaacggcgagtgaacaggga-agagccca-gcgccgaagcctccgtcccgcgc----g---ggcggcaggcaatgtggcgttcgggagaaacctctc---cttccggaaa-ctgtccgggagcccaggtcc--ccctgaccggggcca-tcgcccgttgagggtgcaaggcccgtgcggctcttg--------------gcgtccggaggacggtttttttctcccgggagtcgggttgcttgggagtgcagccctaagag-ggtggtaaactccatctaaggctaaata--cttcc-acgagaccgatagcaaacaagtaccgtgagggaaagttgcaaagaactttgaagagagagttcaagagtacgtgaaaccgctcgtagg--taaacgggtgggccctcgaagg-caagcaggagg------ggattcaaccc--------------------------------------------gttggcaatcgaccgtgcgccgcggtttttctcgaaacggatccgagagaccggcccgtggcgccgcggtcgtcagc--------------------------------------gggcgcacttccc---cttctcgcgtcccgtccttctgggcgggaccgaacgc-cgcgaccggtcgggag-------------------------------------------------------------------------------------------------------------------------------aaacgacggcggccaagcggcgagattgggcaggtatcctactcgtcctttctgtttttcccttcggggttggcaggattgcttgtaggagagctttcagcccgtctcgacccggctccgccgcccgaccgtggtctagaaccgaggttcgac-----------------------------------aaccgcgcatgcgctttgacgctcgagcccgtcccgcacgtagggttttctggccgccgatagatcca-------------------------------------------------------------------------taaaacctcccccccgctcacggcggttacac---------------------------------------------gaagcggtcgccctgcgttgtgtacccctttaggacgtgtgctctcgttttttgttccaaaaaaagcagcgcttgtggtcgg----------cggcg----agtaggtcggtaacccacccgacccgtcttgaaacacggaccaaggagtctaacatgtgtgcgagtcgtagggtt--------cgtccgaaaccc--gaaggcgcagtgaaag-tag---------------------------------------------------------------------------------------------------aggtcg-------------------gctctatgctcggcc--------------------------gaggcaggatccg-----tcgttctctttccttttacccgggcacattcccctaactccggttagggtgtgtgtttttttggtctgt----------------------------------------aactggaagtcggcg-----gcgcactgccggcccgtctc----------------------------------------------------------------------------------------------------------------------------------------------------------------ga--cc---------------------------------gcc--acg-tcggtgaggcggagcaagagcacacacgttgggacccgaaagatggtgaactattcctaggcaggacgaagccagaggaaactctggtggaggtccgtagcgtttctgacgtgcaaatcgatcgtcagacctgggtataggggcgaaagactaatcgaaccatctagtagctggttccctccgaagtttccctcaggatagctggctctcg---------------agac--acacagtctcatccggtaaagcgaatgatta-gagg-ccttggggccgaaacgacctcaacctattctcaaactttcaatgggtgagaagtccg--gctt-gctcga----------ct-gaagcccggacga---------------------------------------taacggatgc-gagtgcccagtgggccacttttggtaagcagaactggcgctgt-gggatgaaccaaacgcc-gggttacggcgccaaatgc---gacgctcat-cagacaccat--gaaaggtgttggttgctatagacagcaggacggtggccatggaagtcggaatccgctaaggagtgtgtaacaactcacctgccgaagcaactagccctgaaaatgg-atggcgctcaagcgt----cg-agcctatacccggccgccggg-gcagagcccgtcca---------------------------aacggccccagaagccccggcgagtaggagggtcgcggcggtga-gcggaaaaggg--tcgggcgcaggcccgcctggagcctccgccggtgcagatcttggtggtagtagcaaatactcgagtgagaa---ccttgaggactgat-gtggagaagggttccatgtgaacagcagttgaacatgggtcagtcggccctaaggaata----gggaaatcccgttccgaacgg-----ggggttggtacataaacaaaatt----t-------------------------------------------------------------------------------------------------------------------------------------------------tccaaaagaaaaaaaacccccgc-ccagaccgaaagggaatcgggttaatattcccgaacccggacacggagatcgggccctt-----t-------------------------------------gt------------------------------------------------------------------------------------------------------------------------------------------------------------------------------------------------------------------------------------------------------------------------------------------------------------------------------------------------------------------------------------------------------------------------------------------------------------------------------------------------------------------------------------------------------------------------------------------------------------------------------------------------------------------------------------------------------------------------------------------------------------------------------------------------------------------------------------------------ggtccagtgcggtgacgcaaac----------------atcctcggaaa-c-gtcgacgggagttcc-gggaagagttgtcttttctttgtaagggacggaatccc-tg-gaatcggttcgcccggagataggga-tgtgg----------------tttccgt-aaagcaccgcgcctcctgcggtgtccggacagc-------tctcgt-cggcccttgaaaatccgaggaagg---------------------------------------------------------------------------------------------tagtgcg-attttcgtgccgggccgtacccatatccgcagcaggtctccaaggtgaacagcctctagtcg-atagatcaatgtaggtaagggaagtcggcaagt-tagatccgtaacttcgggataaggattggctctgaggactggg-ccg-gtcgggctgcggtgc----------------------------------gaagc-ggttacgg--actgggtacctggactggg-----------------------------------------------------------------------------------------------------------------------------------------------------------------------------------cgtg--------------------------------------------------------------------------tccc----------------------------------------------------------------------------------------------gaggctttattttggtgccttgtaactagggcacttgattctgtcagacgga--------------------------------------------------cgagcccggacc-agcgt---cgg------gtcctttccgtggattgcctca-gctgcgcgacaa--------------------------------------------------------------------------gtttgttttcgcctgggggcaaaacctcggcggcttggacgcttcgtccggcgcccaacagtcgactcagaactggcacggactaggggaatccgactgtctaattaaaacaaagcattgcgaaggccgtcg---gacggtgttgacgcaatgtgatttctgcccagtgctctgaatgtcaaagtgaagaaattcaaccaagcgcgggtaaacggcgggagtaactatgactctcttaaggtagccaaatgcctcgtcatctaattagtgacgcgcatgaatggattaacgagattcccactgtccctatctactatctagcgaaaccacagccaagggaacgggcttggcagaatcagcggggaaagaagaccctgttgagcttgactctagtctggctttgtgaagagacatgagaggtgtagcataagtgggaggct-------------------------------tcggccgcaagtgaaataccactactctcatcgtttctttacttactcggttaggcgggaagcgagc----gcat----------------------------gcgcgctcacccttctagctcc-aagcgcgggga----------------------------------------------------------------------------------------------------------------------------------------------------------------------------------------------------------------------------------ctct----gttcttcgcgcgacccgatccgagaacagagccaggtggggagtttgactggggcggtacatctgccaaaaggtaacgcaggtgtcctaaggccagctcagcgaggacagaaaccttgcgtagagcaaaagggcaaatgctggcttgatcccgattttcagtacgaatacggaccgcgaaagcggggcctatcgat-ccttttg----------------------------------------------------------------------------------------------------------------------------------------------------------tcg-----------------------------ttaggagttttaagcaagaggtgtcagaaaagttaccacagggataactggcttgtggcggccaagcgttcatagcgacgtcgctttttgatcc-ttcgatgtcggctcttcctatcattgcgaagcagaattcgccaagcgttggattgttcacccactaatagggaacgtgagctgggtttagaccgtcgtgagacaggttagttttaccctactgatga
>Siro_rubens
aaaaaaaacctatgcgcgggtaccctgttcccggggatggtgagcctccctggagaggcgtccgaaagtcattttcggactctgcgggggtgaccgtttcggtcgctagggagaatgagcggcggagtcaattcgacgcctcccgcgttagaaattggggtgggggatgtgcgggtcaaaggctggaggagagccctttcgacgtttgcaaaacgccggagcccgcacgttccccttgcacgatcttctccattggtcccaccccaaaactgaa-----------------------------------------------------------------------------------------------------------------------agttttcaatccatgaacacaaaaaattgaaagacaaaaagaaaagaaaaactcagagcggtggatcactcggctcgcgggtcgatg----------------------------------------------------------------------------------------------------------------aagaacgcagccagctgcgagacttggtgtgaattgcaggacacattgag----------------------------------------------------------------------------------------------------------------------------------cactgatctttcgaacgc------------------------------------------------gcattgcggcctcgggtcttt----------------------------------------------------------------cccggggccacgcctgtctgagggtcggatca-----------------------------------------------------------------------------------------------------------------------------------------------------------------------------------------------------------------------------------------------------------------------------------------------------------------------------------------------------------------------------------------------------------------------------------------------------------------------------------------------------------------------------------------------------------------------------------------------------------------------------------------------------------------------------------------------------------------------------tattgtagcccgggaggctttttttggctttacgtccgcgcgatgcggaaggcctaaattcgtggtgggaactgccactgtcgtccccggaaggagagcgttctcgccggagcgggatgaggaatgtgcttcgtaccgtcgtccgggagagtgagctctcgggactctccatatctgttttaaacat-------------------------------------ttgtgtcgacctcagatcagacgagac-tacccgctgaa-tttaagcatataattaagcggaggaaaagaaaccaacggggattcccttagtaacggcgagcgaacaggga-agagccaa-gcgccgaatcccgcgtcccgaacg---g---gcgtccgggaagtgtggcgtttgggaggacgtttt-------ccggcgg--ttggcggcggtgcaagtcc--ccctgactggggctc-tcgccccgagcgggtgcaaggcccatagctgccgca-----------------cgcctctgccggatgtcgcctccccggagtcgggttgcttgggagtgcagccctaagtg-ggtggtaaactccacctaaggctaaata--cggcc-gcgagaccgatagcaaacaagtaccgtgagggaaagttgaaaagaactttgaagagagagttcaagagtacgtgaaaccgttcagagg--caaacgggtgggccctcgaagg-cagagggcggga-----ggattcagtcg-----------------------------------------------gacggtgctccggaggcggaaagcggtgccaacggacccctaccagggccggccgcttgccgtccgttccgggccgct----------------------------------cggcgcatttcct-------------------cccgccgttttattttgacgc-tgcgaccggttgggct-----------------------------------------------------------------------------------------------------------------------------------------------------------------------------------------accaaacgagagtcggccatgagtgcggtcaacggaaggtggccggtcgcaggttcgtcctgcggccggtgttacagcctgacc----------------------------------------------gccacgggcgcgttcgcccaaccgaggacaccgggccctgtgtgggccagttcgcatcctccccagaa-------------------------------------------------------------------------aggagcgggtcgcccggcaggtgggttgacgt---------------------------------------------cgagccgttttcaccagagtgtgtgcggttcgcgtcatcctccgtttggcggagcgactcccgcgcggatgcaggacgtcgg----------cagcg----agtaggtcggtcacccacccgacccgtcttgaaacacggaccaaggagtctaacatgtgcgcgagtcactgggtc--------ttgttcaggccc--aaaggcggaatgaaag-tga---------------------------------------------------------------------------------------------------aggccg----------------------gttcggccggct--------------------------gcgttgggatccc-------------------------------------------------------------------------g----------------------------------------tcctttcgagggcgg-----gcgcaccaacggcccgtccc----------------------------------------------------------------------------------------------------------------------------------------------------------------ga--tc---------------------------------gcc--gcg-tcgatggggcggagcgagagcgtacacgttgggacccgaaagatggtgaactatgcctgggcaggacgaagccagaggaaactctggtggaggtccgcagcgattctgacgtgcaaatcgatcgtcagacctgggtataggggcgaaagactaatcgaaccatctagtagctggttccctccgaagtttccctcaggatagctggcgctcg---------------gagg--aggcattctcatccggtaaagcgaatgatta-gagg-ccttggggccgaaacgacctcaacctattctcaaactttaaatgggtgagaagtccg--gctt-gctcga----------ct-gaagcccggacgc-----------------------------------------gaggatgc-gagtgcccagtgggccacttttggtaagcagaactggcgctgt-gggatgaaccaaacgcc-gggttaaggcgcccgatgc-gagacgctcat-gagaccccat--gaaaggtgttggttgctatagacagcaggacggtggccatggaagtcggaatccgctaaggagtgtgtaacaactcacctgccgaagcaactagccctgaaaatgg-atggcgcttcagcgt----cg-agcccatacccggccgtcgcg-gctgta-----------------------------------ggtggtaccttatgtcgcgacgagtaggaggg-cgcaggggtgc-gcgttgaaggtg-ccgggcgcgagcccgtctggagccgcccctggtgcagatcttggtggtagtagcaaatactcaagtgagaa---ccttgaggactgag-gtggagaagggttccatgtgaacagcagttgaacatgggtcagtcggtcctaagggata----ggagaaatccgttccgaagcg-----ggacctct----------------------------------------------------------------------------------------------------------------------------------------------------------------------attttgcgtggctggtcccgcc-gccgaccgaaagggaatcgggttaatattcccgaacccggacatggagatcgacccctca----c-------------------------------------gg------------------------------------------------------------------------------------------------------------------------------------------------------------------------------------------------------------------------------------------------------------------------------------------------------------------------------------------------------------------------------------------------------------------------------------------------------------------------------------------------------------------------------------------------------------------------------------------------------------------------------------------------------------------------------------------------------------------------------------------------------------------------------------------------------------------------------------------------ggttcagtgcggtaacgcaaac----------------gacctcggaga-c-gtcgacgggagtccc-ggaaagagttgtcttttctttgtaagggctcggctccc-tg-gaatcggctcgcccggagataggga-tgctg----------------taaccgt-aaagcaccgcgcctcttgcggtgtccggagcgc-------tcccgt-cggcccttgaaaatccgagcgaga---------------------------------------------------------------------------------------------gatcgtg-attttcgtgccggaccgtacccatatccgcagcaggtctccaaggtgaacagcctctagtcg-atagaacaatgtaggtaagggaagtcggcaaaa-ccgatccgtaacttcgggaaaaggattggctctgaggactggg-ccg-gtcgggctggggtac----------------------------------gaagc-gggtacgg---cactgcaccgggactggg-----------------------------------------------------------------------------------------------------------------------------------------------------------------------------------cgag--------------------------------------------------------------------------acta------------------------------------------------------------------------------------------------------------------------------------gccgcaaggtcggt--------------------------------------------------cgagcccggacc-agcgt---cgg------ggccttcccgtggaatacctca-gctgcacggcgt-----------------------------------------------------------------------------------------gccgggt-ttccgcctggcgcgaccgtttcggccggcaactaacagccaactcagaactggcacggaccaggggaatccgactgtctaattaaaacaaagcattgcgatggccgttg---ggcggtgttgacgcaatgtgatttctgcccagtgctctgaatgtcaaagtgaagaaattcaaccaagcgcgggtaaacggcgggagtaactatgactctcttaaggtagccaaatgcctcgtcatctaattagtgacgcgcatgaatggattaacgagattcccactgtccctatctactatctagcgaaaccacagccaagggaacgggcttggcagaatcagcggggaaagaagaccctgttgagcttgactctagtctgactctgtgaagagacatgagaggtgtagcataagtgggaggtagt-----------------------------aatgccgccggtgaaataccactactttcatcgtttctttactgactcggtgaagcggagagcggac----cctc----------------------------g--ggtccacaattctagcact-aagcgccgggc----------------------------------------------------------------------------------------------------------------------------------------------------------------------------------------------------------------------------------cttcg---tcgtccggcgcgatccgctccgaggacagtgtcaggcggggagtttgactggggcggtacatctgtcaaaaggtaacgcaggtgtcctaaggcgagctcagcgaggacagaaacctcgcgtagagcaaaagggcaaatgctggcttgatcttgattttcagtacgaatacggaccgcgaaagcggggcctatcgat-ccttttg----------------------------------------------------------------------------------------------------------------------------------------------------------att-----------------------------ttaggagttttaagcaagaggtgtcagaaaagttaccacagggataactggcttgtggcggccaagcgttcatagcgacgtcgctttttgatcc-ttcgatgtcggctcttcctatcattgcgaagcagaattcgccaagcgttggattgttcacccaccaatagggaacgtgagctgggtttagaccgtcgtgagacaggttagttttaccctactgatga
>Sminthurus_viridis
atgggcgtctcggaaaatgtctcagttgtctgacgaatgtgctcaagtggtagaaggagaatttattcaccatcccacgacggacgagtaatcgcgcgttcaactgagtaaatctgagccatgtgattgaaacctcgcactagtcatgacttttgttggctttgtgcgacgtgtggctgccagtgttgtggctgcacgttaaagaaccgagagtttaaacgagatttgtgaggcagaaagactttgccgtaaaactagctcaatctctcgagaaattcatttgctctccttaagtggagcagcaatgcaattttaacycttgaatgaaaatgaaa----------------------------------------------------------ctcctgaaaactgaaacatacaaactgtaaacaaaaattgataaatatcaacctcgagtggtggatcactcggctcgtgggtcgatg----------------------------------------------------------------------------------------------------------------aagaacgcagctaactgcgtgcagacgtgtgaactgcaggacacatgaa-----------------------------------------------------------------------------------------------------------------------------------caccgacgttttgaacgc------------------------------------------------atatggcggcctgaaataac-----------------------------------------------------------------tttcaggccatgtctggctgagggtcggatataaagcaacaaccaaagatgccattgagttggtactaatcgctgggtccacgccggtctctggatatactcag-----------------------------------------------------------------------------------------------------------------------------------------------------------------------------------------------------------------------------------------------------------------------------------------------------------------------------------------------------------------------------------------------------------------------------------------------------------------------------------------------------------------------------------------------------------------------------------------------------------------------------------------------------------------------------------------------------------------agtagcggggcttggttagacttcatggggtagtgccctcggatcacgatttgtccctgaaaagctgatcggaccgggtgtttgcattacacttatgaccattgggatgactgtgcccgtggaacta-------------------------------------atgttgcgacctcagagcaggcaagat-tacccgctaaa-tttaagcatattaataagcggaggaaaagaaactaacaaggattcccttagtaacggcgagcgaaaaggga-aaagccca-gcgctgaagctgccatccccc------g---gatggcatgcaatgtggcgtttgggacgagacatt-------gcctgtg-cgtaatggttgtctaagtccc-ttttgaacagggcca-ttgcccatggagggtgctaggcccgtacgacaactt------------------tgttgcgcagtgcgtcttgtccgtagagtcgggttgcttgggagtgcagcccaaatca-ggtggtaaactccatctaaggctaaata--tgacc-acgagaccgatagcgaacaagtaccgtgagggaaggttgaaaagaactttgaagagagagttcaatagtacgtgaaacctctcggggg--taagcggacagaacttgcaagtattggtggg---------agattcaggct----------------------------tagtgctcggcggctggaggtgcttagttaagttggccattcgtggttcggctggtgtgtgcttcttgatctgtcggtactg-------------------------------------------------cgccgcatttctc-----------------------tctatcatccgggttacgtgccattgtatggtag----------------------tctaggtgctgggtgtctgcgaatcctcgtggtttgagc--------------------------------------------------------------------------------------------------------------------cctagtttccgactactgtagcgatggttgttttggagtgtacaagcgtttgtcgcggttggggccttt---------------------------------------------------------------g-----gcgagcagggtgcacatgatgtgtggacgggtaaccgtagcatgttgtgtgtactggt-------tga-------------------------------------------------------------------------cagccagaggttttccagctttgt-------------------------------------------------------------------------------------------------------------------------------accgagaa----------tcgtaatctaaaacatgcgtggtctgtctgtcccgtcttgaaacacggaccaaggagtctaacatgtatgcgagtcattgagaa--------tgta--aaactc--aaaggcataatgaaag-tga---------------------------------------------------------------------------------------------------agatcc--------------------gtcttgcacggatt--------------------------gaggagagatcat----------------------------------------------ggcaatactgggcattcctaaaggtttg----------------------------------------ctcggtactttgtat-----gcgcatctcctggacgtcta----------------------------------------------------------------------------------------------------------------------------------------------------------------ta--cc--------------------------------------tctgaaggtggggcgtacctagagcatacacgttgggacccgaaagatggtgaactatgcctggtcagaacgaagtcaggggaaaccctgatggaggttcgtagcgattctgacgtgcaaatcgatcgtcggaactgggtataggggcgaaagactaatcgaaccatctagtagctggttccctccgaagtttccctcaggatagctggcgcttg-----------------aa--aaccagtctcatccggtaaagcgaatgatta-gagg-ccttggggccgaaacgacctcaacctattctcaaactttaaatgggtgagaagtctg--gctt-gcttga----------tc-gaagctcggacat------------------------------------ttaattggatggt-gagtgccaagtgggccactcttggtaagcaggactggcgctgt-gggatgaaccaaacgcc-gggttaaggcgcccgaatc---gacgctcat-gagatcccat--aaaaggcgttggttgcttaagacagcaggacggtggccatggaagtcggaatccgctaaggagtgtgtaacaactcacctgccgaagcaactagccctgaaaatgg-atggcgctgaagcgt----cg-tgcccatacccggccgttgag-tcacagaggtaacc------------------------ttgtgttattcgcgaggactcaacgagtaggagggtcgtggcggtgt-gcgtagaagggt-ctgggcgtgggcctacctggagccgccgtcagtgcagatcttggtggtagtagcaaatactttggagaggc---cccgaaggaccgat-gtggagaagggtttcgtgtgaacagccgttgaacacgagtcagtcgatcctaagcccga----cgagaagtcggtatcactgtt-----tgggtgttg-------------------------------------------------------------------------------------------------------------------------------------------------------------------tatgaaaacatggatcccacaatg-ataaggcgaaagggaatctggtttcaattccagaacctggtgacggaaccgaattattca---------------------------atgtagtccttgtggct------------------------------------------------------------------------------------------------------------------------------------------------------------------------------------------------------------------------------------------------------------------------------------------------------------------------------------------------------------------------------------------------------------------------------------------------------------------------------------------------------------------------------------------------------------------------------------------------------------------------------------------------------------------------------------------------------------------------------------------------------------------------------------------------------------------------------------------------acattgtcgaggtaactcaaaa----------------ggacctggaga-a-gccatcagaaccccc-aggaagagttttcttttctgcatgagcacctaagcgccctg-gaattccttcacggagagatagggt--caag----------------ggtgcga-agagcgccgcagttattgtggcgtctggggcg--------ttttgc-tggaccttgaaaatccaggagaggg--------------------------------------------------------------------------------------------aaacggg-agtgtcgcaccagatcgtacccatatccgcagcaggtctccgaggtgagcagcctctggtcg-atagaacaatgtaggtaagggaagtcggcaaat-tagatccgtaacttcgggacaaggattggctctggggattggg-gta-gtcgggccggatcag----------------------------------gaagcagtgtgtgc---tcacgtgctgggcctgga-----------------------------------------------------------------------------------------------------------------------------------------------------------------------------------aaat--------------------------------------------------------------------------gctt--------------------------------------------------------------------------------------------------------------------------------------------tcgggt--------------------------------------------------agattccggtcc-cttgc---cgc-------ggcctactgtggagaggttcg-gctaggatagcc----------------------------------------------------------------------------------------------cgttcacgcgggactaactatcttcggctaccaatgaacaatcaactcagaactggcacggactgggggaatccgactgtctaattaaaacaaagcattacgatggttccag---atggatgttgacgtaatgtgatttctgcccagtgctatgaatgtcaacgtgaagaaattcaatgaagcgctggtaaacggcgggagtaactatgactctcttaaggtagccaaatgcctcgtcatctaattagtgacgcgcatgaatggattaacgagattcccactgtccctatctactatctagcgaaaccacagctaagggaacgggcttaggcccatcggcggggaaagaagaccctgttgagcttgactctagtctggtactgtgaggagacacgagaggtgtagcataagtgggagact--------------------------------ttgtcgactttgaaataccactactcccgtcgtttcctcacttactcggtgaggcggggagcggct----gttat-----------tactttcgagtgata----cagtcggaattgttgagcc-aagtgtctagt------------------------------------------------------------------------------------------------------------------------------------------------ctcctagagagcgggttctttttggagggtctatgcggccgggcaactggc----------------tgtgttttcctgaagatt-----agagctgacacaactcgatccgaggacaccgccaggcggggagtttgactggggcggtacatctgtcaaatgataacgcaggtgtcctaaggccagctcagcgaggacagaaacctcgcgtagagcaaaagggcaaaagctggcttgatcctgattttcagtacgaatacggactgcgaaagcacggcctatcgat-ccttttg----------------------------------------------------------------------------------------------------------------------------------------------------------gct-----------------------------tcaagagttttgagcaagaggtgtcagaaaagttaccacagggataactggcttgtggcggccaagcgttcatagcgacgtcgctttttgatcc-ttcgatgtcggctcttcctatcattgcgaagcagaattcgccaagcgttggattgttcacccaccaatagggaacgtgagctgggtttagaccgtcgtgagacaggttagttttaccctaccgatgg
>Squilla_empusa
---------------------------------------------------------------------------------------------------------------------------------------------------------------------------------------------------------------------------------------------------------------------------------------------------------------------------------------------------------------------------------------------------------------------------------------------------------------------------------------------------------------------------------------------------------------------------------------------------------------------------------------------------------------------------------------------------------------------------------------------------------------------------------------------------------------------------------------------------------------------------------------------------------------------------------------------------------------cccccccccctcccccaaactcgaacga-----------------------------------------------------------------------------------------------------------------------------------------------------------------------------------------------------------------------------------------------------------------------------------------------------------------------------------------------------------------------------------------------------------------------------------------------------------------------------------------------------------------------------------------------------------------------------------------------------------------------------------------------------------------------------------------------------------------------------------------------------------------------------------------------------------------------------------------------------------------------------------------------------------ctctcaagcccaa-------------------------------------ctctgccgacctcgatgcgggtgagaa-cacccgccaaa-tttaagcatattaataagcggaggaaaagaaaccaacagggattcccccagtaagggcgactgaacgggga-ggagccca-gcgcggaacctcgcgcgcctcaccggct---gcgtctgaggaatgtcgcgttccggaggggccttc------tccgacca-caccgaccccccccaagtcc--gcttgaacgcggcca-ctgcccatggagggtgcgaggcccgtacggggatta------------ggagtcgggcggtcggacggccccgtccgtagagtcgggttgcctactaacgcagcccaaagca-ggtggtaaactccatctaaggctaaata--tgacc-acgagaccgatagcgaacaagtaccgtgagggaaagttgaaaagaactttgaagagagagttcaagagtgcgtgaaaccgttaagagg--aaaacgggtggaacctcgaagg-tcgaacgggg-------ggattcagtccgacggcgtcggagtgcagtggtgcggcgacccttttacccggggcgcccccgctgctcgaccggcgcggac----------------------------------------------------------------------------------------gggcgtatttccc--------------------------ccttagtaggacgc-cgcgacccgttgtggg----------------------gttgccgaaggcccgggcg----------------------------------------------------------------------------------------------------------------------------------------------------------------------------------------------------------------------------------------------------------------------------------ggcggaaccatcgccatgagatgaggaccccccggtgacttacaacctggccgaccccgcgacggtcg-------------------------------------------------------------------------taaccgcaagtgcccgcccgccgactcgtcgg---------------------------------------------cgggcgcctccttcgccggggcagcggcg---------------------------------------------cttttcag----------cggcg----tgtaggtcggtgatccacccgacccgtcttgaaacacggaccaaggagtctaacatgtgtgcgagtcattgggcg--------cact--aaaccc--aaaggcgaaatgaaag-tga---------------------------------------------------------------------------------------------------agggcc------------------tcccccgagggggccc--------------------------gagggccgatccg-------------------------------------------------------------------------c----------------------------------------cgccatgcggcggcg-----gcgcaagctcgggacttgca----------------------------------------------------------------------------------------------------------------------------------------------------------------ca--cc---------------------------------cca---ccgtgggtggtgagtaccaagagcagacatgttgggacccgaaagatggtgaactatgcctggccaggacgaagccagaggaaactctggtggaggtccgtagcgattctgacgtgcaaatcgatcgtcggagctgggtataggggcgaaagactaatcgaaccatctagtagctggttccctccgaagtttccctcaggatagctggtgctcg---------------ct----acagagtttcatccggtaaagcgaatgatta-gagg-tcttggggacgaaacgtcctcaacctattctcaaactttaaatgggtgagaggtcgg--gctt-gcttga----------ct-gaagcctcgacag------------------------------------------tgaatctggagtacctagtgggccatttttggtaagcagaactggcgctgt-gggatgaaccaaacgtc-gagttaaggggcctaaatg---gacgctcat-cagatcccat--gaaaggtgttggttgctatagacagcaggacggtggccatggaagtcggaatccgctaaggagtgtgtaacaactcacctgccgaagcaactagccctgaaaatgg-atggcgctcaagcgt----cc-tcccgatactcgaccgtcggg-gcagtaccggccga---------------------------ccagggtctcgaagccccgacgagtaggagggtcgcagcggtga-gcgtagaaggag-tccggcgcgagccggtctggagccgccgctggtgcagatcttggtggtagtagcaaatactcgagcgagat---ccttgagggctgaa-gtggagaagggttccatgtgaacatcagttgaacatggtgcagtcgatcctaagcccaa----ggagaaatccgccttccacagtcccgccgtgccgaacaacgagttggccgggccgccgccaccagccgtratgggngatratgaknragtacgntcntcgttcgtcgtccgttgcccgctgcctgccggccggccctgcctcttcctccctgccgggaggaggcgagtgtggtttgcttaccttgcccgctcactcgcacgcggtctatgcggccggaaggt-tgtgggcgaaagggaatccggttcttattccggaacctccacccggagacggtgttaccc-----------------------------------ctcgcctaa------------------------------------------------------------------------------------------------------------------------------------------------------------------------------------------------------------------------------------------------------------------------------------------------------------------------------------------------------------------------------------------------------------------------------------------------------------------------------------------------------------------------------------------------------------------------------------------------------------------------------------------------------------------------------------------------------------------------------------------------------------------------------------------------------------------------------------------------aggtactcctggcgacaggagg----------------aaacctgctgc-t-gccggccgcggtcca-gggaagagttttcttttctgcttaagaggtcttggccc-tg-gaagctacttgcaaggcgagagggc--cttatc--a-----------aacccgt-agagcgtcgcaggtcttgcggcgtcctgagtaccgcgatcttttgc-cggtccctgaagcagcgggggaag---------------------------------------------------------------------------------------------gggtcaa-attttcgggggagcccgtacccatatccgcagcaggtctccaaggtgaatagcctctagtcg-atagaataatgtaggtaagggaagtcggcaagt-tagatccgtaacttcgggaaaaggattggctctgagggtcggg-cca-gtcgggcctgtgggg----------------------------------gaagc-gggcacgg--gctcgccgtctggactggg-----------------------------------------------------------------------------------------------------------------------------------------------------------------------------------cgag--------------------------------------------------------------------------gcct--------------------------------------------------------------------------------------cctcgcatccgcccgcccgccgtcctccgggacggtcgtggcggcgcggtcggggccggc--------------------------------------------------cgagcccggacc-ggatt---ggc------gtcccttccgtggaactcgcag-gctaacgcgggc---------------------------------------------------------------------------------------------ggggcctcgttgccccgtaacgcttcggctggcgctcagcgaccgactcagaactggcacggactaggggaatccgactgtctaattaaaacaaagcattgcgatggccgta----gccggtgttgacgcaatgtgatttctgcccagtgctctgaatgtcaaagtgaagaaattcaaccaagcgcgggtaaacggcgggagtaactatgactctcttaaggtagccaaatgcctcgtcatctaattagtgacgcgcatgaatggattaacgagattcccactgtccctatctactatctagtgaacccacaggcaggggaacgggcctgcaagacacagcggggaaagaagaccctgttgagcttgactctagtctgattttgtagagagacatgagaggtgtagcataagtgggaggggta-----------------------------agacccgacagtgaaataccactactttcatcgtttctttacttactcggtgagacggaagcggacc----cccgc-------------------------------ggtccttcttctagcctt-aagcggccggc----------------------------------------------------------------------------------------------------------------------------------------------------------------------------------------------------------------------------------ttc-----gcgtcggccgcgatccgctccgaggacattatcaggcggggagtttgactggggcggtacatctgtcaaacgataacgcaggtgtcctaaggccagctcagcgaggacagaaacctcgcgtagagcaaaagggcaaatgctggcttgatcctgattttcagtacgaatacggaccgcgaaagcgtggcctatcgat-ccttttg----------------------------------------------------------------------------------------------------------------------------------------------------------act-----------------------------ttaagagttttaagcaagaggtgtcagaaaagttaccacagggataactggcttgtggcggccaagcgttcatagcgacgtcgctttttgatcc-ttcgatgtcggctcttcctatcattgtgaagcagaattcaccaagcgtcggattgttcacccgtttaaagggaacgtgagctgggtttagaccgtcgcgagacaggttagttttaccctactgttgg
>Stylochus_zebra
-----------------------------------------------------------------------------------------------------------------------------aggtcagtacatcactactgtgcaaggtctaacgagggatcgtgttatagctttcggttagtctaacagtttctctgttggcgcacgaccccgccccactagcaatctcttgttttgttgttaaccatttttttgaactgtcatgcagaagagtttttctcattatggtcactcgtgagttgcctcatcgagttgcgaccaaaatctatc----------------------------------------------------------attcgagaatcattgctcgctcaatttcgtagcaatgcctcgaaataaaaactctgagcggtggatcactcggctcgtgtgtcgatg----------------------------------------------------------------------------------------------------------------aagagcgcagccagctgtgtgaattaatgtgaattgcaggacgctttgaa----------------------------------------------------------------------------------------------------------------------------------catcgacttcttgaacgc------------------------------------------------acattgcggctacgatttct-----------------------------------------------------------------gtcgtggccacgcctgtcagagggtcggcttcctacttatcatcgcatccattaagcgatgggattcagtgcttaactacttgcgcttgcgcgaggagatacactgtaatgtgagatcgctgtttttcaataaaacacgcgccattaaatcgatgtgtgtgtgtgtgttgaacaggccgagaggctttgcctcggacgcggctcgatgagttgcgctgggtgaatgtcctatcatcgggtagttcgcgctttcataata------------------------------------------------------------------------------------------------------------------------------------------------------------------------------------------------------------------------------------------------------------------------------------------------------------------------------------------------------------------------------------------------------------------------------------------------------------------------------------------------------------------------------------------------------------------------------------------------------------------------------------------------------------cgccatacgcattgatttcaattct-------------------------------------ttctcctgacctctgatcagacgtgat-tacccgctgaa-cttaagcatatcagtaagcggaggaaaagaaactaacaaggattcctctagtaacggcgagcgaacgagga-aaagccca-gcaccgaatcctgtaccgtcc------t---ggtactaggaaatgtggtgtttaggccgtgctttg--------tgctgg--tacgactctcctcaagtcc--acttgattgtggcttcaggcccagagagggtgtaaggcccgtggaggcgagt-------------------tgtctggtgcccggcacgtccttagagtcgggttgtttgggaatgcagccctaagcg-ggtggtaaactccatccaaggctaaata--ctagc-acgagtccgatagcgaagaagtaccgcgagggaaagttgaaaagaactttgaagagagagttcaagagtacgtgaaaccgctgagagg--caaactggtggagctgaaatggcttcgag-----------gaattcagccc---------------------------------------------------ttcgcgcgattgatgatgctggttgtgggatctcacgactccgccggtgttattcgtttgcgtgat------------------------------------------aggtgcactttcc--------------------------tcttagtcggac---cacgaccagcgaactg----------------------tcttgtctaagatttgtggaaggtagctttcgcttcggcgaaagtgttatagccactcatttggagcgagcggtgcgttggataacttgatgcctgccctttgggctcgtacgttgacttctttctacggt------------------------------------------------------------------------------------------------------------------------------------------------------------------gtttccggcttcactgcctcggcaggggtgttggggatactgtggctcgagttggcct-------ctg-------------------------------------------------------------------------cgattggcgtct-------------------------------------------------------------------------------------------------------------------------------------------acagtcag----------tggtt----tcgaagtaggcagtccacctgacccgtcttgaaacacggaccaaggagtctaacatgtgcgcgagtcattgggct---------ctacgaaacct--aaaggcgcagtgaaag-tga---------------------------------------------------------------------------------------------------agatcc---------------------attttggtggatt--------------------------gaggtaggatcct------------------------------------------------------------------------------------------------------------------gggttacgtgctcag-----gcgcactaccggcccgttcg-------------------------------------------------------------------------------------------------------------------------------------------------------------------------------------------------------acatgtct-tcatgcgggcggagcaagagcgtacacgttgggacccgaaagatggtgaactatgcttgcgcaggtcgaagccagaggaaactctggtggaggaccgtagcgattctgacgtgcaaatcgatcgtcaaacgtgagtataggggcgaaagactaatcgaaccatctagtagctggttccctccgaagtttccctcaggatagctggcactcg------------ggaaatg--aaacagttttatccggtaaagcgaatgatta-gagg-tattgggacgaaactgctctcaacctattctcaaactttaaatgggtaagatgcccg--actc-gcttaa----------tttggagccgggcttc--------------------------------------cttctgaatgt-gagtgcccagtgggccatttttggtaagcagaactggcgctgt-gggatgaaccaaacgtt-cggttaaggcgcctaacac--tgacgctcat-cagataccac--aaaaggtgttggtcgatacagacagcaggacggtggccatggaagtcggaatccgctaaggagtgtgtaacaactcacctgccgaatcaaccagccctgaaaatgg-agggcgctggagcgt----cg-ggcctataccgaaccaacatc-gcaagacgacccct-----------------------ag--agggcgcaaggaagcggtgttgagtaggagggtcgccgtggtga-gcttagaagct--gcgggcgtgaggccgggtcgagccgccacgggtgcagatcttggtggtagtagcaaatattcaagtgagaa---ccttgaagactgaa-gtggagaagggttccatgtgaacagcagttgaacatgggtcaggcggtcctaagcgaac----gggtaactccgtataaagatg-----atggcgtt------------------------------------------------------------------------------------------------------------------------------------------------------------------attcttaactgatgacggtcagccat-ctggagcgaaagggaatcgggttaacattcccgaccctggcta-ggagatcggtcctta-------------------------------------------gg------------------------------------------------------------------------------------------------------------------------------------------------------------------------------------------------------------------------------------------------------------------------------------------------------------------------------------------------------------------------------------------------------------------------------------------------------------------------------------------------------------------------------------------------------------------------------------------------------------------------------------------------------------------------------------------------------------------------------------------------------------------------------------------------------------------------------------------------gatcaagcgcggtaacgcaaac----------------gaactcagaga-c-gtcggcgggtactcc-aggaagagttctcttttctttgtaaggagcttaccccc-tg-gaatcggcttgtccggagatagggg-cgtcg----------------cttccgt-aaagcaccgcgggtcttgcggtgtccggtgcgt-------gctcgt-cgacccttgaaaatctgagggagg---------------------------------------------------------------------------------------------tggtgtg-attttcttgccaggccgtacccatatccgcagcaggtctccaaggtgaacagcctctagt-g-ctggaacaatgtaggtaagggaagtcggcaaat-tagatccgtaacttcgggaaaaggattggctctgaggaccggg-cct-gatgggctgcggtaa----------------------------------gaagc-tggtttgg----agcttgctggggctggg-----------------------------------------------------------------------------------------------------------------------------------------------------------------------------------tgag--------------------------------------------------------------------------gctt-------------------------------------------------------------------------------------------------------------------------------------------tcgggct--------------------------------------------------ttcactcggatc-tatgc---gag------aaccaaccggtcggcgactgta-gctatgtctgtg--------------------------------------------------------------------------------------------------tgcctcgtgtgcgcaggcttcatctcgcgagaaacggtcaactcagaactggcacggaccagaggaatccgactgtctaattaaaacaaagcattatgatggccgttg---cacggtgttgacataatgtgatttctgctcagtgctctgaatgtcaaagtgaagagattcatccaagcgcgggtaaacagcgggagtaactatgactctcttaaggtagccaaatgcctcgtcatctaattagtgacgcgcatgaatggattaacgagattcctactgtccctatctactatctagcgaaaccacagccaagggaacgggcttggcagaatcagcggggaaagaagaccctgttgagcttgactctagtccgactttgtgaagagacatgagaggtgtagcataggtgggagctt-------------------------------ctg--cgcaattgaaataccactacttttatcgtttctttacttattcagtgaagcgggaagtggga----cgca----------------------------a--gtctctcctttctggtgttcaagtgtcgggc----------------------------------------------------------------------------------------------------------------------------------------------------------------------------------------------------------------------------------ctcg----cgctcgggcacgaccccctctgaagacagtgtcaggcggggagtttgactggggcggtacatctgtcaaactgtaacgcaggtgtcccaaggtgagctcagcgaggacggaaacctcgcgtagagtaaaagggcaaaagctcacttgattttgattttcagtacgaatacaaaccgtgaaagcgtggcctatcgat-ccttttg----------------------------------------------------------------------------------------------------------------------------------------------------------att----------------------------gttcagagtttgaagcaagaggtgtcagaaaagttaccacagggataactggcttgtggcggcatagcgttcatagcgacgtcgctttttgatcc-ttcgatgtcggctcttcctatcattgtgaagcagaattcaccaagtgttggattgttcacccactaatagggaacgtgagctgggtttagaccgtcgtgagacaggttagttttaccctactgatga
>Trichinella_spiralis
--------------------------------------------------------------------------------------------------------------------------------------------------------------------------------------------------------------------------------------------------------------------------------------------------------------------------------------------------------------------------------------------------------------------------------------------------------------------------------------------------------------------------------------------------------------------------------------------------------------------------------------------------------------------------------------------------------------------------------------------------------------------------------------------------------aaaattttgaacgc------------------------------------------------acatgcggtgttgagttga------------------------------------------------------------------ctcgacgccgcgtctgtctgagggtcgttactattacatataatattatatattttgctgtgctgttgttctgtgattgtcaacaacagtcgtcggcttttagttgctatgtatatgcagctgctgccaatgttatgttgtctgtgataagaaatggatcgaatatgtaatttgcaatgtgtgtrattgtgtagagtgtaaagaaacggtgtggatgtttctttgaatattcgatcatcgtgttgtgtttgaataatgcaaacaacataatttggagattgttgtcgacgttgcagtgtgtgtgaaatgcaaattgtgcaacgctgcgcttgtgtattgaattctcaattgaaaaccggtgagcgttataaaggtgcatatttcttgtcgttgttgttgcaaatgttttttatcaacagcattttgtttttcaataaacactagtgtgtgtgttgttgtaatgcaatcagcaatcgttgcgttgtgtgtgattgtctgtgtgtgtgtatgatgaacaacgcgattttattaaatgatcagtgttgaggtgctgttgtgattttgtcagtgtggcaagtgacaatgatatcaaaatgtgcctttgtattattaaacggtttcattgcaatagtgttgctctgtgaaacgtttattttttgatgtaattccgtcaaaatc-----------------------------------------------------------------------------------------------------------------------------------------------------------------------------aaaacgtgacagttggcaatgtaccgtgtgtgtgtgtgtgttggtgtcaatgttgagtgatgttttctg-------------------------------------aaatgtcgacctcagatcagacgagat-tacccgctaaa-tttaagcatatcaataagcggtggaaaagaaacgaaaacgaattctccaagtagcggcgagcgaaacgaga-aaagtccatacaccgaagtcggcgagcagttg----t---gttcgtcaacagtgtggtgttaaaggtgtcgttgc---------atgtgctgaaatcagttcgtaggctc--ccttgattggggctt------cagagcgggtgcaggacccataacgaacgat-------------gttttgtgcatggtgtcgcggctcctaatcgagtcgggttgcttgagactgcagcccaaagcg-ggtggtaaatctcacccaagactaaata--ttcgt-acgagaccgatagcgaacaagtaccgcgagggaaagttgaaaagaactctgaagagagagttcaacaggacgtgaaaccgttgacagg--caaacggatggagctgacggtg------------------caattttgacc-------------------------------------aaaatcagtcgtcgctgggttcgttggcgaatgaatcttttgcaaacttgtttgtgtagattatctttcgattcgaatctacgca-------------------------------------cggtgcacttttg----------------gtcgatcagcgtcacgagcaacgttcgcaaatgttttgctg----------------------ccgacagtaatgctgttt--------------------------------------------gttgtttttaaaagcaacgaacaataaacgcggcttgtggaagaggtaattgtgatgaaaagttttgcttttgtctcaattgccgtgccattgccgcatctctcggatgaatgttgttgttgacaagatgaaaagcattgttctgcgttcaattgtaatgggtctgttggttccgttgcgttcgtgggtttcg--------------------------------------gctcacgatttgtctggtacgtcgggaaaaaagtcaattatgaatgtaattgatctga-------cta-------------------------------------------------------------------------ccgtgcgtaacggaattcaaatgtgtgtttga---------------------------------------------tggactttatttgcaatcggcgctcaatgtgttttct-------------------------------------tatatcgg----------tggcg----tcaatgttagcctcccatccgacccgtcttgaaacacggaccaaggagttcagtaggcacgcgagtcgttgacgttttt----cattgaacagtc--gaaggcgaaatgaaag-tgt---------------------------------------------------------------------------------------------------------------------------------------------------------------------taatgaaaatgaactgtacttctttatggagtgctgttcaatttttcaacatgatcgtccttttttgtgcttaattgtgcaaaataa----------------------------------------tagatgtatggggac-----gcgcagtgtggtgccgttga----------------------------------------------------------------------------------------------------------------------------------------------------------------atagtcgcactgttctctctttctcttcggggttggaggaacaattgt-cgatcagtcggtttcggagcgtgcacactggtacccgaaagatggtgaactatgcttgagcagaatgaagccagaggaaactctggtggaagttcgtagcggtgttgacgtgcaaatcactcgtctgacttgagtgtaggggcgaaagactaatcgaaccatctagttgctggttccttccgaagtttccctcaggatagctggcatttg---------------tttg--taacaattttatccggtagagcgaatgatta-gagg-tgttgggaacgcaatgttctcagcctattctcaaacttcgaatgggtaagcaaggcg--tttt-gctttgatttt--acgat-gaaatcgcccaat---------------------------------------tagaatgtat-aaatgcctagtgggccaattttggtaagcagaactggcgatgt-ggaatgaaccaaaagtc-aggttaaggtgccagacat--tggcgctcat-gaaataccag--aaaaggtgttggtcgatatagacagcaggacggtggccatggaagttggaatccgccaaggagtgtgtaacaactcacctgccgaatcgactagccctgaaaatgg-atagcgtttgagctc----ca-ggcccatacctgaccgtctca-attacgcacttttt------------------tttcggaaaaggtgtaatgaacgttgagacgggtaggaaggtcgcgacagtgttgctttgaagagttttgagcgtgagctcgctcggagccgctgttggtgcagatcttggtggtagtagcaaatattcaagtgagaa---ccttgaaggctgaa-gtggagcaaggttccatgtgaacagcagttggacatgggtcagtcgatcctaagaaaac----ggcgaaagcttgttcgaattt-----gcgacatgaattgtaagactgaataattatttgtgtgtgtgttgtggtggaggcgattgtgtcg-----------------------------------------------------------------------------------------------------tcaccagttgttgttgtgtgcagttgtcgta-tgttttcgaaagggaatccggttgatattccggaaccgagtaacggagacaaagagtagc------------gctttaatctctctgtggggttggcgttcaac------------------------------------------------------------------------------------------------------------------------------------------------------------------------------------------------------------------------------------------------------------------------------------------------------------------------------------------------------------------------------------------------------------------------------------------------------------------------------------------------------------------------------------------------------------------------------------------------------------------------------------------------------------------------------------------------------------------------------------------------------------------------------------------------------------------------------------------------tcaatcgcgcggtaacgcaagc----------------gaactcggaaaatgaccgtcgtgagtttc-gaaaagagttttcttttctttttaagggacgcattccc-tg-gaaccgggttgtccggagatagggattctgg----------------tatccat-aaaacgccgactttttcacggtgttcggagcgc-------tctcgt-cggtacgtgaaaatccgagcgacg---------------------------------------------------------------------------------------------cctggta-aatctcgtacttggtcgtactgatatccgcagcaggtctccaaggtgaatagcctctggccg-atagaataatgtaggtaagggaagtcggcaaaa-cggatccgtaacttcggaacaaggattggctctaagggctggg-ccg-atcgggctgaggttt----------------------------------caagc-gtgcagtg------tatgcttggcttagt-----------------------------------------------------------------------------------------------------------------------------------------------------------------------------------tgtg-------------------------------------------------------------------------------------------------------------------------------------------------------------------------------ttgaggacttgttcacttgccaccggttgttcggctggtcgagtgtatt--------------------------------------------------cgagtctgaagc-agagc---tggccgacagaccggcacgtgcagaacctga-gctgcgcggctg----------------------------------------------------------------------------------------------tccgttttcgtgtacagaccgtttcggtcggcattcaacagccaacttagaactggcacggacacaaggaatctgactgtataattaaaacaaagcattgcgatggccgatg---atcggtgatgacgcaatgtgatttctgcccagtgctctgaatgtcaaagtgaagaaattcaatcaagcgcgggtaaacggcgggagtaactatgactctcttaaggtagccaaatgcctcgtcatctaattagtgacgcgtatgaatggatcaacaagattccttctgtccctatctactatctagcgaaaccacagccaagggaacgggcttggcaaaatcagcggggaaagaagaccctgttgagcttgactctagtctgactctgtgaagagacatgaaaggtgtagcataggtgggagattgtcaatttgccatcgttcacgcgatggtccggtgatcgccaatgaaataccactactttgatcgtttctttacttattcggtaaagcgaaaaaattgt----ggccaatttggcggcgtttatgtcgctgttggtcattgttttcatgttggattg-aagctttgtttacagccgtcgctttgtgtcttcatttggcgcattgttgtactgggttatcccagtgtgtgatgtggtcacaatgg----------------------------------------------------------------------------------------------------------------------------------------------atgatcggcgat-----aggcttgaagtgattcgctccggaaacagtgtcagacggggagtttgactggggcggtacatctgttaaacgataacgcaggtgtcctaaggtaagctcagcgaggacagaaacctcgcctagagtaaacgggcacaagcttacttgattttgatttccagtacgaatagaaaccgcgaaagcgtggcctatcgat-ccttttg----------------------------------------------------------------------------------------------------------------------------------------------------------att-----------------------------gtgtagatttcatgcaagaggtgtcagaaaagttaccacagggataactggcttgtggcagccaagcgtccatagcgacgttgctttttgatcc-ttcgatgtcggctcttcctatcattgcgaagcagaattcgccaagcgttggattgttcacccaccaatagggaacgtgagctgggtttagaccgtcgtgagacaggttagttttaccctactgatga
>Triops_longicaudatus
-----------------------------------------------------------------------------------------------------------------------------------------------------------------------------------------------------------------------------------------------------------------------------------------------------------------------------------------------------------------------------------------------------------------------------------------------------------------------------------------------------------------------------------------------------------------------------------------------------------------------------------------------------------------------------------------------------------------------------------------------------------------------------------------------------------------------------------------------------------------------------------------------------------------------------------------------------------------------------------------------------------------------------------------------------------------------------------------------------------------------------------------------------------------------------------------------------------------------------------------------------------------------------------------------------------------------------------------------------------------------------------------------------------------------------------------------------------------------------------------------------------------------------------------------------------------------------------------------------------------------------------------------------------------------------------------------------------------------------------------------------------------------------------------------------------------------------------------------------------------------------------------------------------------------------------------------------------------------------------gcacccgctgaa-tttaagcatatcagtaagcggaggaaaagaaactaaaaaggattcccttagtagcggcgagcgaacaggga-taagccca-gcactgaacctcgtgtctcc-------g---gataccgaggaatgtagtgttcaggagagaggtgg------tttgcctg-tccggtgattgtccaagtcc--ccatgatcggggcta-gagtccgcagagggtgtcaggcccgtagtgacgcac----------------cgcgaccgtgaacacttgatctcctaagagtcgggttgcttgagagtgcagccctaagcg-ggaggtaaactccttctaaggctaaata--ccgcc-acgagaccgatagcaaacaagtaccgcgagggaaagttgaaaagaactttgaagagagagttcaagagtgcgtgaaaccgttcagggggttaaacgggtgggccctcgaagg-tcgaacg----------gcatctactcc---------------------------------------------------cgttacctgcatacgagcctgcgctgggacgagtcgcattctgcggccgccgag------------------------------------------------------tgtggtacgcttggagcgtgcagggaccgctagttggatgcctagtaggactc-cgcaaccggctggggt---------------------------------------------------------------------------------------------------------------------------------------------------------------------------------------------------------------------------------------------------------------------------------------------------tatacggtcgtcagacgggtcttgaggagcggcctccttgtggggttgtctttttgagattcccggcgatcactcggccgttgagtgctgcc-------------------------------------------------------------------------tcgctgttcctcatggatggacgagcgttttg---------------------------------------------acctttgcggggagaagcgttgtcggttcgttcg----------------------------------------aggctccggtgagaagcgcggag----agtaggtcgg-gtcccacccgacccgtcttgaaacacggaccaaggagtctaacatgtgcgcgagtcgtcgagttg-------tacc--aaactc--gaaggcgcaatgaaag-taa---------------------------------------------------------------------------------------------------aggcta--------------------ggcttgccctagct--------------------------gaggggagatccc--------------------------------------------------------------------gtttct----------------------------------------gcttcggtagcgcgg-----gcgcatccccggggcgtcta----------------------------------------------------------------------------------------------------------------------------------------------------------------ga--ct---------------------------------gcg--ttg-ccagtcggacgcacctagagcgtacacgttgggacccgaaagatggtgacctatgcctggccaggacgaagccaggggaaaccctggtggaggtccgcagcgattctgacgtgcaaatcgatcgtcggagttgggtataggggcgaaagactaatcgaaccatctagtagctggttccccccgaagtttccctcaggatagctggtgctcg----------aaataagac--acggagtttcatccggtaaagcgaatgatta-gagg-ccttggggtcgaaacgacctcaacctattctcaaactttcaatgggtgagaagcccg--gcttagcctaa----------gc-gaagccgtggcag-----------------------------------------tcgaatct-gagcgcccagtgggccatttttggtaagcagaactggcgctgt-gggatgaaccaaacgtc-tggttaaggcgcccaaaca--acgcacattc-cggaacccac--aaaaggagttggttgctaaagacagcaggacggtggccatggaggtcggaacccgctcaggagtgtgtaacaactcacctgccgaagcaactagcccttaaaatgg-gaggcgctatagcgt----tg-tgcctataccagaccgccggtggcagagcctgcccc------------ctgtaaaat------ggggtgcactgaggccccggtgagtaggggggtcgccgcggtgt-gcgtagaagggt-ctgggcgtgagcctgcctggagccgccgctggtgcagatcttggtggtagtagcaaatactccagagagat---cctggaggactgac-gtggagaagggtttcatgtgaacagtggttgaacatgagtcagtcggtcctaagccgca----ggtgaaatccggcccagggaa-----cagcgtgtcgttaagtcataaaactgtgtgt---------------------------------------------------------------------------------------------------------------------------------------------tgacaggtacgaagcgctgctgg--gttaggcgaaagggaatccggttctaattccggaacccggttgcggatacgtccgagctc----------------------------------------tcgt------------------------------------------------------------------------------------------------------------------------------------------------------------------------------------------------------------------------------------------------------------------------------------------------------------------------------------------------------------------------------------------------------------------------------------------------------------------------------------------------------------------------------------------------------------------------------------------------------------------------------------------------------------------------------------------------------------------------------------------------------------------------------------------------------------------------------------------------agctcgtcatggtaacatgaca----------------tgacccggaga-a-gctggcggggacccc-gggaagagttttcttttctgcttgaggagtcgagaccc-tg-gaattctgtcgtggagcgatagggt--tttg----------------actccga-agagcgccgcaggt-ctgcggcgtccgtgggt--------tcttgc-cggcccttgaaaatccgggggagggcc------------------------------------------------------------------------------------------acgtgg--actttccaaccggaccgtaccgatatccgcatcaggtctccaaggtgaacagcctctagtcg-atagatgaatgtaggtaagggaaatcggcaaat-tggatccgtaacctcgggataaggattggctctgagggtcgag-gtg-gtcgggcttggacgc----------------------------------gaagc-cggtagtg--cccacgtgctgggcctggg-----------------------------------------------------------------------------------------------------------------------------------------------------------------------------------cgag--------------------------------------------------------------------------gccg----------------------------------------------------------------------------------------------------------------------------------------ttcacgcggt--------------------------------------------------cgaacccggtcc-ctagc---cta-------agccaccgggggaacgtcctc-gcagtagggtta---------------------------------------------------------------------------------ggattgttggggcttgttccccttcatgcctccctctcggctgccaatgaacgaccaactcagaactggcacgatccaggggaatccgactgtctaattaaaacaaagcattgcgatggccgtaa---gggggtggtgacgcaatgtgatttctgcccagtgctctgaatgtcaaagtgaagaaattcaacgaagcgcgggtaaacggcgggagtaactatgactctcttaaggtagccaaatgcctcgtcatctaattagtgacgcgcacgaatggattaacgagattcccactgtccctacctactatctagcgaacccactgccaggggaacgggcctggtttcgtcagcggggaaagaagrccctgttgagcttgactctagttcggcattgtggagtgacatgagaggtgtagcataagtgggagggcgc-----------------------------aagtccgacaatgaaataccactactttcatggtcgcttcacttactcggtgaagcggaagtcgtct----ccttc-----------gtg----------------gagattgcgttctcgcgcc-aagcgaccccggc-----------------------------------------------------------------------------------------------------------------------------------------------------------------------------------------------------------------------------ctcgtg-----ccggcggtcgcgatccgggctgaggacagtgccggatggggagtttgactggggcggtacatctgtcaaacgataacgcaggtgtcctaaggccagctcagggaggacagaaacctcccgtagagcaaaagggcaaatgctggcttgatcccgattttcagtatgaatacggactgcgaaagcacggcctatcgat-ccttttg----------------------------------------------------------------------------------------------------------------------------------------------------------gct-----------------------------ttaagagttttaagcaagaggtgtcagaaaagttaccacagggataactggcttgtggcggccaagcgttcatagcgacgtcgctttttgatcc-ttcgatgtcggctcttcctatcattgcgaagcagtattcgccaagcgtaggattgttcacccacctacagggaacgtgagctgggtttagaccgtcgtgagacaggttagttttaccctactgacga
>Urechis_caupo
[truncated: 34,521 more chars]
