# Supplementary material for: Phylogenetic position of Loricifera inferred from nearly complete 18S and 28S rRNA gene sequences
Source: Zoological Lett. 2015 Jun 30;1:18. doi: 10.1186/s40851-015-0017-0 (PMC4657359; doi:10.1186/s40851-015-0017-0)
Supplement: Additional file 3: — Raw 18S sequence alignment for 18S (65 OTU) dataset. Aligned 18S sequences from 65 species (59 ecdysozoan and six outgroup species) before the removal of alignment-ambiguous positions and gaps. [file 40851_2015_17_MOESM3_ESM.fas]

>Amphiporus_sp.
------------------------tcatatgcttgtctcaaagattaagccatgcatgtctaagtacaaacttttac----acggtgaaaccgcgaatggctcattaaatcagttatggtttattagatgg---tg--ctatcctacttggataactgtggta-attctagagctaatacatgcga--caaagctccga--ccc----tcgtt----------ggaaagagcgcttttattagatcaaga-ccaac-----cggtatcgctttc----------------------gggtg-----------tgccgtcggattgatg-actctggataacct--ttgccgatcgtatg-------------------------------gccc-cgagccgacgacgcatctttcaaatgtctgccctatcaactttcgttggtaggtgatttgcctaccaaggtgtttacgggtaacgggggatcagggttcgatcccggagagggagcatgagaaa-cggctaccacatccaaggaaggcagcaggcgcgcaaattacccactcttagcacgaggaggtagtgacgaaaaataacaatacgggactcttt-cgaggccccgtaattggaatgagtacactctaaacccgttaacgaggatctattggagggcaagtctggtgccagcagccgcggtaattccagctccaatagcgtatattaaagctgttgcagttaaaaagctcgtagtcggatttcggg-cggcggccaa-------------------------------------------tggttcggc-----tccgtgccg-atactgctg-gtcgcggc--ctcc---------acgccggt---------------------------------------------------------------------------------------cgtctttcggtgctcttaactg-agtg----ccttaagta--gc------cgg-agcgtttactttgaaaaaattagagtgttcaag-gcaggcc------------------tcgagcctgaatgatg-gtgcatggaataatggaataggacc-tcggtt--ctattttgttggtc-tt--cggaa---ctggaggtaatgattaatagggacgg-acgggggcattcgtattgcggcgttagaggtgaaattcttggatcgtcgcaagacggactactgcgaaagcatttgccaagaatgttttc-attgatcaagagcg-aaagtcagaggatcgaagacgatcagataccgtcct-agttctgaccataaacgatgccaactagcgatccg-gctccgttgct----ttataagactggccgggcagc-tcccgggaaacca--aagtctatgggttccgggggaagtatggttgcaaagct-gaaacttaaaggaattgacggaagggcaccaccaggagtggagcctgcggcttaatttgactcaacacgggaaaactcacccggcccggacaccgtaaggattgacagattga-----aagctctttcttgattcggtgggtggtggtgcatggccgttcttagttggtggagcgatttgtctggttaattccgataacgaacgagactctagccggctaactagtccgtcgatgc----------------------------------------------------catat---------------------------------------------------------------------------------------------------------------------------------------g-------tcgtcggcg------catacgacttcttagagggacca-gtggc-g-----tttagccacgcgagat--tgagcaataacaggtctgtgatgcccttagatgttcggggccgcacgcgcgctacactgaaggaatcaacgtgtccat-----------tgtcccgcctcgaaagg----ggtgggtaatccgttg----aacctccttcgtgc-tagggattggggcttgcaattcttccccatgaacgaggaattcccagtaagcgcgagtcataagctcgcgttgattacgtccctgccctttgtacacaccgcccgtcgcta-ctaccgattga-atggtttagtgaggtcctcggactggtggcgttcgcattcctcgt--------------------------------gtttgtgg-acgt--cct-gccgggaagacgatcgaacttgatcatttagaggaagtaaaagtcgtaacaaggt-------------------------------
>Anaspides_tasmaniae
--------ttgatcctgccagtagtcatatgcttgtctcaaagattaagccatgcatgtctaagtacaggccgaact----aaggcgaaaccgcgaatggctcattaaatcagttatggttcattggatct---ta-cccatactacttggatacctgtggta-attctagagctaatacatgcaa--ctcagctccga--ccg----cca------------gggacgagcgcttttattagatcaaaa-ccaat-----cgggcctcg--------------------------gtccg-----------ccag--actagtggtg-actctgaatatcttntgtgctgagcgcacg-------------------------------gtcctcgcaccggcgccgtatctttcaagtgtctgccttatcagctgtcgattgtaggttatgcgcctacaatggctataacgggtaacggggaatcagggttcgattccggagagggagcctgagaaa-cggctaccacatctaaggaaggcagcaggcacgcaaattacccactcccggcccggggaggtagtgacgaaaaataacgatgcgagactcatc-cgaggcctcgcaatcggaatgagtacactttaaatcctttaacgaggatctattggagggcaagtctggtgccagcagccgcggtaattccagctccaatagcgtatattaaagttgttgtggttaaaaagctcgtagttggatctcagt-tcctgaccga-------------------------------------------cggttcacc-----gcccggtgc-ttactgtcg-gctcagaa--cagcccatata--ccgtcggct--------------------------------------------------------------------------------------cggtcggggttgctcttcatcg-agtg----tcccgagcg--gc------cgg-cacgtttactttgaaaaaattagagtgctcaga-gcaggctcc------------------ccgcctggatactt-gtgcatggaatgatggaataggacc-ttggtt--ctattttgttggtt-tt--cggaa---cccaaggtaatgattaagagggacag-acgggggcatcagtattgcgacgctagaggtgaaattcttggaccgtcgcaagactaacaactgcgaaagcatttgccaagaatgtcttc-attaatcaagaacg-aaagttagaggttcgaaggcgatcagataccgccctaagttctaaccataaacgatgctgaccagcgatccgcccgtcgttatt-----cccatgacgcggcgggcagc-ttccgggaaacca--aagtctttgagttccaggggaagtatggttgcaaagct-gaaacttaaaggaattgacggaagggcaccaccaggagtggga-ctgcggcttaatttgactcaacacggggaacctcaccaggcccggacaccgacaggattgacagactga-----gagctcttttatgattcggtgggtggtggtgcatggccgttcttagttggtggagcgatttgtctggttaattccgataacgaacgagactctggcctactaactagtcggcgggtct----------------------------------------------------acctt---------------------------------------------------------------------------------------------------------------------------------------agttacggtgcccgtcg----------catcttcttagagggataa-gcggctc-----tctagccgcacgagat--tgagcaataacaggtctgtgatgcccttagatgttctgggccgcacgcgcgctacactgaagggatcagcgtgt---------------tctccctctccgagagg----agcgggtaacccgttg----aaaccccttcgtga-tagggattggggcttgcaattgtttcccatcaacgaggaattcccagtaagcgcaagtcatcagcttgcgttgattacgtccctgctctttgtacacaccgcccgtcgcta-ctaccgattga-atgatttagtgagg-cttcggactggcaccctggacggctcttcg--------------------------------gggtcgtc-ctgg--gtt-gacggaaagatgtccaaacttgatcatttagaggaagtaaaagtcgtaacaaggtttccgtaggtgaacctgcgganggatcatt-
>Anoplodactylus_portus
----------------------agtcatatgcttgtctcaaagattaagccatgcatgtgtaagtacatgccgatttat--aaggcgaaaccgcgaatggctcattaaatcagttatggttccttagatcg---ta-gccttatcacatggataactgtggta-attctagagctaatacatgcac--gcatgctccga--ccc----cgttagaaatagcgggggaagagcgcttttattagaccaaaa-ccaat-----cgggtttccctcgcgggt-----------------gcccg-------------gcaaatttgtggtg-actctggataactt-ttggccgatcgcacg-------------------------------gtcttcgcaccggcgacgtgtctttcaaatgtctgccttatcaactgtcgatggtaggttatgcgcctaccatggtcgtaacgggtaacggggaatcagggttcgattccggagagggagcctgagaaa-cggctaccacatccaaggaaggcagcaggcacgcaaattacccactcccggcacggggaggtagtgacgaaaaataacaatacgggactcttt-cgaggccccgtaattggaatgagtacactttaaatcctttaacgaggatctattggagggcaagtctggtgccagcagccgcggtaattccagctccaatagcgtatattaaagttgttgcggttaaaaagctcgtagttggatttctgt-tccagactga-------------------------------------------cggtccacc----gaatcggtgg-cgactgtca-ggcctgaa--catc---------ccgtcggttt------------------------------------------------------tcacccc------------------------tttcccgcggtgctctttactgaagtg----tcgcgggag--gc------cga-caagtttactttgaaaaaattagagtgctcaaa-gcaggcg------------------gtcagcctgaataatg-gtgcatggaatgatggaataggacc-tcggtt--ctattttgttggtt-tt--cgcaa---ctcgaggtaatgattaagagggacag-acgggggcattcgtattgcgacgctagaggtgaaattcttggaccgtcgcaagacgaactattgcgaaagcatttgccaagaatgttttc-attaatcaagaacg-aaagttagaggttcgaaggcgatcagataccgccct-agttctaaccataaacgatgccaaccagcgatccg-ccggagttcct-----tacatgactcggcgggcagc-ttccgggaaacca--aagtctttgggttccgggggaagtatggttgcaaagct-gaaacttaaaggaattgacggaagggcaccaccaggagtggagcctgcggcttaatttgactcaacacgggaaaactcacccggcccggacactggaaggattgacagattga-----tagctctttcttgattcagtgggtggtggtgcatggccgttcttagttggtggagcgatttgtctggttaattccgataacgaacgagactctggcctgctaaataggaggctgattc----------------------------------------------------cgtca-------------------------------------------------------------------------------------------------------------------------------------------------gtcagcc---------ggcacttcttagagggacag-gcggt-c-----tttatccgcacgagat--agagcaataacaggtctgtgatgcccttagatgtccggggccgcacgcgcgctacactgaaggaatcagcgtgtgct------------tgtccctgtctgacaag----actgggtaacccgctg----aacctccttcgtga-tggggataggggcttgtaattgttccccttgaacgaggaattcccagtaagcgcgagtcataagctcgtgttgattacgtccctgccctttgtacacaccgcccgtcgcta-ctaccgattga-atgatttagtgaggtcttcggacttgccgccgtagccgttggcttcg------------------------------gtcacgca-acgg--atg-gcgggaaagatgaccaaacttgatcatttagaggaagtaaaagtcgtaacaaggtttccgt-------------------------
>Ascaris_lumbricoides
----------------------ggttatatgcttatctcaaaggctaagccatgcatgtctaagttcaaatggcctaaa--aaggtgaaaccgcgaacggctcattacaacagctattatatacttgatct-----tgaaatcctacgtggataactgtggta-attctagagctaatacatgcac--caaagctccga--att----ttt--------------gacgagcgcatctattagattaaaa-ccaat-----cgggtttcg--------------------------gcccg-----------------taaattggtg-actctgaataacta--tagctgatcgcatg-------------------------------gtct-cgaaccggcgacgtgtctatcaagtgtctgccttatcaactgtcgatggtagtttatgtgcctaccatggttgtaacgggtaacggagaataagggttcgactccggagagggagcctgagaaa-cggctaccacatccaaggaaggcagcaggcgcgcaaattacccactctcggcatgaggaggtagtgacgaaaaataacgagaccgttctct---atgaggccggttatcggaatgggtacaatttaaacccgttaacgaggatctatgagagggcaagtctggtgccagcagccgcggtaattccagctctcaaagtgtatatcgtcattgctgcggttaaaaagctcgtagttggatctgcgc-ctcaggacc--------------------------------------------tggtccgcc----cactgggcga-gaactgggc--tcctgggctagtt---------ctgctggt---------------------------------------------------------------------------------------tttccctacgttgccttcatcg-gtcg----cgtagggtg--gc------tag-cgagtttactttgaaaaaattagagtgcttcac-gcgggct-------------------tatgtctgaatactc-gtgcatggaataatagaataggatc-tcggtt--ctattttgttggtt-tt--ctga----tctgagataatggttaagagggacgg-acgggggcattcgtatcgctgcgtgagaggtgaaattcttggaccgtagcgagacgtccgactgcgaatgcatttgccaagaatgtcttc-attaatcaagaacg-aaagtcagaggttcgaaggcgatcagataccgccct-agttctgaccgtaaacgataccaactagcgttccg-tcggcggtaaa-------tatgccttgacgggcagc-ttcccggaaacga--aagtctttcggttccgggggaagtatggttgcaaagct-gaaacttaaagaaattgacggaagggcaccaccaggagtggagcctgcggcttaatttgactcaacacgggaaaactcacctggcccggacaccgtgaggattgacagattga-----gagctctttcttgattcggtggttggtggtgcatggccgttcttagttggtggagtgatttgtctggtttattccgataacgagcgagactctagcctattaaatagtcatcggataa----------------------------------------------------acaag------------------------------------------------------------------------------------------------------------------------------------------------------------tccggaagacttcttagagggacaa-gcggt-a-----ttcagccgcatgaagt--tgagcaataacaggtctgtgatgcccttagatgtccagggctgcacgcgcgctacactggaggaatcagcgtgctg-------------taaccattgccgaaagg----tattggtaaccccttg----aaaatcctccgtga-tcgggatcgggaattgcaattatttcccttgaacgaggaattcctagtaagtgtgagtcatcagctcacgttgattacgtccctgccctttgtacacaccgcccgtcgctg-cccgggactga-gccgtttcgagaaaagcggggactgctgtttcgagacctttcg----------------------------------aggtggag-attc--ttt-ggtggaaaccgccttaatcgcagtggcttgaaccgggcaaaagtcgtaacaaggtttcc---------------------------
>Callibaetis_ferrugineus
------------------------tcatatgcttgtctcaaagattaagccatgcatgtctcagtgcaagccacatt----aaggtgaaaccgcgaatggctcattaaatcagttatggttccttggatcc---ta-caaatcctactcggataactgtggta-attctagagctaatacgtgcacc-cagagctccgt--cca----gaaat----------ggccggggcgcagttattagatcaaaa-ccaat-----cggtcgggttcgccc--------------------gtccg-----------t-----cgttttggtg-actctgaataacca--ctgctgatcgcacg-------------------------------gcct-cgcgccggcgacgtatccttcgaatgtctgccttatcaactgtcgatggtaggttctgcgcctaccatggttgtaacgggtaacggggaatcagggttcgattccggagagggagcctgagaaa-cggctaccacatccaaggaaggcagcaggcgcgcaaattacccactcccggcacggggaggtagtgacgaaaaataacgatacgggactcatc-cgaggccccgtaatcggaatgagaacactttaaatcttttaacgagtacctaatggagggcaagtctggtgccagcagccgcggtaattccagctccattggcgtatattaaagttgttgcggttaaaaagctcgtagttggatctgtgt-atcggacggc-------------------------------------------cggttcgcc---gctcgcggcgttcaactggtcggtccggacgtc------------ctgccggtgggcgtcgccg---------------------------------------------------------cgaggtggcgtccgtagctccctccgggctgctcttaaccg-ggtg----gctcggtgg--gc------cgg-cacgtttactttgaacaaatttgagtgctcaaa-gcaggcc---------------tttggtcgcctgaaaactgtgtgcatggaataatggaatagggcc-tcggtt--ctattttgttggctttt--ctgaa---ctcgaggtaatgattaatagggacag-acgggggcattcgtattgcgacgttagaggtgaaattcttggatcgtcgcaagacgaacggatgcgaaagcgtttgccaagaatgttttc-gctaatcaagaacg-aaagttagaggttcgaaggcgatcagataccgccct-agttctaaccataaacgatgccagccagcgatgcg-ccgaagttcct-----ccgatgactcggcgcgcagc-ttccgggaaacca--aagcttttgggttccgggggaagtatggttgcaaagct-gaaacttaaaggaattgacggaagggcaccaccaggagtggagcctgcggcttaatttgactcaacacgggaaacctcaccaggcccggacatcggaaggattgacagattga-----gagctctttcttgattcgatgggtggtggtgcatggccgttcttagttggtggagcgatttgtctggttaattccgataacgaacgagactctaacctgctaaataggcgcggggatc----------------------------------------------------tttac---------------------------------------------------------------------------------------------------------------------------------------g-------ctccccgcg------tagcaatcttcttagagggacag-gcggc-t-----tctagccgcacgagat--tgagcaataacaggtctgtgatgcccttagatgttctgggccgcacgcgcgctacactgaaggaatcagcgtgt---------------gctccctgtccgagagg----accgggtaacccgctg----aacctccttcgtgc-ttgggattggggcttgcaattgttccccatgaacgaggaattcccagtaagcgcgagtcataagctcgcgttgattacgtccctgccctttgtacacaccgcccgtcgcta-ctaccgattga-atgatttagtgaggtcttcggactggttctcggagctccgctc----------------------------------gcggtgct-ccgc--tgg-accggaaagatgaccaaacttgatcatttagaggaagtaaaagtcgtaacaaggtttcc---------------------------
>Callipallene_sp.
----------------------agtcatatgcttgtctcaaagattaagccatgcatgtgtaagtacatgccgattttg--aaggcgaaaccgcgaatggctcattaaatcagttatggttccttagatcg---tagcccttatcacatggataactgtggta-attctagagctaatacatgcac--gcatgccccga--ccc----cgtt----tcggcggggaaagggcgcttttattagaccaaaa-ccaat-----cgggtattccaaagcctcgcttcggcg--gggtt-gctcg-----------acaaa-atttgtggtg-actctggataactt-tcggccgatcgcacg-------------------------------gtct-tgcaccggcgacgtgtctttcaaatgtctgccttatcaactgtcgatggtaggttatgcgcctaccatggtcgtaacgggtaacggggaatcagggttcgattccggagagggagcctgagaaa-cggctaccacatccaaggaaggcagcaggcacgcaaattacccactcccggcacggggaggtagtgacgaaaaataacaatacgggactcttt-cgaggccccgtaattggaatgagtacactttaaatcctttaacgaggatctattggagggcaagtctggtgccagcagccgcggtaattccagctccaatagcgtatattaaagttgttgcggttaaaaagctcgtagttggatttctgt-tccagactga-------------------------------------------cggtccacc----gaatcggtgg-cgactgtca-ggcctgaa--catc---------ccgtcggtttgaaacgggggt-------------cggtggcgtgcgtttaggcgtgcgttgccgtgccacc------------------------cttcccgcggtgctcttcgttg-agtg----tcgcgggag--gc------cga-caagtttactttgaaaaaattagagtgctcaaa-gcaggcg-----------------tgtcagcctgaataatg-gtgcatggaatgatggaataggacc-tcggtt--ctattttgttggtt-tt--cgcaa---ctcgaggtaatgattaagagggacag-acgggggcattcgtattgcgacgctagaggtgaaattcttggaccgtcgcaagacgaactattgcgaaagcatttgccaagaatgttttc-attaatcaagaacg-aaagttagaggttcgaaggcgatcagataccgccct-agttctaaccataaacgatgccaaccagcgatccg-ccggagttact-----tcaatgactcggcgggcagc-ttccgggaaacca--aagtctttgggttccgggggaagtatggttgcaaagct-gaaacttaaaggaattgacggaagggcaccaccaggagtggagcctgcggcttaatttgactcaacacgggaaaactcacccggcccggacactggaaggattgacagattga-----gagctctttcttgattcagtgggtggtggtgcatggccgttcttagttggtggagcgatttgtctggttaattccgataacgaacgagactctggcctgctaaatagtcggtcgatca----------------------------------------------------gtacc----------------------------------------------------------------------------------------------------------------------------------------ttcgtgtctgtcgacc--gaattaaacgacttcttagagggacag-gcggt-c-----tttatccgcacgagat--agagcaataacaggtctgtgatgcccttagatgtccggggccgcacgcgcgctacactgaaggaatcagcgtgtgctttg---------ttcccctgtccgaaagg----accgggtaacccgctg----aacctccttcgtga-tggggataggggcttgtaattgttccccttgaacgaggaattcccagtaagcacgagtcatcagctcgtgttgattacgtccctgccctttgtacacaccgcccgtcgcta-ctaccgattga-atgatttagtgaggtcttcggaccggccgccgtagcgagtcttcg--------------------------------gaaacgca-acgg--atg-gcggggaagatgaccaaacttgatcatttagaggaagtaaaagtcgtaacaaggtttccgt-------------------------
>Calocheiridius_cf._termitophilus
----------------------agtcatatgcttgtctcaaagattaagccatgcatgtctaagtacacgccccggc----aaggcgaaaccgcgaatggctcattaaatcagttatggttccttagatcg---ta--cactcttacttggataactgtggta-attctagagctaatacatgcat--ctgggccctcg--atctttactg------------ggagagggtgcttttattagaccaaga-ccgga-----cgggtccttcgtg----------------------gcccg---------------aaagcggtggtg-actctggataactc--tggcggatcgcacg-------------------------------gtctcggcaccggcgacgcatctttcaagtgtctgccttatcaactttcgatggtaggttatgcgcctaccatggttgtaacgggtaacggggaatcagggttcggttccggagagggagcctgagaaa-cggctaccacatccaaggaaggcagcaggcgcgcaaattacccactcccggcacggggaggtagtgacgaaaaataacaatacgggactctaa-agaggccccgtaattggaatgagtacactctaaaccctttaacgaggatctattggagggcaagtctggtgccagcagccgcggtaattccagctccaatagcgtatattaaagttgttgcggttaaaaagctcgtagttggatctcagtcgcgctcccgg-------------------------------------------cgatgcgtc----g-aaaggcgt-gggtcgccg-gggccgg---caaa---------cggccgg----------------------------------------------------------------------------------------tcgcctcggttggcctttaaaa-gctg----atcgggttg--cc------cgg-cgcctttactttgaaaaaattagagtgctcaaa-gcaggca-------------------ggtgcctggatatcg-gtgcatggaataatggaataggacc-tcggtt--ctgttttgttggtt-tt--tggaa---cgcgaggtaatgattaagagggacgg-acgggggcatccgtattgcggcgctagaggtgaaattcttggaccgccgcaagacgaactactgcgaaagcatttgccaagaatgttttc-attaatcaagaacg-aaagttagaggttcgaaggcgatcagataccgccct-agttctaaccataaacgatgccaaccagcgatccg-cccgagttctt-----caaccgactcggcgggcagc-ttccgggaaacca--aagtttttgggttccgggggaagtatggttgcaaagct-gaaacttaaaggaattgacggaagggcaccaccaggagtggagcctgcggcttaatttgactcaacacgggaaaacttacccggcccggacaccggaaggattgacagattaa-----tagctctttcttgattcggtgggtggtggtgcatggccgttcttagttggtggagcgatttgtctggttaattccgataacgaacgagactctagcctactaaatagacccacggtcc----------------------------------------------------gtggt---------------------------------------------------------------------------------------------------------------------------------------a-------ccgtgagcg----------ggtcttcttagagggacgg-gcggc-t-----tttagccgcacgaaac--ggagcaataacaggtctgtgatgcccttagatgtccggggccgcacgcgcgctacactgaaggaatcaacgtgtgtg------------taccctggtccgagagg----accgggtaacccggtg----aaccttcttcgtgc-tagggataggggattgtaattcttcccctcgaacgaggaattcccagtaagcgcgagtcatcagctcgcgttgattacgtccctgccctttgtacacaccgcccgtcgcta-ctaccgattga-atgatttagtgaggccttcggacgagctatcggtggcgctttat---------------------------------gcgttgcc-tttg------gcacgaaagatggccgaacttgatcatttagaggaagtaaaagtcgtaacaaggttgccgt-------------------------
>Campyloderes_cf._vanhoeffeni
-----------------------------------tcttaaagattaagccatgcatgtctcagtacaagctccggc----aaagtgaaaccgcgaatggctcattaaatcagttatggttcatttgattatcgccagttttggtacatggataactgtggca-attctagagctaatacatgaat--ccccgctccga--cct----cac------------gggacgagcgcatttgtcagaccaaaaaccaat-----cgggcctcg--------------------------gtccg-----------------ttctgtggtg-aatcatggcaaactctacgctgaccgcatg-------------------------------gact-cgttccggcggcctgtctttcgaatgtctgccttatcaactttcgatggtaggttaagtgcctaccatggtttttacgggtaacggggaatcagggtttgattccggagagggagcctgagaaa-cggctaccacatccaaggaaggcagcaggcacgcaaattacccactcccggcacggggaggtagtgacaagaaataacaatacaggactctttacgaggccctgtaattggaatgagtacactttaaatcctttaacgaggaactattggagggcaagtctggtgccagcagccgcggtaattccagctccaatagcgtatattaaagttgctgcagttaaaaagctcgtagttggatctggcc-tgcacgctcg-------------------------------------------tggtccatc----ccctggatgg-ttactgcgt-gacgtgag--gtac---------ctctcgga---------------------------------------------------------------------------------------ttatcctcggtgctcttgactg-agtg----tcttgggtt--ac------cgg-actgtttactttgaaaaaattagagtgttcaaa-gcaggcg------------------agtcgcctgaatagtg-ttgcatggaataatggaacatgacc-tcggtt--ctattttattggtt-tc--cggaa---cgcgaggtaatgattaagagggactg-ccgggggcatccgtattgctgcgttagaggtgaaattcttggatcgcagcaagacgaactactgcgaaagcatttgccaagaatgtcttc-attaatcaagaacg-aaagtcggaggttcgaaggcgatcagataccgccct-agttccgaccataaactataccagctgacaatccg-tgggagttact-----accatgacttcacgggcagcttcctgtgaaagga--aagtcttagggttccggggggagtatggttgcaaagct-cgaacttaaaggaattgacggaagggcaccaccaggagtggagcctgcggcttaatttgactcaacacgggaaaactcacccggtccggacactgtaaggattgacagattga-----gagctctttcttgattcagtggttggtggtgcatggccgttcttagttggtggagtgatttgtctggttaattccgataacgaacgagactctggcctactaaatagtccgccgatcc----------------------------------------------------tgtgt------------------------------------------------------------------------------------------------------------------------------------------------tgtcggcg---------ctgacttcttaggggaacaa-gcggc-g-----ttcagccgcgcgagat--tgagcaataacaggtctgtgatgcccttagatgttcggggccgcacgcgcgctacactgaagtaggcagcgtgtgtt------------tacccttacccgtcagg----gttgggtaacccaatg----aaaccatttcgtgc-tagggattgccacttgcaactttttggcatgaacgaggaattcccagtaagcgcgagtcataagctcgcgttgattacgtccctgccctttgtacacaccgcccgtcgcta-ctacagattga-atgatttagtgaggcctttggattggtccctgcgcggctggaaa---------------------------------cggtcgct-ctgg--tgt-gccgaaaagttggccgaacttgattatttagatgaagtaaaagtcgtaacaaggtttcc---------------------------
>Centroderes_spinosus
---------------------------------------------------atgcatgtctaagtacaagctctggc----acagcgaaaccgcgaatggctcattaaatcagctatgatttattggatga------atacttgcacatggataactgtggca-attctagagctaatacatggat--gccagccctga--ctt------------------acgaatgggcgcacttgccagatcaaaaaccaat-----cgggctcac--------------------------gcccg-----------------ttcagtggcg-aaccatggcaactc-tatgcagaccgcatg-------------------------------gtct-agaaccggcggcatgtccttcgagcgtctgccttatcaactgtcgatggtagggtaattgcctaccatggtgataacgggtaacggagaatcagggtttgattccggagagggagcctgagaaa-cggctaccacatctaaggaaggcagcaggcacgcaaattacccactcccggctcggggaggtagtgacgagaaataacaatacaggactctct-tgaggccctgtaattggaatgagtacactttaaatcctttaacgaggatctattggagggcaagtctggtgccagcagccgcggtaattccagctccaatagcgtatattaaagttgctgcagttaaaaagctcgtagttggatctggcg-tatgggtacg-------------------------------------------cggtccgcc-----tttgtgcgg-ttactgcgt-gtcccgac--gcac---------ctctccga---------------------------------------------------------------------------------------tttccctcggtgctcttaactg-agtg----tcttgggtt--ac------ggg-actctttactttgaaaaaattagagtgttcaaa-gcaggca------------------gagcgcctgtatagtg-gtgcatggaataatggaagacgact-tcgggt--ctattttgttggtt-tc--cggat---ctcgaggtaatgattaacagggactgctcgggggcatccgtactgctgcgttagaggtgaaattcttggatcgcagcaagacgaactactgcgaaagcatttgccaagaatgttttc-attaatcaagaacg-aaagtcggaggttcgaaggcgatcagataccgccct-agttccgaccataaacgatgtcgactgacaatctg--taaagtttct-----ttcatgactttgcaggcagcttctcgggaaaccattaagtgtttaggttccggggagagtatggttgcaaagct-ggaatttaaaggaattgacggaagggcaccaccaggagtggagcctgcggcttaatttgactcaacacgggaaaactcacttggtccagacaccgtaaggattgacagattga------agctctttcttgattcggtggttggtggtgcatggccgttcttagttggtggagtgatttgtctggttaattccgataacgaacgagactctagcctactaaatagtccgtcgagcg----------------------------------------------------agtta-----------------------------------------------------------------------------------------------------------------------------------------------------tctttctcggcgccgacttcttagagggacac-gtcgc-g-----tatagcggcatgagat--tgagcaataacaggtctgtgatgcccttagatgtccagggccgcacgcgcgctacaatgacgtaggcaacgtgtgct------------taccctgctccgttagg----agtgggtaatcgctgg----aattcttgtcgtgc-tagggatagggaattgcaattctttcccttgaacgaggaattcccagtaagcgcgagtcatcagctcgcgctgacttcgtccctgccctttgtacacaccgcccgtcgcta-ctacagattga-ataatttagtgaggtcctcggactgagacctgcgcgaccggcaa---------------------------------cggtagcg-ctgc--tgt-ctcggaaagatgaccaaacttgattattta--------------------------------------------------------
>Cherokia_georgiana
-----------------------------ttcttgtctcaaga--ttagccatgcatgtctaagtacatgccctaga----aaggtgaaaccgcgaatggctcattaaatcagtcatggttccttagaccg---ta--ctctccttcttggataactgtggta-attctagagctaatacatgcaa--ctgagctccga--ccc----ttgt-----------ggaacgagcgcttttattagaccaaga-ccaat-----cggggtttcgg------------------------cctcg-----------tca---gtctgtggtg-actctggataactt-taagcggatcgcacg-------------------------------gtcttcgcgccggcgactgctctttcaaatgtctgccttatcaactttcgatggtaggttacttgcctaccatggttgtaacgggtgacggggaatcagggttcgattccggagagggagcctgagaaa-cggctaccacatccaaggaaggcagcaggcacgcaaattacccactcccagtacggggaggtagtgacgaaaaataacaatgcgggactctta-cgaggccccgtaattggaatgagtccactttaaatcctttaacgaggacctattggagggcaagtctggtgccagcagccgcggtaattccagctccaatagcgtatactaaagttgttgcggttaaaaagctcgtagttggatgtcagt-cgcgggcggg-------------------------------------------cggtccacc----gttttggtggcttactgctc-gtcccgtgacctac---------tggccggcc--------------------------------------------------------------------------------------tcccccgctatgctctttgccg-ggtg----tggcgggtg--gc------cgg-aacgtttactttgaaaaaattagagtgctctaa-gcaggtg---------c-------atgccgcctgaataaca-cagcatggaataatggaataggacc-tcggtt--ctattttgttggtt-tt--cggaa--ttccgaggtaatgattaatagggacag-acgggggcattcgtattgcggcgctagaggtgaaattcttggaccgtcgcaagacgaactagtgcgaaagcatttgccaagaatgttttc-attaatcaagaacg-aaagttagaggttcgaaggcgatcagataccgccct-agttctaaccataaacgatgccaaccagcgatccg-ccggagttcct-----ccaatgacccggcgggcagc-ttccgggaaacca--aagtgtttgggttccgggggaagtatggttgcaaagct-gaaacttaaaggaattgacggaagggcaccaccaggagtggagcctgcggcttaatttgactcaacacgggaaaactcacccggcccggacactggaaggattgacagattga-----gagctctttcttgattcagtgggtggtggtgcatggccgttcttagttggtggagcgatttgtctggttaattccgataacgaacgagactctagcctattaaatagacggtcgattc----------------------------------------------------tctga-----------------------------------------------------------------------------------------------------------------------------------------------atgtcggac---------cgatcttcttagagggacaa-gcggc-g-----ctcagccgcacgaaat--tgagcaataacaggtctgtgatgcccttagatgtccggggccgcacgcgcgctacactgaagggatcagcgtgtgat------------tgcccccgcccggaagg----gcagggtaatccgctg----aacctccttcgtga-tagggactggggcttggaattgttgcccacaaacgaggaattcccagtaagcgctagtcataagctagcgttgattacgtccctgccctttgtacacaccgcccgtcgcta-ctaccgattga-atgatttagtgaggtcttcggactggagcccggtgagacttccttcgcg----------------------------ttgtcacg-ccggtctgc-tttgggaagatgaccgaacttgaccatttagaggaagtaaaagtcgtaacaaggtttccgt-------------------------
>Chordodes_morgani
------------------------aagcttgcttgtctcaaagattaagccatgcatgtctaagtataaacttacta----caagtgaaaccgcgaatggctcattaaatcagttatggtttattagatcg---tc---ccaaccacatggataactgtggta-attctagagctaatacatgctg---aaacgtcgaa--tcg----cga------------ggttcgactgcttttattagaacaaaa-actaa-----cagt-----------------------------------------------------ttttgtggtg-actctggataactt-tgtgccgatcgcatg-------------------------------gtct-cgtaccggcgacgtatctttcaaatgtctgccttatcaactgtcgatggtaggttatatgcctaccatggttgtaacgggtaacggagaatcagggttcgattccggagagggagcctgagaaa-cggctaccacatccaaggaaggcagcaggcgcgcaaattacccactcccggctcggggaggtagtgacgataaataacaacgcaggtctcaaa-cgagaccctgtaattggaatgcgatcactttaaatcctttaacgaggatctattggagggcaagtctggtgccagcagccgc-gtaattccagctccaaaagcgtatattaaagttgttgcagttaaaaagctcgtagttggatctcggg-taacgggagg-------------------------------------------aggcccgct-----taaccgcga-tcgcttcct-cgtccgac--ctat---------cattcgtc---------------------------------------------------------------------------------------ctgggctaggtgctcttcaccg-ggtg----tctagcttag-aa------cgg-aacgtttactttgaaaaaattagagtgctcaaa-gcaggct-----------------cgaagcctcgaatatcg-gtgcatggaataatggaataggacc-tcggtt--ctattttgttggtt-tt--cggaa---tccgaggtaatgattaagaggaacgg-acgggggcatccgtactgtggcgctagaggtgaaattcttggaccgccgcaagacgaacaactgcgaaagcatttgccaagaatgttttc-attaatcaagaacg-aaagtcagaggttcgaaggcgatcagataccgccgt-agttctgaccataaacgatgccaactggcgatccg-ccgcggtaata----ttacttgacccggcgggcagc--ttcgggaaacca--aagtttttgggttccgggggaagtatggtttcaaagct-gaaacttaaaggaattgacggaagggcaccaccaggagtgagctgc---gcttaatttgactcaacacgggaaaactcacccggccaggacactgtaaggattgacagattga-----tagctctttctcgattcagtgggtggtggtgcatggccgttcttagttggtggagtgatttgtctggttaattccgataacgaacgagactctaacctacttactagaacgtcgacga----------------------------------------------------ttttt---------------------------------------------------------------------------------------------------------------------------------------------------------tcgtcggcgatgcttcttagagggacaa-gcgac-gatattttcagtcgcacgagat--tgagcaataacaggtctgtgatgcccttagatgtccggggctgcacgcgcgctacactgaaggaatcagcgtgaaaact----------tagcctggtccgaaagatttttctgggtaatccgctg----aaactccttcgtga-tggggatagggaattgtaattattttccttgaacgaggaattcccagtaagcgcgaatcattagttcgc-ttgattacgtccctggcctttgtacacaccgcccgtcgcta-ctaccgattga-atggtttagtgaggtctttggacgggtcttggtacgcgcttcaccg-------------------------------gcagtcga-accc--tgt-gcctgaaaattgatctagctcagtcatttcgaggaagtaaaagtcgtaacaaggtttccgtaggtgaactgcggaaggatc-----
>Ciona_intestinalis
---------------------tagtgatatgcttgtctcaaagattaagccatgcaagtctaagtacgagctctcgt----acagcgaaactgcgaatggctcattaaatcagttatggttcatttgatcg---ta---tggtttacttggataactgtggta-attctagagctaatacatgcaa---acagcgccga--ctt----cg-------------cggaggcgtgcttttatcagaccaaaaaccgac-----cgcggctcc--------------------------ggccg--------------cgttcgactggtg-actctggataacct---ggcggatcgcacg-------------------------------gtct-agcaccggcgacggatcattcaagtgtctgccctatcaactttcgtcggtacggtattcgcctaccg-agttcttacgggtaacggggaatcagggttcgattccggagagggagcctgagaaa-cggctaccacatccaaggaaggcagcaggcgcgcaaattacccattcccgacgcggggaggtagtgacgaaaaataacaatgcaggactcatt-cgaggccctgtaattggaatgagtacactttaaaagctttaacgagtatccattggagggcaagtctggtgccagcagccgcggtaattccagctccaaaagtatatatttaagttgttgcggttgaaaagctcgtagttggattttggg-cgcgggcggt-------------------------------------------cggtccgtc----g-cgaggcgt-gtactggtc-gacccggc--ctta---------cgtccggt---------------------------------------------------------------------------------------tctccggcggtgctcttgactg-agtg----tcggcggcg--gc------cgg-aaagtttactttgaaaaaattagagtgttcaaa-gcaggct-----------------ctcgagcctgaataatg-gtgcatggaataatggaataggacc-tcggtt--ctattttgttggtt-tt--cggag---cgcgaggtaatgattaagagggacag-acgggggcattcgtactgtgccgttagaggtgaaattcttggatcggcgcaagacgaacgactgcgaaagcatttgccaagaatgttttc-tttaatcaagagcg-aaagtcagaggttcgaagacgatcagataccgtcct-agttctgactataaacgatgccaactagcgatcgg-ggagcgttaat-----ttgacgacctccccggcagc-ttgcgggaaacca--aagtctttgggttccgggggaagtatggttgcaaagct-gaaacttaaaggaattgacggaagggcaccaccaggagtggagcctgcggcttaatttgactcaacacgggaaatctcacccggcccggacacagtgaggattgacagattga-----gagctctttcttgattctgtgggtggtggtgcatggccgttcttagttggtggagcgatttgtctggttaattccgataacgaacgagactctggcttgctaaatagttacgcgaccc----------------------------------------------------tcccg-------------------------------------------------------------------------------------------------------------------------------------------------gtcggcg--------tttaacttcttagagggacta-gtggc-g-----tttagccacacgagat--tgagcaataacaggtctgtgatgcccttgagtgttcggggccgcacgcgcgctacactgaccggatcagcgtgtct-------------cttccttggccgaaagg----tccgggaaacccgttg----aaccccggtggtga-tagggatagggaattgcaattatttcccttgaacgaggaattcccagtaagcgcgagtcattagctcgcgttgattacgtccctgccctttgtacacaccgcccgtcgcta-ctaccgattga-atggtttagtgaggtcctccgattggacccggcgcggtcggca----------------------------------acgtccgc-gccg--gcg-tccgaaaagacgatctaacttgatcatttagaggaagtaaaagtcgtaacaa----------------------------------
>Craterostigmus_tasmanianus
-------gttgatcctgccagtagtcatatgcttgtctcaaagattaagccatgcatgtctaagtacatgccgaaat----aaggtgaaaccgcgaatggctcattaaatcagttatggttccttagatcg---ta--ccatcctacttggataactgtggta-attctagagctaatacatgctg--acaagctcgga--cct----tcg------------gggacgagcgcttttattagaacaaga-ccaatacgggctggcaaca--------------------------gtccg-----------tt----ccatttggtg-actctggataactt-ggagccgatcgcatg-------------------------------gtct-cgcaccggcgacgcatctttcaaatgtctgccttatcaactttcgatggtaggttatgcgcctaccatggtcgtaacgggtaacggggaatcagggttcgattccggagagggagcctgagaaa-cggctaccacatccaaggaaggcagcaggcacgcaaattacccactcccggcacggggaggtagtgacgaaaaataacaatacgggactcttc-cgaggccccgtaattggaatgagtacactttaaatcctataacgaggatctattggagggcaagtctggtgccagcagccgcggtaattccagctccaatagcgtatattaaagttgttgcggttaaaaagctcgtagttggatctcggt-gccggtctgg-------------------------------------------cggtccgcc----tcgccgcggtctcactgcca-gtcccggagccatc---------ccgccggc---------------------------------------------------------------------------------------cttccctcggtgctctttaccg-agtg----tcttgggtg--ac------cgg-aacgtttactttgaacaaattagagtgctccaa-gcaggcg--------c--------gtcccgcccgcatagcc-cagcatggaataatggaataggacc-tcggtt--ctattttgttggtt-tt--cggaa---cccgaggtaatgattaatagggacag-acgggggcattcgtattgcgacgctagaggtgaaattcttggaccgtcgcaagacgaactactgcgaaagcatttgccaagaatgttttc-attaatcaagaacg-aaagttagaggttcgaaggcgatcagataccgccct-agttctaaccataaacgatgccgaccagcgatccg-ccggagttcct-----ccgatgactcggcgggcagc-ttccgggaaacca--aagtgtttgggttccgggggaagtatggttgcaaagct-gaaacttaaaggaattgacggaagggcaccaccaggagtggagcctgcggcttaatttgactcaacacgggaaaactcacccggcccggacaccggaaggattgacagattga-----gagctctttcttgattcggtgggtggtggtgcatggccgttcttagttggtggagcgatttgtctggttaattccgataacgaacgagactctagcctgctaaatagacgaccgatcccggggtgccgtctcctt-cctcgtgatggagcggcgtta-------------cctcc-------------------------------------------------------------------------------------------------------------------------------------------------gtcggcc--------gatcgcttcttagagggacaa-gcggc-g-----ctcagccgcacgagat--tgagcaataacaggtctgtgatgcccttagatgtccggggccgcacgcgcgctacactgaaggaatcagcgtgtgtat-----------tctcccagtccggcagg----accgggtaacccgctg----aacctccttcgtga-tagggatcggggcttggaattatcccccgtgaacgaggaattcccagtaagcgcgagtcataagctcgcgttgattacgtccctgccctttgtacacaccgcccgtcgcta-ctaccgattga-atgatttagtgaggtcttcggactggcggtcgctgcggccctc----------------------------------gggtcgcg-gcgg--cat-gccgggaagatgaccgaacttgaccatttagaggaagtaaaagtcgtaacaaggtttccgtaggtgaacctgcggaaggatc----
>Cyprididae_sp.
----------------------agttatatgcttgtctcaaagattaagccatgcaggtctaagtataagccgtta-----aaagtgaaaccgcgaatggctcattacatcagttatggttccttagatct---tc-ggtatcctacttggataaccctggaa-attctagagctaatacatgcgaa-tgtagccccaa--cct----tcg------------ggaaggggcgtttttgttagaccaaaa-ccaat-----cagggagaaat------------------------ctctg-----------------cactttggtg-agtctgaataactt-tgagcggatcgcaca-------------------------------gtct-cgtactggcgacaactctttcaaatgtctgccttatcaac--ttgatggtaggctatgtgcctaccatggttgtaacgggtgacggagaattagggttcgataccggagagggagcctgagaaa-cggctaccacatccaaggaaggcagcaggcacgcaaattacccactcccggcacggggaggtagtgacgaaaaataacaatacgggactcatc-cgaggccccgtaattggaatgagtacacttcaaatcctttaacaaggatcaattggagggcaagtctggtgccagcagccgcggtaattccagctccaatagcgtatattaaagttgctgcggttaaaaagctcgtagttggatctcagt-cacgggcagg-------------------------------------------tggttcacc-----tcacggtg--ctactacct-ggtccgga--cctt---------tgactggt---------------------------------------------------------------------------------------accccctaggtgcccttcgctg-ggtg----cctggggag--ac------cag-agtgtttactttgaaaaaattggagtgctcaaa-gcaggcg-------------------aatgcctgtactttc-gtgcatggaataatggaaaagggcc-tcggtg--ccattttgttggttctt--tggta---ctcgaggtaatggttgaaggggacag-acgggggcattcgtattgcgacgttagaggtgaaattcttagatcgtcgcaagacggactactgcgaaagcatttgccaagaatgttttc-attaatcaagaacg-aaagtcagaggttcgaaggcgatcagataccgccct-agttctgaccttaaacgatgccaactggcgatcca-tcgggggtatt-----tccatgacctgatgggcagc-ttccgggaaacca--aagtttttgggttccgggggaagtatggttgcaaagct-ggaacttaaaggaattgacggaagggcaccaccaggagtggagcctgtggcttaatttgactcaacgcggggaagctcacgaggcccggacactggaaggattgacagattga-----gagctctttcttgattcggtgggtggtggtgcatggccgttcttagttggtggagtgatttgtctggttaattccgataacgaacgagactctggcttactaaataggcggcggatct----------------------------------------------------ttgta-----------------------------------------------------------------------------------------------------------------------------------------------------------tccgctatgtcttcttagagggataaggcagc-t-----ctaagctgcatgagaa--ggggcaataacaggtctgtgatgcccttagatgttctcggccgcacacgcgctacactgaaagaggcaacgtgt---------------ttgcctgattcgaaaga----attgggtaaccccct-----aatctctttcgtgc-tggggattgaggtttgcaattatccttcatgaacgaggaattcccagtaagtgcgagtcattatctcgcgctgactacgtccctgccctttgtacacaccgcccgtcgcta-ctaccgattga-atgatttagtgaggacttcggactgagtccaatgcggctttc-----------------------------------gggctgcg-ttgg--ttt-ttcggaaagatgtccaaactgtatcatttagaggaagtaaaagtcgtaacaa----------------------------------
>Dilta_littoralis
------ggttgatcctgccagtagtcatatgctcgtctcaaagattaagccatgcatgtctaagtgcaagccgagct----aaggtgaaaccgcgaacggctcattatatcagttatggttccatgggccg---agcgcaaagatacttggacaactgtggca-attctagagctaatacatgcaaa-ctgagctccga--cct----ttgac----------ggtgagagcgcttttattagaccaaga-ccaaa-----cgggccctcgg------------------------gcccg----------------ccgccttggtg-actctgaataactt-ggtgccgatcgcacg-------------------------------gtcctagcaccggcgacgtacctttcaaatgtctgacttatcaacttttgatggcagttcccgcgcctgccatggtcaccacgggtgacggggaatcagggttcgattccggagagggagcctgggaaa-cggctaccacatccaaggaaggcagcaggcgcgcaaattacccactcccggcacggggaggtagtgacgaaaaataacaatacgggactcatc-cgaggccccgtgattggaatgagtacactttaaatcctttagcgagtacctattggagggaaagtctggtgccagcagccgcggtaattccagctccaatagcgtatacttgagttgctgcggttaaaaagctcgtagttggacttgggc-cgcggccagt-------------------------------------------cggttcacc-----tgccggtgc-acactgactggtcccgcggacgtc---------ctgccggta--------------------------------------------------------------------------------------tgtcccctggtgctcttcactg-agtg----tctcgggtg--gc------cgg-cacattcactttgaacaaattagagtgctcaaa-gcaggcg------------------gctcgcctgaatacat-gtgcatagaatgattgaagaggacc-tcggtt--ccagtctgttggtc--t--cggaa---ctcgaggtaatgatgagtggggacgg-acgggggcattcgtattgcgacgttagaggtgaaattcttggatcgtcgcaagacgaacagaggcaaatgcatttgccaagaatgtcccc-gtcaatcaagaacg-aaagttagaggttcgaaggcgatcagataccgccct-agttctaaccataaacgatgccagccaggtatccg-ccgtagttact-----tggatgactcggcgggcagc-ttccgggaaacca--aagcttttgggttccgggggaagtatggttgcaaagct-gaaacttaaaggaattgacggaagggaaccaccaggagtggagcctgcggcttaatttgactcaacacggggaacctcaccaggccaggacactggtatgattgacagattga-----gagctctctcctgattcagtgggtggtggtgcatggccgttcttagttggtggagcgatttgtctggttaattccgttaacgagcgagactctggcctgctaactagacgtcggatct----------------------------------------------------ctaca--------------------------------------------------------------------------------------------------------------------------------------------------------cgagtccggcggtcttcttagagggacag-gcggc-g-----tccagtcgcatgagag--tgagcgataacaggtctgtgatgcccttagatgtcctgggccgcacgcgcgctacactgaaggagacagcgtgtgt-------------gtcccctgtccgaaagg----accgggtaacccgctg----aacctccttcgtgc-tggggattggggattgcaattcttccccatgaacgaggaattcccagtaagcgccggtcaacagctggcgttgattacgtccctgccctttgtacacaccgcccgtcgcta-ctaccgattga-atggtttagtgaggccttcggactgggggcaccgggacccggcggcccttcgcgggtcg------------------tcgcgggc-tcggaggtc-cccgggaagatgtccgaacttgaccatttagaggaagtaaaagtcgtaacaaggttgccgtaggtgaacctgcgg-----------
>Dracoderes_abei
---------------------tagtcatatgcttgtcttaaagattaanccatgcatgnnnaagtacaagctccggc----aaagtgaaaccgcgaatggctcattaaatcgtctagtcttcaattgatca------atgcctttacatggataactgtggca-attctagagctaatacatggat--cccagctccga--cct----cac------------ggaaggagcgcttttgtcagactaaaaaccaat-----cgacctctg--------------------------ggtcg-----------------ttctgtggtg-aaccatgacaactc-tacgctgaccgcacg-------------------------------gccc-tgtgccggcggcatatctttcgaatgtacgccttatcaactttcgatggtagattaagtgcctaccatggtgataacgggtaacggggaatcagggtttgattccggagagggagcctgagaaa-cggctaccacatctaagggaggcagcaggcacgcaaattacccactcccggcacggggaggtagtgacaagaaataacaatgcaggactcttt-tgaggccctgtaattggaatgagtacactttaaatcctttaatgaggatctattggagggcaagtctggtgccagcagccgcggtaattccagctccaatagcgtatattaatgctgctgcagttaaaaagctcgtagttggatctggcg-tgcgggcttg-------------------------------------------tggtccaac-----gcatgttgg-ctactactc-gtcccgcc--gtac---------ctctcggc---------------------------------------------------------------------------------------tttctctggatgctcttaactg-ggtg----tccagggtt--ac------cgg-aatgtttactttgaaaaaattggagtgttcaaa-gcaggcg-------------------tccgcctgaacagtg-gtgcatggaataatggaacaagacc-tcggtt--ctattttgttggtt-tc--cggaa---ctcgaggtaatgattaagagggactg-ccgggggcatccgtattgctgcgttagaggtgaaattcttggatcgcagcaggacgaactactgcgaaagcatttgccaagaatgttttc-attaatcaagaacg-aaagtcggatgttcgaaggcgatcagataccgccct-agttccgaccataaacgatgccgactgacaatccg-cgggagttact-----accatgactccgcgggcagcttcccgggaaacca--aagttttttggttccggggggagtatggttgcaaagct-caaacttaaaggaattgacggaagggcaccaccaggagtggagcctgcggcttaatttgactcaacacgggaaacctcacccggtccggacactgtaaggattgacagattga-----gagctctttcttgattcagtggttggtggtgcatggccgttcttagttggtggagtgatttgtctggttaattccgataacgaacgagactctggcctactaaatagttcgtcgatcc----------------------------------------------------tgcgt------------------------------------------------------------------------------------------------------------------------------------------------tgtcggcg----------caacttcttaggggaacta-gcggc-g-----tttagccgcacgaaat--agagcaataacaggtctgtgatgcccttagatgttcggggccgcacgcgcgctacactgaagtaggcagcgtgtgt-------------tttccttttccggcagg----aatgggtaacccgatg----aatccttttcgtgcttagggattgggaattgcaattatttcccatgaacgaggaattcccagtaagcgcgagtcataagctcgtgttgattacgtccctgccctttgtacacaccgcccgtcgcta-ctacagattga-atgttttagtgaggtctttggacaggcccctgcctagttggcaa---------------------------------caactgag-ctgg--tgt-gcttggaagatgaccaaacttgaatatttagatgaagtaaaagtcgtaacaaggtttcc---------------------------
>Echiniscus_blumi
------------------------------------------------------------------------------------------ccgcgaatggctcattaaatcagttatggtttacctgacag-------ttattttacatggataactgtggta-attctagagctaatacatgcag--caagccttgac--cct----tac------------gggcaaggcgcagttattagatcaaaaaccaat-----cggttgtatcttcg---------------gatatagccgt-----------------tagcttggtg-actctgagtaacca--cagcgaaccgtatg-------------------------------gccttgtgctcgacggtctgtcagtcaagcaactgccttatcagc--ttgttgttaggttatatgcctaacaaggcttcaacgggtaacgaacgatcggggtcggatatcggagagggagcttgagaaa-cggctaccacttccaaggaaggcagcaggcgcgcaaattacccactctcggcatgaggaggtagcgataaaatgtatcgatgcggggccatt--agtgccttcgtaatcggaatgagtacactttaaatcctataacaaggacctattggagggcaagtctggtgccagcagccgcggtaattccagctccaatagcgtatattaatgctgctgcggttaaaaagctcgtagtcggatctgggt-taccggcgggtaccgcatgttgcttcatgcagcatgttgtgtactatacgtgtcgcttcggcggcactgccagtgtaacgttgcct-cacgtaggtgcgtt---------acgctggtcgccggaaccacgggccggg-------------------------------------------------------------------ttgagcagcatgctcttaactg-agtg----tgttgttta--ct------cgg-tgcgtttactttgaaaaaattggagtgctcaaa-gcaagcg-------tacagtcgctatgcggcttgaacagtg-gtgcatggaataatggaatagggcc-tcggtt--ctattttgttggtt-tt--aagat---atcgaggtaatgattaagagggacag-acggggacgtttgtattgcgacgttagaggtgaaattcttggatcgtcgcaagacacactaatgcgaaagcattcgtctagaatgttttc-attgatcaagaacg-aaagttagaggttcgaaggcgatcagataccgccct-agttctaaccataaacgatgccaaccagcgatccg-tcggtgttctcaattatgaatgacccgacgggcagc-ttccgggaaacca--aagttttcgggttccgggggaagtatggttgcaaagct-gaaacttaaaggaattgacggaagggcaccaccaggagtggagcctgcggcttaatttgactcaacacggggaaacttacccggcccggacactgtaaggattgacagattga-----tagctctttcttgattcggtggatggtggtgcatggccgttcttagttggtggattgatttgtctggttaattccgataacgaacgagactctaacctactaaatagccgcacaattc----------------------------------------------------cagta---------------------------------------------------------------------------------------------------------------------------tgcgtttggttcgccaggcgtatacgttcgttgtgttgattgcttcttagagggacag-gcggtag--tttccaagccgcacgagat--tgagcaataacaggtctgtgatgcccttagatgtccggggccgcacgcgcgctacactgtataaatcagcgtgtttgactgcttttgcagttcctacgtcgtaagg----cgtgggtaatccgctg----aaacttatacgtga-ttgggatagagctttgtaactatcgctcttgaacgaggaattcccagtaagcgcaagtcatcagcttgcgttgattacgtccctgccctttgtacacaccgcccgtcgcta-ctaccgattgg-atgatctagtgaggtctttggattggtcgccaaagctgcttcgg---------------------------------tagctgag-------gatg--------------------------------------------------------------------------------------
>Echinoderes_dujardinii
---------------------tagtcatatgcttgtcttaaagattaagccatgcatgtctaagtacaagctccggc----aaagtgaaaccgcgaatggctcattaaatcagttatggttcattcgatca------ttgcctttacatggataaccctggga-aatctagagctaatacatgtca---cccgctccga--cct----cac------------gggacgagcgcatttgtcagactaaaaaccaat-----cggtccgcttcgcg---------------------gtccg-----------------ttcagtggtg-aaccatggcaaactctacgctgaccgcacg-------------------------------gtct-agaaccggcggtgtgtcgttcgaatgtctgccttatcaactgtcgatggtaggttaagtgcctaccatggtgataacgggtaacggggaatcagggtttgattccggagagggagcctgagaaa-cggctaccacttctacggaaggcagcaggcacgcaaattacccactcccggcacggggaggtagtgacaagaaataacaatacgggactctaaacgaggccccgtaattggaatgagtacactttaaatcctttaacgaggatctattggagggcaagtctggtgccagcagccgcggtaattccagctccaatagcgtatattaaagttgctgcagttaaaaagctcgtagttggatctggcg-tacgggctcg-------------------------------------------aggtccgcc-----gtgtggcgg-ttacttcct-gtcccgac--gtac---------ctctcgga---------------------------------------------------------------------------------------tttccctcggtgctcttagctg-agtg----tcttgggtt--ac------cgg-actgtttactttgaaaaaattagagtgttcaaa-gcaggcg------------------tagcgcctgtatagtg-gtgcatggaataatggaacaagacc-tcggtt--ctattttgttggtt-tc--cggaa---cgcgaggtaatgattaagagggactg-ccgggggcatccgtattgctgcgttagaggtgaaattcttggatcgcagcaagacgaactactgcgaaagcatttgccaagaatgttttc-attaatcaagaacg-aaagtcggaggttcgaaggcgatcagataccgccct-agttccgaccataaacgatgccgactgacaatcag-cgggagttact-----atcatgactccgctggcagcttcccgtgaaaaca--aagtctttgggttccggggggagtatggttgcaaagct-caaacttaaaggaattgacggaagggcaccaccaggagtggagcctgcggcttaatttgactcaacacgggaaaactcacccggtccggacacagtaaggattgacagattga-----tagctctttcttgattctgtggttggtggtgcatggccgttcttagttggtggagtgatttgtctggttaattccgataacgaacgagactctggcctactaaatagtccgcggattc----------------------------------------------------tccct------------------------------------------------------------------------------------------------------------------------------------------------ctgtgggagtccgtgccgtgacttcttaggggaacaa-gcgtc-g-----actaggcgcacgagat--tgagcaataacaggtctgtgatgcccttagatgtccggggccgcacgcgcgctacactgaaagcggcagcgtgtgca------------taccctagcccggcagg----gctgggtaatccgatg----aatccttttcgtgc-tagggatagggaattgcaattgtttcccttgaacgaggaattcccagtaagcgcgagtcataagctcgtgttgattacgtccctgccctttgtacacaccgcccgtcgcta-ctacagattga-atgatttagtgaggtcttcggactggtcccagcacggccggca----------------------------------acggtcga-ctga--ggc-gccgggaagacgaccgaacttgattatttagatgaagtaaaagtcgtaacaaggtttcc---------------------------
>Eremobates_sp.
----------------------agtcatatgcttgtctcaaagattaagccatgcatgtctcagtacatgccgtatg----aaggtgaaaccgcgaatggctcattaaatcagttacggttccttagatcg---ta--cctttctacttggataactgtggta-attctagagctaatacatgcaa--acatgctccga--cct----tcat-----------gggacgagcgcttttattagaccaaga-ccaat-----ggggcttcg--------------------------gcccg-----------ca----tgtcgtggcg-actctggataactt-tgggctgatcgcacg-------------------------------gtca-tgcaccggcgacgcatctttcaagtgtctgccttatcaactttcgatggtaggttatgcgcctaccatggtcgtaacgggtaacggggaatcagggttcgattccggagagggagcctgagaaa-cggctaccacatccaaggaaggcagcaggcgcgcaaattacccactcccggcacggggaggtagtgacgaaaaataacaatacgggactctat-cgaggccccgtaattggaatgagtacactctaaatcctttaacgaggatctattggagggcaagtctggtgccagcagccgcggtaattccagctccaatagcgtatattaaagttgttgcggttaaaaagctcgtagttggatctcagt-tctagactgg-------------------------------------------tggtccacc------tctggtgg-ttactacct-ggcctaaa--caat---------ttgccggt---------------------------------------------------------------------------------------tttcccttggtgcttttcaccg-agtg----tcttggggg--ac------tgg-tacgtttactttgaagaaactagagtgctcaaa-gcaggcg------------------taacgcccgaataatg-ttgcatggaataatggaataggacc-tcggtt--ctattgtgttggtt-tt--cggag---cccgaggtaatgattaaaagggacag-acgggggcattcgtattgcggcgctagaggtgaaattcttggaccgtcgcaagacgaactactgcgaaagcatttgccaagaatgttttc-attaatcaagaacg-aaagttagaggttcgaaggcgatcagataccgccct-agttctaaccataaacgatgccaaccagcaatccg-cctgagttcct-----caaatgactcggcgggcggctttccgggaaacca--aagtgtttgggttccgggggaagtatggttgcaaagct-gaaacttaaaggaattgacggaagggcaccaccaggagtggagcctgcggcttaatttgactcaacacgggaaaactcacccggcccggacaccggaaggattgacagattaa-----gagctctttcttgattcggtgggtggtggtgcatggccgttcttagttggtggagcgatttgtctggttaattccgataacgaacgagactctagcctactaaataggcgactgatca----------------------------------------------------cgctc-------------------------------------------------------------------------------------------------------------------------------------------------gtcagtc----------gttcttcttagagggacag-gcggc-g-----gttagccgcacgagac--agagcaataacaggtctgtgatgcccttagatgtccggggccgcacgcgcgctacactgaaggaaacagcgtgcaaa------------tacccctgcctggcaag----gctgggtaacccgatg----aacctccttcgtga-tagggataggggcttgcaattattccccttgaacgaggaattcccagtaagcgcgagtcataagctcgcgttgattacgtccctgccctttgtacacaccgcccgtcgcta-ctaccgattga-atgatttagtgaggtcttcggactggtgctcggagtggtcttc----------------------------------tggccgct-gcgg--tgc-actggaaagatgcccaaacttgatcatttagaggaagtaaaagtcgtaacaaggtttccgt-------------------------
>Eulimnadia_texana
---cctggttgatcctgccagtag-catatgcttgtctcaaagattaagccatgcatgtctaagtacaagccgctat----gcggcgaaaccgcgaatggctcattaaatcagttatggttccttagatcg---ta--ccatcctacttggataactgtggta-attctagagctaatacatgcaa--agaagccccga--cct----cac------------gggaggggtgcttttattagatcaaaa-ccaat-----cgggcttcg--------------------------gcccg-----------t-----ccacttggtg-actctgaataactt-tgagctgatcgcacg-------------------------------gtct-cgaaccggcgacgcatctttcaaatgtctgccttatcaactgtcgatggtaggttatgcgcctaccatggttgcaacgggtaacggggaatcagggttcgattccggagagggagcctgagaaa-cggctaccacatccaaggaaggcagcaggcgcgcaaattacccactcccggcacggggaggtagtgacgaaaaataacgatacgggactcttc-cgaggccccgtgattggaatgagtacactttaaatcctttaacgaggacctattggagggcaagtctggtgccagcagccgcggtaactccagctccaatagcgtatattaaagttgttgcggttaaaaagctcgtagttggattccggt-ctcggccggg-------------------------------------------tggtgccgcctttcacggtgttc-gcactgccc-aggccgga--caat---------caaccggact-------------------------------------------------------------------------------------ctatccggggtgctcttaaccg-ggtg----tcccgggtg--gc------cgg-tacgtttactttgaacaaattagagtgctcaaa-gcaggtg---------c-------atcgcgcctgaatatca-cagcatggaatgatggaataggacc-tcggtc--ttattttgttggtt-tt--ctgga---cccgaggtaatggttaatagagacag-acgggggcattcgtactgcgacgctagaggtgaaattcttggaccgtcgcaagacgaacaactgcgaaagcatttgccaagaatgttttc-attaatcaagaacg-aaagttagaggttcgaaggcgatcagataccgccct-agttctaaccataaacgatgccaaccagcgatccg-ccgaagttact-----cccatgactcggcgggcagc-ttccgggaaacca--aagtttttgggttccgggggaagtatggttgcaaagct-gaaacttaaaggaattgacggaagggcaccaccaggagtggagcctgcggcttaatttgactcaacacgggaaacctcaccaggcccggacactggaaggattgacagattga-----gagctctttcttgattcggtgggtggtggtgcatggccgttcttagttggtggagcgatttgtctggttaattccgataacgaacgagactctagcctgctaaataggtggcgggtcc----------------------------------------------------taccc-----------------------------------------------------------------------------------------------------------------------------------------------------------gtccgtcactcttcttagagggacaa-gcggc-g-----tccagccgcatgacag--tgagcaataacaggtctgtgatgcccttagatgtcctgggctgcacgcgcgctacactgaaggaatcagcgtgt---------------cttccctgtccgagagg----accgggtaa-ccgctg----aacctccttcgtgg-ttgggattggggactgaaatga-tccccatgaaccaggaatccctagtaggcgcaagtcactagcttgcgtcgattacgtccctgccctttgtacacaccgcccgtcgcta-ctaccgattga-atgatttagtgagaacttcggacggacttgtcgggcggacttcg---------------------------------gctctgct-tcgg--cga-gactgaaagatgttcaaacttgatcctttagaggaagtaaaagtcgtaacaaggtttccgtaggtgaacctgcggaaggatcatta
>Gaetice_depressus
----------------------agtcatatgcttgtctcaaagattaagccatgcatgtctaagtacaagccgactt----aaggcgaaaccgcgaatggctcattaaatcagctatgattcattggatctgtacc--cacacttacttggataactgtggta-attctagagctaatacatgcac--cacgtctctga--ccg----caa------------gggaagagcgcttttattagttcaaaa-ccggt-----cggtcttcg--------------------------gtccg-----------tcaccccaccgtgttg-aatctgaataactt-gtcgctgagcgcacg-------------------------------gtctctgcaccggcgccgcctctttcaagtgtctgccttatcagctttcgattgtaggttatacgcctacaatggctataacgggtaacggggaatcagggttcgattccggagagggagcctgagaaaccggctaccacatctaaggaaggcagcaggcacgcaaattacccactcccggcacggggaggtagtgacgaaaaataacgatgcgagactcatc-cgaggcctcgcaatcggaatgagtacactttaaatcctttaacgaggatctattggagggcaagtctggtgccagcagccgcggtaattccagctccaatagcgtatattaaagttgttgcggttaaaaagctcgtagttggatttcagt-tctggactga-------------------------------------------cggttcacc----g-cccggtgc-acactgtcacgctccgaa--cagccacaacagcccgctggc---------------------------------------------------------------------------------------tcgcacggggtgctcttcatcg-agtg----tcccgcgtg--gc------cggcagagtttactttgaaaaaattagagtgctcaaa-gcaggct------acac-------ttacggcctgaatgcct-atgcatggaataatggaataggacc-tcggtt--ctattttgtcggtt-tt--ctgaa---cccgaggtaatgactaataggaacag-gcgggggcattcgtattgcgacgctagaggtgaaattcttggaccgtcgcaagacgaactactgcgaaagcatttgccaaggatgttttc-attaatcaagaacg-aaagttagaggttcgaaggcgatcagataccgccct-agttctaaccataaacgatgctgaccagcgatccg-ccggcgttatt-----cccatgacccggcgggcagc-ttccgggaaacca--aagtctttgggttccgggggaagtatggttgcaaagct-gaaacttaaaggaattgacggaagggcaccaccaggagtggagcctgcggcttaatttgactcaacacggggaacctcaccaggcccagacaccggaaggattgacagattga-----gagctctttctcgattcggtgggtggtggtgcatggccgttcttagttggtggagcgatttgtctggttaattccgataacgaacgagactctggcctactaactagtcgacggatct----------------------------------------------------ccagc---------------------------------------------------------------------------------------------------------------------------------------a-----attggtgtccagt--tcgcagcttcttcttagagggataa-gcggc-aa---ctttagccgcacgagat--tgagcaataacaggtctgtgatgcccttagatgttctgggccgcacgcgcgctacactgaagggatcaacgtgt---------------cctccccctccgagagg----agcgggtaacccgttg----aaatcctttcatga-tagggattggggtttgcaattgtctcccatgaacgaggaattcccagtaagcgcaagtcatgagcttgcgttgattacgtccctgccctttgtacacaccgcccgtcgcta-ctaccgattga-atgatttagtgaggccttcggactggcgctcttggatgccgggcccacgcggttctccgctgggctc----------tcggcgcc-tcga--gct-gacggaaagatgtccaaacttgatcatttagaggaagtaaaagtcgtaacaaggtttccgt-------------------------
>Gomphocerinae_sp.
----------------------agtcatatgcttgtctcaaagattaagccatgcatgtctcagtacaagccgcatt----aaggtgaaaccgcgaatggctcattaaatcagttatggttccttagatcg---ta-cccacgttacttggataactgtggta-attctagagctaatacatgcaaa-cagagtcccga--cca----gagat----------ggaagggacgcttttattagatcaaaa-ccaat-----cggtcggctcgtccg--------------------gtccg-----------tt----tgccttggtg-actctgaataactt-tgggctgatcgcacg-------------------------------gtctccgtaccggcgacgcatctttcaaatgtctgccttatcaactgtcgatggtaggttctgcgcctaccatggttgtaacgggtaacggggaatcagggttcgattccggagagggagcctgagaaa-cggctaccacatccaaggaaggcagcaggcgcgcaaattacccactcccggcacggggaggtagtgacgaaaaataacgatacgggactcatc-cgaggccccgtaatcggaatgagtacactttaaatcctttaacgagtatctattggagggcaagtctggtgccagcagccgcggtaattccagctccaatagcgtatattaaagttgttgcggttaaaaagctcgtagttggatttgtgt-cccacgctgt-------------------------------------------tggttcacc--gcccgtcggtgtttaactggcatgtatcgtgggacgtc--------ctgccggtggggcgagccgaaggcgcgcggcgcgcctcgcg------------------cgtgcccgtgcgtcccgaggcggaccccgttgaaatcctaccgcggtgctctttaccg-agtg----tcgaggtgg--gc------cgg-cacgtttactttgaacaaattagagtgcttaaa-gcaggca-----------------agcccgcctgaatactgtgtgcatggaataatggaataggacc-tcggtt--ctattttgttggtt-tt--cggaa---cccgaggtaatgattaatagggacag-gcgggggcattcgtattgcgacgttagaggtgaaattcttggatcgtcgcaagacgaacagaagcgaaagcatttgccaagtatgttttc-attaatcaagaacg-aaagttagaggttcgaaggcgatcagataccgccct-agttctaaccataaacgatgccagccagcgatccg-ccgcagttcct-----ccgatgactcggcgggcagc-ctccgggaaacca--aagcttttgggttccgggggaagtatggttgcaaagct-gaaacttaaaggaattgacggaagggcaccaccaggagtggagcctgcggcttaatttgactcaacacgggaaacctcaccaggcccggacaccggaaggattgacagattga-----tagctctttcttgattcggtgggtggtggtgcatggccgttcttagttggtggagcgatttgtctggttaattccgataacgaacgagactctagcctgctaactagtcgcgtgacat----------------------------------------------------ccttc---------------------------------------------------------------------------------------------------------------------------------------g-----tgctgtcagcg----attacttttcttcttagagggacag-gcggc-t-----tctagccgcacgagat--tgagcaataacaggtctgtgatgcccttagatgttctgggccgcacgcgcgctacactgaaggaatcagcgtgt---------------cttcctaggccgaaagg----tcggggtaacccgctg----aacctccttcgtgc-tagggattggggcttgcaattgttccccatgaacgaggaattcccagtaagcgcgagtcataagctcgcgttgattacgtccctgccctttgtacacaccgcccgtcgcta-ctaccgattga-atgatttagtgaggtcttcggactggtacgcggcatcgactct----------------------------------gtcgttgc-cgat--gct-accggaaagatgaccaaacttgatcatttagaggaagtaaaagtcgtaacaaggtttccgt-------------------------
>Gordius_aquaticus
-nnnctggttgatyctgccagtagtcatatgcttgtctcaaagattaagccatgcatgtataagtataaactaactt----aaagtgaaaccgcgaatggctcattaaatcagttatggtttattagatcg---ta---caacccacatggataactgtggta-attctagagctaatacatgcta---aaaagtcgaa--tcg----cga------------ggtccgaccgcttttattagaacaaaa-actaa-----cg--------------------------------------------------------tttttggtg-actctggataactt-tgtgccgatcgcacg-------------------------------gtct-cgtaccggcgacgtatctttcaaatgtctgccttatcaactgtcgatggtaggttatgcgcctaccatggtcgtaacgggtaacggagaatcagggttcgattccggagagggagcctgagaaa-cggctaccacatccaaggaaggcagcaggcgcgcaaattacccact-ccggcacggggaggtagtgacgataaataacaatgcaggtctcttt-cgagaccctgtaattggaatgagatcactttaaatcctttaacgaggatctattggagggcaagtctggtgccagcagccgcggtaattccagctccaaaagcgtatattaaagttgttgcagttaaaaagctcgtagttggatctcggg-taacggtggg-------------------------------------------aagcccgct-----taaccgcga-tcgtttccc-agtccgac--ctat---------tattcgtc---------------------------------------------------------------------------------------ctcccctcgatgctctttactg-agtg----tcttgggta--ga------cgg-aacttttactttgaaaaaattagagtgctcaaa-gcaggct-----------------cgaagcctcgaatatcg-atgcatggaataatggaataggacc-tcggtt--ctattttgttggtt-tt--cggaa----ccgaggtaatgattaagaggaacgg-acgggggcatccgtactgtggcgctagaggtgaaattcttggaccgccgcaagacgaacgactgcgaaagcatttgccaagaatgttttc-attaatcaagaacg-aaagtcagaggttcgaaggcgatcagataccgccgt-agttctgaccataaacgatgccgaccggtaattta-ctgtggatctt-----tttacgacccagtaagcgac-cttcgggaaacca--aagtttttgggttccgggggaagtatggttgcaaagct-gaaacttaaaggaattgacggaagggcaccaccaggagtggagcctgc-gcttaatttgactcaacacgggaaaactcacccggccaggacactgtaaggattgacagattga-----tagctctttctcgattcagtgggtggtggtgcatggccgttcttagttggtggagtgatttgtctggtcaattccgataacgaacgagactctaacctacttactagaacgtcgatca----------------------------------------------------ttttc-----------------------------------------------------------------------------------------------------------------------------------------------------------gtcggcgaagcttcttagagggacaa-gcgac-gatattttcagtcgcacgagat--tgagcaataacaggtctgtgatgcccttagatgtccggggctgcacgcgcgctacactgaaagaatcagcgtgtcat------------tctcctggtccgaaagg--atcctgggtaatccgttg----aaactctttcgtga-tggggatagggaattgtaattattttccttgaacgaggaattyctagtaagcgcgagtcataagctcgcgttgattaagtccctgccctttgtacacaccgcccgtcgcta-ctaccgattga-atgatttagtgaggtctttggacgggtcttgattcgggactt-----------------------------------agttccga-gcca--tgc-gcctgaaaattgatctagctcagtcatttcgaggaagtaaaagtcgtaacaaggtttccgtaggtgaacctgcggaaggatcatta
>Gromphadorhina_laevigata
----------------------agtcatatgcttgtctcaaagattaagccatgcatgtctcagtgcaagccacatt----aaggtgaaaccgcgaatggctcattaaatcagttatggttccttagatgg---tg--gacagttacttggataactgtggta-attctagagctaatacatgcaa--ctcggtcccga--ccg----gaagc----------ggaagggacgcttttattagatcaaaa-ccaat-----cgggcgctcgc------------------------gtccg-----------tt----tgccttggtg-actctgaataaatt-gtggcagatcgcacg-------------------------------gtctccgtaccggcgacgcatctttcaaatgtctgccttatcaactgtcgatggtaggttctgcgcctaccatggttgtaacgggtaacggggaatcagggttcgattccggagagggagcctgagaaa-cggctaccacatccaaggaaggcagcaggcgcgcaaattacccactcccggcacggggaggtagtgacgaaaaataacgatacgggactcatc-cgaggccccgtaatcggaatgagcacactttaaatcctttaacgagtatccattggagggcaagtctggtgccagcagccgcggtaattccagctccaatagcgtatattaaagttgttgcggttaaaaagctcgtagtcggacttgtgt-cacacgctgc-------------------------------------------cggttcacc--gcccgtcggtgtctaactggcatgcacgtgctgacgtc--------ctgccggtggcccgagccggg--ccgggagctcttgtgcggatttccttcgcggggtccgcctcgaacccggttcttggggagggcctactcatacccctcgcggtgctcttaaccg-agtg----tctcgatgg--gc------cgg-cacgtttactttgaacaaattagagtgcttaaa-gcaggca----------------gcagccgcctgaatactgagtgcatggaataatggaataggacc-tcggtt--ctattttgttggtt-tt--cggaa-tccccgaggtaatgatcaatagggacag-acgggggcattcgtattgcgacgttagaggtgaaattcttggatcgtcgcaagacggaccgaagcgaaagcatttgccaagaatgttttc-tctgatcaagaacg-aaagttagaggttcgaaggcgatcagataccgccct-agttctaaccataaacgatgccagccagcaatccg-ccgaagttcct-----ccgatgactcggcgggcggc-ttccgggaaacca--aagcttttgggttccgggggaagtatggttgcaaagct-gaaacttaaaggaattgacggaagggcaccaccaggagtggagcctgcggcttaatttgactcaacacgggaaacctcaccaggcccggacaccgggaggattgacagattga-----tagctctttcttgattcggtgggtggtggtgcatggccgttcttagttggtggagcgatttgtctggttaattccgataacgaacgagactctagcctgctaactagtcgct---tctagcatcct--------------------------------------------tttgc---------------------------------------------------------------------------------------------------------------------------------------g-------ctgctggcg----acttctgatcttcttagagggacag-gcggc-t-----tctagccgcacgagat--tgagcaataacaggtctgtgatgcccttagatgttctgggccgcacgcgcgctacactgaaggaatcagcgtgt---------------actccctggccgaaagg----tccgggtaacccgctg----aacctccttcgtgc-tagggattggggcttgcaattgttccccatgaacgaggaattcccagtaagcgcgagtcataagctcgcgttgattacgtccctgccctttgtacacaccgcccgtcgcta-ctaccgattga-atgatttagtgaggtcttcggaccggtgggcgcgggggtt-------------------------------------cgccctca-cgat--tcc-accgggaagatgcccaaacttgatcatttagaggaagtaaaagtcgtaacaaggtttccgt-------------------------
>Halicryptus_spinulosus
----------------------agtcatatgcttgtctcaaagattaagccatgcatgtctaagtacagacggataa----aaagtgaaaccgcgaatggctcattaaatcagttatggttcctttgatcg---ta--ctatcctacttggataactgtggta-attctagagctaatacatgcaa--tcaagctccga--cct----tac------------gggacgagcgcttttattagaccaaaa-ccaat-----cgggcttcg--------------------------gcacg-----------g-----acgtttggtg-actctggataacct-tgggctgatcgcaca-------------------------------gtct-cgcactggcgacttatctttcaaatgtctgccttatcaactttcgatggtaggttatgtgcctaccatggtcgtaacgggtaacggggaatcagggttcgattccggagagggagcatgagaaa-cggctaccacatccaaggaaggcagcaggcacgcaaattacccactcccggcacggggaggtagtgacgataaataacaatacgggactcatt-cgaggccccgtaattggaatgagtacactttaaatcctttaacgaggatccattggagggcaagtctggtgccagcagccgcggtaattccagctccaatagcgtatactaaagttgttgcagttaaaaagctcgtagttggatctgggg-cttaggctgg-------------------------------------------cggtccatc------tctggtgg-ttactgcct-gtcctggc--ctac---------ctcccggt---------------------------------------------------------------------------------------ctatccttcttgctcttgaatg-agtg----agtcgggtt--gc------cgg-aacgtttactttgaaaaaattagagtgttcaaa-gcaggct------------------gcttgcctgaataatg-gtgcatggaataatggaataggacc-tcggtt--ctattttgttggtt-tt--cggaa---catgaggtaatgattaagagggacgg-acgggggcattcgtactgctgcgttagaggtgaaattcttggatcgcagcaagacgaacaacagcgaaagcatttgccaagaatgttttc-attaatcaagaacg-aaagtcagaggttcgaaggtgatcagataccgccct-agttctgaccataaacgatgccaactagcgatccg-ccggagttact-----acaatgactcggcgggcagc-ttccgggaaacca--aagtctttgggttccgggggaagtatggttgcaaagct-gaaacttaaaggaattgacggaagggcaccaccaggagtggagcctgcggcttaatttgactcaacacgggaaatctcacccggtccggacactgttaggattgacagattga-----tagctctttcttgattcagtgggtggtggtgcatggccgttcttagttggtggagcgatttgtctggttaattccgataacgaacgagactctggcctactaaatagttagtcgatcc----------------------------------------------------caagg-----------------------------------------------------------------------------------------------------------------------------------------------ttgtcggct----------taacttcttagagggacaa-gcggc-g-----tttagccgcacgagat--tgagcaataacaggtctgtgatgcccttagatgtccggggctgcacgcgcgctacactgaaggaatcagcgtgcata------------tatccttttccggaagg----aatgggtaacccgagg----aacctccttcgtgc-tagggatagggaattgcaattatttcccttgaacgaggaattcccagtaagcgtgagtcataagctcgtgttgattacgtccctgccctttgtacacaccgcccgtcgcta-ctaccgattga-atgatttagtgaggtcttcggactggtccctgcgagaggggcaa---------------------------------ccctcgcg-ccgg--tgctgctgggaagatgaccaaacttgattatttagaggaagtaaaagtcgtaacaaggtttccgt-------------------------
>Heteromysis_sp.
----------------------agtcatatgcttgtctcaaagattaagccatgcatgtctaagtacagaccgatttac--acggtgaaaccgcgaatggctcattaaatcagttatggttcattggatct---ta-cccaagttacttggataactgtggta-attctagagctaatacatgcaa--ccaagctccga--ccg----caa------------gggaagagcgcttttattagatcaaaa-ccaat-----cgggcttcg--------------------------gtccg-----------ttc---ctatgtgatg-actctgaataactt-tgagctgagcgcacg-------------------------------gtctccgcaccggcgccgcatctttcaagtgtctgccttatcagctttcgattgtaggttatgcgcctacaatggctataacgggtaacggggaatcagggttcgattccggagagggagcctgagaaa-cggctaccacatctaaggaaggcagcaggcacgcaaattacccactcccggcacggggaggtagtgacgaaaaataacgatgcgggactcttc-cgaggcttcgcaatcggaatgaatgaactttaaatcctttcttgaggatccattggagggcaagtctggtgccagcagccgcggtaattccagctccaatagcgtatattaaagctgttgcggttaaaaagctcgtagttggatctcagt-tccggaacga-------------------------------------------cggtgcgcc------ctcggcgatttactgtc--gttctgaa--cagc---------tagtcggc---------------------------------------------------------------------------------------ttgcacggggtgctctttaccg-agtg----tctcgcgtg--gc------cgg-cacgtttactttgaaaaaattagagtgctcaaa-gcaggct-------------------atcgcctgaatagtt-gtgcatggaataatggaataggacc-tcggtt--ctattttgttggtt-tt--aagaa---cccgaggtaatgattaatagagacgg-acgggggcattcgtattgcaacgctagaggtgaaattcttggaccgttgcaagacgtactactgcgaaagcatttgccaagaacgttctc-attaatcaagaacg-aaagttagaggttcgaaggcgatcagataccgccct-agttctaaccataaacgatgctgactagcgatccg-tctgtgttaat-----cccatgactagacgggcagc-ttccgggaaacca--aagtctttgagttccgggggaagtatggttgcaaagct-gaaacttaaaggaattgacggaagggcaccaccaggagtggagcctgcggcttaatttgactcaacacggggaacctcaccaggcccggacactggaaggattgacagattga-----gagctctttcttgattcagtgggtggtggtgcatggccgttcttagttggtggagcgatttgtctggttaattccgacaacgaacgagactctagcctgctaactagtcgtggggtct----------------------------------------------------acata-----------------------------------------------------------------------------------------------------------------------------------------------------caagtgccccacgcagcttcttagagggataa-gcggc-a-----tctagccgcacgagat--tgagcaataacaggtctgtgatgcccttagatgttctgggccgcacgcgcgctacactgaaggtatcagcgtgt---------------tttccctgtccgagagg----accgggtaacccgttg----aaacaccttcgtga-tagggattggggcttgaaattgttccccattaacgaggaattcccagtaagcgcaagtcatcagcttgcgttgattacgtccctgccctttgtacacaccgcccgtcgcta-ctaccgattga-atgatttagtgaggccttcggactggcgctctttgttgtcttc----------------------------------ggacagca-tcgg--gctagccggaaagatgtccaaacttgatcatttagaggaagtaaaagtcgtaacaaggtttccgt-------------------------
>Homarus_americanus
------ggttgatcctgccagtagtcatatgcttgtctcaaagattaagccatgcatgtgtaagtacaagccgattt----aaggcgaaaccgcgaatggctcattaaatcagctatgtttcattggatctgtaaa--cccacttacttggataactgtggca-attctagagctaatacatgcaa--ttggtctctga--ccg----caa------------gggaagagcgcttttattagttcaaaa-ctggt-----cgggccccg--------------------------gtccg-----------taacccacctgtggtg-aatctgaataactt-cgggctgagcgcacg-------------------------------gtctccgcaccggcgccgcttctttcaagtgtctgccttatcagctttcgattgtaggttatgcgcctacaatggctataacgggtaacggggaatcagggttcgattccggagagggagcctgagaaa-cggctaccacatctaaggaaggcagcaggcacgcaaattacccactcccggcacggggaggtagtgacgaaaaataacgatgtgagtctcatc-cgaggcctcgcaatcggaatgagtacactttaaatcctttaacgagtatccattggagggcaagtctggtgccagcagccgcggtaattccagctccaatagcgtatattaaagttgttgcggttaaaaagctcgtagttggatctcagt-tccggactga-------------------------------------------cggtgcacc----g-cccggtgt-ttactgtcacgctccgaa--cagcc---g--ccccgccggc---------------------------------------------------------------------------------------tcgcacgggatgctctttgtcg-agtg----tcccgagtg--gc------cgg-agagtttactttgaaaaaattagagtgctcaga-gcaggct------attt-------gaatggcccgaatggtg-atgcatggaataatggaataggacc-tcggtt--ctattttgttggtt-tt--cggaa---ccagaggtaatgactaatcggaacag-gcgggggcattcgtattgcgacgctagaggtgaaattgttggaccgtcgcaagacgaactactgcgatagcatttgccaaggatgttttc-attaatcaagaacg-aaagttagaggttcgaaggcgatcagataccgccct-agttctaaccataaacgatgccaactagcgatccg-ccggcgttatt-----cccatgacccggcgggcagc-ttccgggaaacca--aagtctttgggttccgggggaagtatggttgcaaagct-gaaacttaaaggaattgacggaagggcaccaccaggagtggagcctgcggcttaatttgactcaacacgggaaacctcaccaggcccagacaccggaaggattgacagattga-----gagctctttctcgattcggtgggtggtggtgcatggccgttcttagttggtggagcgatttgtctggttaattccgataacgaacgagactctggcctactaagtagtcgacggatct----------------------------------------------------ccaga---------------------------------------------------------------------------------------------------------------------------------------a-----aatggtgtccagt--tcgcaacttcttcttagagggataa-gcggc-aa---ttctagccgcacgagat--tgagcaataacaggtctgtgatgcccttagatgttctgggccgcacgcgcgctacactgaagggatcaacgagt---------------tttccccctccgagagg----agcgggtaacccgttc----aaagcctttcttga-tagggattggggcttgcaattgtttcccatgaacgaggaattcccagtaagtgcaagtcatcagcttgcgctgactacgtccctgccctttgtacacaccgcccgtcgcta-ctaccgattga-atgatttagtgaggccttcggactggcgctcttggattgtcggcc----ccgttgcccgcgagggttttctggg--gtcgtcgcc-tcga--gct-gacggaaagatgtccaaacttgatcatttagaggaagtaaaagtcgtaacaaggttccgta-ggtgaacctg--------------
>Limulus_polyphemus
----------gatcctgccagtagtcatatgcttgtttcaaagattaagccatgcatgtctaagtacatgccgaaat----aaggtgaaaccgcgaatggctcatt-atccagccgttgttccttagatcg---ta--ctttcctacttggataactgtggta-attctagagctaatacatgcaa--caaagctccga--cct----cac------------gggacgagcgcttttattagaccaaga-ccaat-----cggacttcg--------------------------gtccg-----------ca----aatgatggtg-actctggataactt-ttggctgatcgcacg-------------------------------gtct-agcaccggcgacgcatctttcaagtgtctgccttatcaactgtcgatggtaggttatgcgcctaccatggtcgtaacgggtaacggggaatcagggttcgattccggagagggagcctgagaaa-cggctaccacatccaaggaaggcagcaggcgcgcaaattacccactcccagaacggggaggtagtgacgaaaaataacgatacgggactctat-cgaggccccgtaattggaatgagtacactctaaatcctttaacgaggatctattggagggcaagtctggtgccagcagccgcggtaattccagctccaatagcgtatattaaagttgttgcggttaaaaagctcgtagttggatctcagt-tctagactgg-------------------------------------------cggtccgct-------ttggcgg-ttactgcct-ggcctaaa--catc---------ctgccggt---------------------------------------------------------------------------------------tttccctcggtgcccttgattg-agtg----tcttgggtg--gc------cgg-cacgtttactttgaaaaaattagagtgctcaaa-gcaggcg------------------caacgcctgaataatg-gtgcatggaataatggaataggacc-tcggtt--ctattttgttggtt-tt--cggaa---cacgaggtaatgattaagagggacag-acgggggcattcgtattgcgacgctagaggtgaaattcttggaccgtcgcaagacgaactactgcgaaagcatttgccaagaatgttttc-attaatcaagaacg-aaagttagaggttcgaaggcgatcagataccgccct-agttctaaccataaacgatgccaaccagcgatccg-cctgagttcct-----caaacgactcggcgggcagc-ttccgggaaacca--aagtgtttgggttccgggggaagtatggttgcaaagct-gaaacttaaaggaattgacggaagggcaccaccaggagtggagcctgcggcttaatttgactcaacacggggaaactcacccggcccggacactggaaggattgacagattaa-----gagctctttcttgattcagtgggtggtggtgcatggccgttcttagttggtggagcgatttgtctggttaattccgataacgaacgagactctagcctattaaatagacgaccgatca----------------------------------------------------cacgt-------------------------------------------------------------------------------------------------------------------------------------------------gtcggtc----------gatcttcttagagggacaa-gcggc-g-----tttagccgcacgagac--agagcaataacaggtctgtgatgcccttagatgtccggggccgcacgcgcgctacactgaaggaatcagcgtgtgat------------tgcccctgtccggtagg----actgggtaacccgttg----aacctccttcgtga-tagggataggggcttgtaattattccccttgaacgaggaattcccagtaagcacgagtcatcagctcgtgttgattacgtccctgccctttgtacacaccgcccgtcgcta-ctaccgattga-atgatttagtgaggtcttcggactggctgccggagcggctctc----------------------------------gggtcgcg-cctg--tgt-gccggaaagatgaccaaacttgatcatttagaggaagtaaaagtcgtaacaaggtttccgtaggtgaacctgc-------------
>Mantis_religiosa
----------------------agtcatatgcttgtctcaaagattaagccatgcatgtctcagtgcaagccaaatt----aaggtgaaaccgcgaatggctcattaaatcagttatggttccttagatga---tg--cacagttacttggataactgtggta-attctagagctaatacatgcaa--ctaggtcccga--ccg----gcaac----------ggaagggacgcttttattagatcaaaa-ccaat-----cggtcttcg--------------------------ggccg-----------tt----tgtcttggtg-actctgaataaatt-gtggcagatcgcacg-------------------------------gcctccgagccggcgacgcatctttcaaatgtctgccttatcaactgtcgatggtaggttctgcgcctaccatggttgtaacgggtaacggggaatcagggttcgattccggagagggagcctgagaaa-cggctaccacatccaaggaaggcagcaggcgcgcaaattacccactcccggcacggggaggtagtgacgaaaaataacgatacgggactcatc-cgaggccccgtaatcggaatgagtacactttaaatcctttaacgagtatccattggagggcaagtctggtgccagcagccgcggtaattccagctccaatagcgtatattaaagttgttgcggttaaaaagctcgtagtcggacttgtgt-cccacgctgc-------------------------------------------cggttcacc--gcccgtcggtgtttaactggcatgcacgtgtggacgtc--------ctgccggtggcccgagccggc--gcgg--------------------------------gtctcgcacccgtcgtccggggaaggccta-tgatacctgtcgcggtgctcttaaccg-agtg----tcccgatgg--gc------cgg-cacgtttactttgaacaaattagagtgcttaaa-gcaggca----------------gcatccgcctgaatactgagtgcatggaataatggaataggacc-tcggtt--ctattttgttggtt-tt--cggaa-tccccgaggtaatgatcaatagggacag-acgggggcattcgtattgcgacgttagaggtgaaattcttggatcgtcgcaagacggaccgaagcgaaagcatttgccaagaatgttttc-tctgatcaagaacg-aaagttagaggttcgaaggcgatcagataccgccct-agttctaaccataaacgatgccagccagcaatccg-ccgaagttcct-----ccgatgactcggcgggcggc-ttccgggaaacca--aagcttttgggttccgggggaagtatggttgcaaagct-gaaacttaaaggaattgacggaagggcaccaccaggagtggagcctgcggcttaatttgactcaacacgggaaacctcaccaggcccagacaccgggaggattgacagattga-----gagctctttcttgattcggtgggtggtggtgcatggccgttcttagttggtggagcgatttgtctggttaattccgataacgaacgagactctagcctattaactagtcgtt---tccggtatcc---------------------------------------------tctgt---------------------------------------------------------------------------------------------------------------------------------------g-------ctaccggcg----acaaatgatcttcttagagggacag-gcggc-t-----tctagccgcacgagat--tgagcaataacaggtctgtgatgcccttagatgttctgggccgcacgcgcgctacactgaaggaatcagcgtgt---------------cttccctggccgaaagg----tccgggtaacccgctg----aacctccttcgtgc-tagggattggggcttgcaattgttccccatgaacgaggaattcccagtaagcgcgagtcataagctcgcgttgattacgtccctgccctttgtacacaccgcccgtcgcta-ctaccgattga-atgatttagtgaggtcttcggaccggtgggcgagggggtc-------------------------------------ctcctctt-cgat--tcc-accgggaagatgcccaaacttgatcatttagaggaagtaaaagtcgtaacaaggtttccgt-------------------------
>Mastigoproctus_giganteus
-------------cctgccagtagtcatatgcttgtctcaaagattaagccatgcatgtctaagtacatgcctaagc----aaggtgaaaccgcgaatggctcattaaatcagttatggttccttagatcg---ta--cctttttacttggataactgtggta-attctagagctaatacatgcag--cagagctccga--cct----tcg------------gggacgagcgcttttattagaccaaga-ccaat-----cgggcttcg--------------------------gtccg-----------aa----actcctggtg-actctggataactt-tgagcagatcgcacg-------------------------------gtct-cgtaccggcgacgcatctttcaagtgtctgccttatcaactgtcgatggtaggttatgcgcctaccatggtcgtaacgggtaacggggaatcagggttcgattccggagagggagcctgagaaa-cggctaccacatccaaggaaggcagcaggcgcgcaaattacccactcccggcacggggaggtagtgacgaaaaataacaatacgggactctat-tgaggcctcgtaattggaatgagtacactctaaatcctttaacgaggatctattggagggcaagtctggtgccagcagccgcggtaattccagctccaatagcgtatattaaagttgttgcggttaaaaagctcgtagttggatctcagt-tccagacggg-------------------------------------------tggtccacc----g-cccggtgg-ctactgccc-ggcctgaa--caatc--------tcgccgg----------------------------------------------------------------------------------------ttttccttgattctcttcaccg-agtg----tcttgggtg--ac------cgg-cacgtttactttgaaaaaattagagtgcttaaa-gcaggcg------------------taacgccagaataatg-gtgcatggaataatggaataggacc-tcggtt--ctattttgttggtt-tt--cggaa---cacgaggtaatgattaagagggacag-acgggggcattcgtattgcgacgctagaggtgaaattcttggaccgtcgcaagacgaactactgcgaaagcatttgccaagaatgttttc-attaatcaagaacg-aaagttagaggttcgaaggcgatcagataccgccct-agttctaaccataaacgatgccaaccagcgatccg-cctgagttcct-----caactgactcggcgggcagc-ttccgggaaacca--aagtgtttgggttccgggggaagtatggttgcaaagct-gaaacttaaaggaattgacggaagggcaccaccaggagtggagcctgcggcttaatttgactcaacacgggaaaacttacccggcccggacactggaaggattgacagattaa-----gagctctttcttgattcagtgggtggtggtgcatggccgttcttagttggtggagcgatttgtctggttaattccgataacgaacgagactctagcctactaaataggggaccgatca----------------------------------------------------ctgaa-------------------------------------------------------------------------------------------------------------------------------------------------gtcggtc----------cgtcttcttagagggacaa-gcggc-g-----tttagccgcacgagac--agagcaataacaggtctgtgatgcccttagatgtccggggccgcacgcgcgctacactgaaggaatcagcgtgc--t------------catcgctgtccggaagg----actgcgtaaccccatc----aacctccttcgtga-tggggataggggcttgtaattgttccccttgaacgaggaattcccagtaagcacgagtcataagctcgtgttgattacgtccctgccctttgtacacaccgcccgtcgcta-ctaccgattga-atgatttagtgaggtcttcggactggcgctcggagcggccacc----------------------------------gtgttgcg-ccgg--cgt-gccggaaagatgaccaaacttgatcatttagaggaagtaaaagtcgtaacaaggtttccgtaggtgaacctgcggaag--------
>Mecaphesa_asperata
----ctggttgatcctgccagtagtcatatgcttgtctcaaagattaagccatgcatgtctaagtacatgccgtatt----aaggcgaaaccgcgaatggctcattaaatcagttatggttccttggatcg---ta--ccttactacttggataactgtggca-attctagagctaatacatgcag--cagagctccga--cct----tcg------------gggacgagcgcttttattagaccaaaa-ccaat-----cggacctcgt-------------------------gtccg-----------ta----ctttgtggtg-actctgtataactt-tgggctgatcgcacg-------------------------------ggct-cgtcccggcgacgtatctttcaagtgtctgccttatcaactttcgatggtaggttacgcgcctaccatggtcgtaacgggtaacggggaatcagggttcgattccggagagggagcctgagaaa-cggctaccacatccaaggaaggcagcaggcgcgcaaattacccactcccagaacggggaggtagtgacgaaaaataacaatacgggactcttt-tgagaccccgtaattggaatgagtacactctaaatcctttaacgaggatccattggagggcaagtctggtgccagcagctgcggtaattccagctccaatagcgtatattaaagttgttgcggttaaaaagctcgtagttggatctcagt-tccagacggg-------------------------------------------tggtccgcc----t-accggtgg-ttactgcct-gttctgaa--cagc---------cagccgg----------------------------------------------------------------------------------------tttctcttgatgatcttcaccg-gttg----tcttgggtg--ac------cgg-caagtttactttgaaaaaattagagtgctcaaa-gcaggcg------------------tgacgcctgaataatg-gtgcatggaataatggaataggacc-tcggtt--ctattttgttggtt-tt--cggaa---cacgaggtaatgattaagagggacag-acgggggcattcgtattgcgacgctagaggtgaaattcttggaccgtcgcaagacgaactactgcgaaagcatttgccaagaatgtttcc-attaatcaagaacg-aaagttagaggttcgaaggcgatcagataccgccct-agttctaaccataaacgatgccagccagcgatccg-gctgtgttcct-----caaatgacacgccgggcagc-ttccgggaaacca--aagcctttgggttccgggggaagtatggttgcaaagct-gaaacttaaaggaattgacggaagggcactaccaggaatggagcctgcggcttaatttgactcaacacgggaaaacttacccggcccggacacaggaaggattgacagattaa-----gagctctttcttgattctgtgggtggtggtgcatggccgttcttagttggtggagcgatttgtctggttaattccgataacgaacgagactctggcctactaaatagacttccgatca----------------------------------------------------tctcc-------------------------------------------------------------------------------------------------------------------------------------------------gtcggac----------gttcttcttagagggacaa-gcggc-g-----ttcagccgcacgagac--agagcaataacaggtctgtgatgcccttagatgtccggggccgcacgcgcgctacattgaaggaatcagcgtgtgc-------------tttccctgtccgacagg----actgggtaacccgttg----aacctccttcgtgc-ttgggataggaatttgtaattgcattccttgaacgaggaattcccagtaagcacgagtcataagctcgtgttgattacgtccctgccctttgtacacaccgcccgtcgcta-ctaccgattga-atgatttagtgaggtcttcagactgtttcccaatgctgttttc----------------------------------ggatggcg-ctgg--tgt-gacggaaagatgaccaaacttgatcatttagaggaagtaaaagtcgtaacaaggtttccgtagg----------------------
>Meiopriapulus_fijiensis
-----------------------------------------------------------ctcagtacaggccgtaacga--aaagtgaaaccgcgaatggctccgtacatcggccgtcgtctattcgaccg---tg--cgtttcgactcggataactgtggca-atcctagagctaatacgtgcta--acgggctccga--ccg----cga------------gggaggagcgcagttgttagtcgacaagaccgt----ccggacggcccgtcccgcggcgtccacgcgacgtccgtcgggacggcgagtcgtccgtacctgtggcg-agtcgtgacaaccg---ggcagatcgcacg-------------------------------gtcg-cgtaccggcgacgtgtcgttcgaatgtccgccttatcaactttcgatggcaggctacacgcctaccatggtgttgacgggtgacggggaatctgggttcgattccggagagggagcatgagaaa-cggctaccacatccaaggaaggcagcaggcgcgcaaattacccactctcggcacgaggaggtagtgacgataaataacgatacgggactcttt-cgaggccccgtaatcggaatgagtgcactttaaatcctttgacgaggatctattggagggcaagtctggtgccagcagccgcggtaattccagctccaatagcgtatattaaagttgttgcagttaaaaagctcgtagttggatctccgg-cctaggctgg-------------------------------------------cggtccgcc-----gagtggcgg-tcaccgcct-gtcctggc--tgtt---------ctgccggtc--------------------------------------------------------------------------------------tcgcccccgttgctcttcgccg-ggtg----acccgggcg--gc------cgg-agcgttcaccttgaaacaactagagtgctcaaa-gcaggcg---------t-------accgcgcctggatacta-aagcatggaatgatggaacaggacc-tcggttccccgttctgtcggtc-tccgcggag---ccggaggtaatgattaagagggacgg-ccgggggcattcgtactgccgcgttagaggtgaaattcttggatcgtggcaagacgaacgacagcgaaagcatttgccaagaatgttttc-attaatcaagaacg-aaagtcagaggttcgaaggtgatcagataccgccct-agttctgaccataaacgatgccaactggggatccg-ccggagttata------acacgactctgcgggcacc-ctccgggaaacca--aagtgtgcgggttccgggggaagtatggttgcaaaatc-gaaacttaaaggaattgacggaagggcaccaccaggagtggagcctgcggcttaatttgactcaacacgggaaaactcacccggtccggacaccgtgaggattgacagattga-----gagctctttcttgattcggtggctggtggtgcatggccgttcttagttggtggagcgatttgtctggttaattccgataacgaacgagactctcacctgctaaatagtcggtcggccc----------------------------------------------------gtgga--------------------------------------------------------------------------------------------------------------------------------------------------ggccgaccccgataactgacttcttagagggacaa-gcgttat-----tctagacgcacgagatggagagcaataacaggtctgtgatgccctcagatgtccggggccgcacgcgcgctacactggaggaatcagcgtgcacagt----------gaccgcgggccggaagg----tccgggcaacccgttg----aaactcctccgtga-ttgggacagggaactgcaactgt-tccctcgaacgaggaattccgagtaagcgcgagtcataagctcgtgttgattacgtccctgccctttgtacacaccgcccgtcgcta-ccaccgattgg-tcggatcagtgaggccttcggatcacccgcccgtcgccggtccg---------------------------------ccggcgac-gcgg--tgg-ggcgagaagacggccaaatttgttcgactagaggcgg-------------------------------------------------
>Merope_tuber
------------------------tcatatgcttgtctcaaagattaagccatgcatgtctcagtgcaagccaaatt----aaggtgaaaccgcgaatggctcattacatcagttatggttccttagatcg---tacccacttttacttggataactgtggta-attctagagctaatacatgcaaa-tcgagttccaa--cca----gagat----------ggaaggaatgcttttattagatcaaaa-ccaat-----cggtaacaggcttgcttgtt---------------ttccg-----------tt----tgacttggtg-actctgaataactt-tgggctgatcgcacg-------------------------------gtct-cgtaccggcgacgcatctttcaaatgtctgccttatcaactgtcgatggtagtttctgcgactaccatggttgttacgggtaacggggaatcagggttcgattccggagagggagcctgagaaa-cggctaccacatccaaggaaggcagcaggcgcgcaaattacccactcccggcacggggaggtagtgacgaaaaataacgatacgggactcatc-cgaggccccgtaatcggaatgagtacactttaaatcctttaacgaggatcaattggagggcaagtctggtgccagcagccgcggtaattccagctccaatagcgtatattaaagttgttgcggttaaaaagctcgtagttgaatctgtgt-cccacactgt-------------------------------------------cggtacacc---gctcgcggtgcttaactggcatgtcttgtgggacgtc--------ctgccggtgggtttagcccg---------------------------------------------------tcaaacggcggcccaactaaaaatcctatcacggtgctctttaccg-agtg----tcgagatgg--gc------cgg-tacgtttactttgaacaaattagagtgcttaaa-gcaggct---------------aaattttgcctgaatattctgtgcatggaataatggaataggacc-tcgttt--ctattttgttggtt-tt--cggaa--gcacgaggtaatgattaatagggacaa-ctgggggcattcgtattgcgacgttagaggtgaaattcttggatcgtcgcaagacgtacagaagcgaaagcatttgccaaatgtgttttc-atcaatcaagaacg-aaagttagaggttcgaaggcgatcagataccgccct-agttctaaccataaacgatgccagctagcgatctg-ccgacgttcct-----ccgatgactcggtaggcagc-ttccgggaaacca--aagcttttgggttccgggggaagtatggttgcaaagct-gaaacttaaaggaattgacggaagggcaccaccaggagtggagcctgcggcttaatttgactcaacacgggaaacctcaccaggcccagacactggaaggattgacagattga-----gagctctttcttgattcagtgggtggtggtgcatggccgttcttagttggtggagcgatttgtctggttaattccgataacgaacgagactctagcctgctaaataggcgtactttccggtatcttgaaggctcacctgcggggtcgttttacggccactgttgtgtgaggtttt---------------------------------------------------------------------------------------------------------------------------------------a-------ctaccggcgta--caaacaattcttcttagagggacag-gcgac-a-----tttagtcgcacgagat--tgagcaataacaggtctgtgatgcccttagatgttctgggccgcacgcgcgctacactgaaggaatcagcgtgt---------------cttccctgtccgaaagg----accgggtaacccgttg----aacctccttcgtgc-tagggattggggcttgcaattgttccccatgaacgaggaattcccagtaagcgcgagtcataagctcgcgttgattacgtccctgccctttgtacacaccgcccgtcgcta-ctaccgattga-atgatttagtgaggtcttcggactggcacacagcagcgtttca----------------------------------tacattgc-tgat--gtt-gctggaaagatgaccaaacttgattatttagaggaagtaaaagtcgtaacaaggtttcc---------------------------
>Milnesium_tardigradum
-tacctggttgatcctgccagtagtcatacgcttgtctcaaagattaagccatgcatgtctaagtacttgctttaac----aaggcgaaaccgcgaatggctcattaaatcagttatggttcactagatcg---ta-tcaatcctacatggataactgtggta-attctagagctaatacatgcaa--tgaagctgtctggcct----tgt------------gtcagcagcgcagttattagattaaaa-ccaat----ataggctttcgg------------------------gtcta--------------ttaacttgttatg-aatctgaataaccg--aagcaaagcgcatg-------------------------------gtct-cgtaccggcgctagatctttcaagtgtctgatctatcagc--ttgtcgttaggttatgttcctaacgtggcttcgacgggtaacggggtatcagggtccgataccggagagggagcctgagaaa-tggctaccacatccaaggaaggcagcaggcgcgcaaattacccactcccagttcggggaggtagtgacgaaaaataacgatgcgggagcataa-tgcttccccgtaatcggaatgagtacactttaaatcctttaacgaggatccattggagggcaagtctggtgccagcagccgcggtaattccagctccaatagcgtatattaaagttgctgcggttaaaaagcccgtagttggatctgggtgtttcgatgag-------------------------------------------tggtgcatc----tattcgatgt-ctactactc-catcgaca--ccac---------aagccaacca-------------------------------------------------------------------------------------tgtccttctatacccttcactg-ggcgtagataatgggcg--gt------tgg-aacgtttactttgaaaaaattagagtgctcaaa-gcaggcg-----------------tatggccttgaataatg-gtgcatggaataatggaataggacc-tcggtt--ctatttgttggttt-tc--aagag---ctcgaggtaatgataaagaggaacag-acgggggcattcgtattgcgacgttagaggtgaaattcttggatcgtcgcaagacgaactgctgcgaaagcatttgccaagaatgttttc-attaatcaagaacg-aaagttagaggttcgaaggcgatcagataccgccct-agttctaaccataaacgatgccaaccagcgatctg-tcggtgtttat-----ttaacgactcgacaggcagc-ttccgggaaacca--aagtgcttaggttccgggggaagtatggttgcaaagct-gaaacttaaaggaattgacggaagggcaccaccaggagtggagcctgcggcttaatttgactcaacacgggaaaactcacccggcccggacactgtaaggattgacagattga-----gagctctttcttgattcggtgggtggtggtgcatggccgttcttagttggtggagcgatttgtctggtcaattccgataacgaacgagactctagcctactaaatagccagtcgatcc----------------------------------------------------tcagc-------------------------------------------------------------------------------------------------------------------------------------------------gtcgactgtacatataaaagcttcttagagggacaa-gcggc-g-----tatagtcgcacgagat--tgagcaataacaggtctgtgatgcccttagatgtccggggccgcacgcgcgctacactgaagagatcagcgtgtttgtt---atatataaaacctgggccgaaagg----cttgggcaatccgttg----aaacctcttcgtga-ttgggattgagctttgtaattatcgctcatgaacgaggaattcccagtaagcgcgtgtcataagcacgcgttgattacgtccctgccctttgtacacaccgcccgtcgcta-ctaccgattga-atgatttagtgaggccatcggatcggtcatcgtggctgtcgca----------------------------------agacggcc-tcga--atg-attgagaagatgaccaaactggctcatttagaggaagtaaaagtcgtaacaaggtttccgtaggtgaacctgcggaaggatcatta
>Nanaloricus_sp.
------------------------------------------------------------------------------------gtgaaactgcgaatggctcattaaatcagttgcggtctgatgggt---------------gacacggataactgtggca-attctagagctaatacgtgcgt--tgcgagtctct--ttg-----------------------cggatgcgtttattagtcgaaagctcgga------------------------------------------------------------------------------aagcgatttctgtgccgat------------------------------------------cgcgccggcgatgcaccctttgagcgtctgccttatcaactgtcgacggtaggctaagcgccaaccgtggtgacaacgggtaacggggaatcggggttcgattccggagagggagcctgagaaa-cggctaccacttctaaggaaggcagcaggcgcgcaacttacccactcccgacacggggaggtagtgacgataaataacgatgcggtgctcctagcgagtcatcgcaatcggaatgagcacactttaaaggttggcgcgaggatcgattggagggcaagcctggtgccagcagccgcggtaa--------------------------------n--------------------------------------------------------------------------------------------------------------------------------------------------------------------------------------------------------------------------------------------------------------------------------------------------------------------------------------------------------------------------------------------------------------------------------------------------------------------------------------------------------------------------------------------------------------------------------------------------------------------------------------------------------------------------------------------------------------------------------------------------------------------------------------sgagtgcaacctgcgtgttagtaagactcaccacgggacgactcacccggtccggacaccgtgacgattgacagattga-----cagctctttcacgattcggtggatggtggtgcatggccgttcttagttcgtggagcgatttgtctggtttattccgttaacgaacgagactttgctcgactagttaactcgtca----------------------------------------------------------------------------------------------------------------------------------------------------------------------------------------------------------------------------------------agtgagaccg-ccggt-a-----cgaagccggaggaagt--gaagcaataacaggtctgtgatgcccttagatgtccggggccgcacgcgcgctacactgcacggggcaacgggtgcc------------tctcctggctcggcaga----gtcgggtaatccctcgtggaaaacccgtgcgtgg-tcgggataggggattgcaattgtttcccttgaaccaggaattcccagtaagtgcgagtcatcagctcgcgctgattacgtccctgccctttgtacacaccgcccgtcgcta-ctaccgattga-atgatttagtgagatcttcgggtcggccgtcattcgggcc-------------------------------------------------------------aaagttgctcaaacttgctcatttagaggaagtaaaagtcgtaacaaggtttcc---------------------------
>Nectonema_agile
------------ccccccgggatcaagcttgcttgtctcaaagattaagccatgcatgtgtcagtatgaactttaaa----aaagtgaaaccgcgaaaggctcattaaatcagttatggtttattagatcg-------tacgtttacatggatatctctggcattttctagagctaatacatgcaa---------------------gttttgtgttgtaaaagatacaaatgcaattattagaacaaaa-ccaatgagattggatgcatttccgtgt------------gtttggtctcg-----------------ttttttgttg-actctagatagttt-tttgtgaatcgaacg-------------------------------gtct-cgtaccgttgaagtacctttcaaatgtctgacttatcaactttcgatggtaggttatatgcctaccatggtagttacgagtaacggggaatcagggttcgattccggagaaggagcctgagaaa-cggctgctacatccaaggaaggcagcaggcacgcaaattactcaatcccagtgcggggaagtagtgacgataaataactgggcaagtctctgttagagattgtgctatggcaatgagtacagtttaaattgattaacgagtatcaattggagggcaagtctggtgccagcagccgcggtaattccagctccaaaagcgtatattaaagttgttgcagttaaaaagctcgtagttggatttgggg-taacggtagt-------------------------------------------aactttttc-----tttttgaaaaatgttatt--agtccgacccagtg---------tttgcagt---------------------------------------------------------------------------------------tttccttcattgcactttgctg-tgtg----atgtgtgtgaagc------tga-ggcgtttactttgaaaaaattagagtgcttaga-gcaagcg-------------------tatgcttgaatattg-ttgcatgggataatgaaataggacc-acggtt--ctattttgttggtt-tt--cggaa---accgaggaaatgatcgagaggaacag-ccgagggcattcgtattgtggcgctagaggtggaattcttggaccgccgcaagacgaacaaccgcgaaagcatttgccaagaatgttttc-attgatcaagaacg-aaagtcagaggttcgaaggcgattagataccgccgt-agttttgactataaacgatgtcgactggtgattcg-cttggtgaatt---ttcgtttggccaagcgggcaac-cttcgggaaacca--aagtttttggattccggggggagtatggttgcaaagct-gaaacttaaaggaattgacggaagggcactaccaggagtggagcctgcggcttaatttgactcaacacggggaaacttacccgagccggacactttaaggattgacagattga-----aagctctttcttgatagagtggatggtggtgcatggccgttcacagttggtgaagtgatttgtctggttaattccgataacgaacgagactctagcctacttactagtgctgtcgtgc----------------------------------------------------cttat------------------------------------------------------------------------------------attcgcgtgtgttggtgagttgtagccgttaaaagctgcgcttattaatatattgtgtgtataaagggcggcatgctgctgcttcttagaggaacaa-atgcc-tattgtggtagtcatatgagag--agagcaataacaggtctgtgatgcccttagatgtccggggctgcacgcgcgctactctaatcgtgtcagtgtgctt-------------tgtactaatgcgaaag-----catgagttaatcattg----aaactcgtgcgtga-taggaatagagaattgcaattatttctcttgaacgaggaattcctagtaagtgcaggtcatcaacttgcgttgattacgtccctgccctttgtacacaccgcccgtcgcta-ctaccgattga-atgacttagcgagattctcggactgaagttaagtgactctaa-----------------------------------caggttat-ttacnnctt---cggaaagttgatctagctcggttatttc--------------------------------------------------------
>Orthoporus_sp.
----------------------agtcatatgcttgtctcaaagatt-agccatgcatgtctaagtacatgccttaaa----aaggtgaaaccgcgaatggctcattaaatcagtcatggtttactagaccg---at--caatcctacttggataactgtggta-attctagagctaatacatgcca--agatgctcctg--ccc----tcgt-----------ggttcgagcgcatttattagaccaaaa-ccgat-----cgggtgcttcggt----------------------gcccg-----------tca---gtttgtggtg-actctggataacta-tgagcagatcgcacg-------------------------------gtctttgcgccggcgacgtatctttcaaatgtctgccttatcaactgtcgatggtaggctacttgcctaccatggttgtaacgggtaacggagaatcagggttcgattccggagagggagcctgagaaa-cggctaccacatccaaggaaggcagcaggcacgcaaattacccactctcagaacgaggaggtagtgacgaaaaataacaatgcgggactctta-cgaggccccgtaattggaatgagtccactttaaatcctttaacgaggacctattggagggcaagtctggtgccagcagccgcggtaattccagctccaatagcgtatattaaagttgttgcggttaaaaagctcgtagttggatgtcagt-tgcgggcggg-------------------------------------------tggtccacc----gttttggtggcttactaccc-gtcccgctacctac---------catccggcc--------------------------------------------------------------------------------------cctcccgctatgctcttcaccg-ggtg----tggtgggtg--gc------cgg-aacgtttactttgaaaaaattagagtgctcaaa-gcaggca---------t-------gtcttgcctgaatacct-cagcatggaatgatggaacaggacc-tcggtt--ctattttgtcggtt-tt--cggaa--ttccgaggtaatgattaatagggacag-acgggggcattcgtattgcggcgctagaggtgaaattcttggaccgtcgcaagacgaactaaagcgaaagcatttgccaagaatgttttc-attaatcaagaacg-aaagttagaggttcgaaggcgatcagataccgccct-agttctaaccataaacgatgccaaccagcgatccg-ccggagttcct-----ccaatgacccggccggcagc-ttccgggaaacca--aagtatttgggttccgggggaagtatggttgcaaagct-gaaacttaaaggaattgacggaagggcaccaccaggagtggagcctgcggcttaatttgactcaacacgggaaaactcacccggcccggacactggaaggattgacagattga-----gagctctttcttgattcagtgggtggtggtgcatggccgttcttagttggtggagcgatttgtctggttaattccgataacgaacgagactctagcctgctaaataggtggtcgattc----------------------------------------------------tctga-----------------------------------------------------------------------------------------------------------------------------------------------aagtcggcc---------tgctcttcttagagggacaa-gcggc-g-----ctcagccgcacgaaat--tgagcaataacaggtctgtgatgcccttagatgtccggggccgcacgcgcgctacactgaaggaatcaacgtgtgtt------------tgcccccgtccggaagg----acagggtaatccgttg----aacctccttcgtga-tagggactggggcttgaaattcttgcccacgaacgaggaattcccagtaagcgcgagtcataagctcgtgttgattacgtccctgccctttgtacacaccgcccgtcgcta-ctaccgattga-atgatttagtgaggtcttcggactggggcccggcgagacctcctctgtg----------------------------gggtctta-ccggttcgt-ctcggaaagatgaccgaacttgaccatttagaggaagtaaaagtcgtaacaaggtttccgt-------------------------
>Pandinus_imperator
-------------------------catatgcttgtctcaaagattaagccatgcatgtctaagtacaagccaaaat----aaggtgaaaccgcgaatggctcattaaatcagttacggttccttagacta---ta--ctttcctacttggataactgtggta-attctagagctaatacatgcat--ctgagctccga--cct----tcg------------gggacgagcgcttttattagaccaaga-ccaat-----cggactcag--------------------------gtccg-----------ca----aaacgtggcg-actctggataactt-tgggcggatcgcacg-------------------------------gtct-agcaccggcgacgtatctttcaagtgtctgccttatcaactttcgatggtaggttatgcgcctaccatggtcgttacgggtaacggggaatcagggttcgattccggagagggagcctgagaaa-cggctaccacatccaaggaaggcagcaggcgcgcaaattacccactcccggcacggggaggtagtgacgaaaaataacaatacgggactctat-tgaggccccgtaattggaatgggtacactctaaaccctttaacgaggatctattggagggcaagtctggtgccagcagccgcggtaattccagctccaatagcgtatattaaagttgttgcggttaaaaagctcgtagttggatctcggt-tccggactgt-------------------------------------------cggtccgcc----g-acaggcgg-ttactggca-ggaccgga--cgtc---------tagccgg----------------------------------------------------------------------------------------cctccctcggtgctcttcaccg-ggtg----tcttgggtg--tc------cgg-cacgtttactttgaaaaaattagagtgctcaaa-gcaggcg------------------acctgcctgaataatg-gtgcatggaataatggaataggacc-tcggtt--ctattttgttggtt-tt--cggaa---cacgaggaaatgattaagagggacag-acgggggcattcgtattgcgacgctagaggtgaaattcttggaccgtcgcaagacgaactactgcgaaagcatttgccaagaatgttttc-attaatcaagaacg-aaagttagaggttcgaaggcgatcagataccgccct-agttctaaccataaacgatgccaaccagcgatccg-cctgagttcct-----caaatgactcggcgggcagc-ttccgggaaacca--aagtctctgggttccgggggaagtatggttgcaaagct-gaaacttaaaggaattgacggaagggcaccaccaggagtggagcctgcggcttaatttgactcaacacgggaaaacttacccggcccggacaccggaaggattgacagattaa-----tagctctttcttgattcggtgggtggtggtgcatggccgttcttagttggtggagcgatttgtctggttaattccgataacgaacgagactctagcctactaaatagacgagcgatta----------------------------------------------------tacga-------------------------------------------------------------------------------------------------------------------------------------------------gtcgctc----------ggacttcttagagggacag-gcggc-t-----tacagccgcacgagac--agagcaataacaggtctgtgatgcccttagatgtccggggccgcacgcgcgctacactgaaggatgcagcgtgcgtt------------tacccctgtccggaagg----actgggtaaccccttc----aacctccttcgtga-tagggataggggattggaattattccccttcaacgaggaattcccagtaagcgcgagtcataagctcgcgttgattacgtccctgccctttgtacacaccgcccgtcgcta-ctaccgattga-atgatttagtgaggtcttcggactggcgcccggagcggctcgc----------------------------------gggtcgcg-ccgg--tgt-gccggaaagatgaccgaacttgattatttagaggaagtaaaagtcgtaacaaggtttccgt-------------------------
>Panulirus_argus
----ctggttgatcctgccagtagtcatatgcttgtctcaaagattaagccatgcatgtgtaagtacaggccgactt----aaggcgaaaccgcgaatggctcattaaatcagctatgattcattggatctgtaaa--cccacttacttggataactgtggta-attctagagctaatacatgcac--cacgtctctga--ccg----caa------------gggaagagcgcttttattagttcaaaa-tcagt-----cgggcctcg--------------------------gtccg-----------ttacccatgtgtggtg-aatctgaataactt-ctcgctgagcgcagg-------------------------------gtctccgcaccggcgccgcatctttcaagtgtctgccttatcagctttcgattgtaggttatgcgcctacaatggctataacgggtaacggggaatcagggttcgattccggagagggagcctgagaaa-cggctaccacatctaaggaaggcagcaggcacgcaaattacccactcccggcacggggaggtagtgacgaaaaataacgatgcgagactcatc-cgaggcctcgcaatcggaatgagtacactttaaatcctttaacgaggatccattggagggcaagtctggtgccagcagccgcggtaattccagctccaatagtgtatattaaagttgttgcggttaaaaagctcgtagttggatttcagt-tccggagtga-------------------------------------------cggttcacc----c-cccggtgc-ctactctcacgctccgaa--cagcc---gcaccccgcccgg---------------------------------------------------------------------------------------ttgcacggggtg-tcttcatcg-agtg----tcccgagtg--gc------cgg-cacgtttactttgaaaaaattagagtgctcaga-gcaggct------gttt-------gaatggcttgaatgtct-atgcatggaataatggaataggacc-tcggtt--ctattttgttggtt-tt--cggaa---cccgaggtaatgactaataggaacag-gcgggggcattcgtattgcgacgctagaggtgaaattcttggaccgtcgcaagacgaactactgcgaaagcatttgccaaggatgttttc-attaatcaagaacg-aaagttagaggttcgaaggcgatcagataccgccct-agttctaaccataaacgatgctgactagcgatccg-ccggcgttatt-----cccatgacccggcgggcagc-ttccgggaaacca--aagtctttgagttccgggggaagtatggttgcaaagct-gaaacttaaaggaattgacggaagggcaccaccaggagtggagcctgc-gcttaatttgactcaacacgggaaatctcacccggcccggacaccggaaggattgacagattga-----gagctctttctcgattcggtgggtggtggtgcatggccgttcttagttggtggagcgatttgtctggttaattctgataacgaacgagactctagcctattaactagtcgacggatct----------------------------------------------------ccagc---------------------------------------------------------------------------------------------------------------------------------------atgctccgtggtgtccagt--acgcaacttcttcttagagggataa-gcggc-aa---ttctagccgcacgagat--tgagcaataacaggtctgtgatgcccttagatgttctgggccgcacgcgcgctacactgaagggaccaacgtgt---------------tgtccccctccgagagg----agcgggtaacccgttc----aaaccccttcatga-tagggattggggcttgcaattgtttcccatgaacgaggaattcccagtaagcgcaagtcattagcttgcgttgattacgtccctgccctttgtacacaccgcccgtcgcta-ctaccgattga-atgatttagtgagg-cttcggaccggcgctcttggatgttgtac-----ccctcccccgcaagggtgcttggaggtgttctcgcc-tgga--gct-gacggaaagatgtccaaacttgatcatttagaggaagtaaaagtcgtaacaaggtttccataggtgaacctgcggaaggatcatta
>Peripatoides_novaezealandiae
----------------------agtcatacgcttgtctcaaagattaagccatgcacgtctaagtactcgccttgtctattaaagtgaaaccgcgaatggctcattaaatcagttatggttcactagatcg---tacctcatcctactcggataactgtggta-attctagagctaatacatgcaa--ctaggccctgc--ccggccgccttcacgggtggtcggaaagggcgccattatcagcccaaaa-ccgac-----cgggttgcccaacagg-------------gctcccgtcct-------------tataccctttgacg-actctggataaccttctagcggatcgccggtgaactaggtcggccgggcggtgacgtccgcgtccgacctacggcgactagtctttcgaatgtctgccttatcaactgtcgacggtaggttagacgcctaccgtggtcgtaacgggtgacggggaatcagggttcgattccggagagggagcctgagaaa-cggctaccacatccaaggaaggcagcaggcacgcaaattacccaatccctgcacggggaggtagtgacgaaaaataacgatacgggactcttaacgaggcctcgtaatcggaatgagtccgctctaaatcctttaacgaggatctatcggagggcaagtctggtgccagcagccgcggtaattccagctccgatagcgtatattaaagttgctgcggttaaaaagctcgtagttggatttgggttttcgggccgg-------------------------------------------cgggccgcc--gccttcgagcggcgcgtttccc-gccgcgcccccggaaccgcacggtcgcagag---------------------------------------------------------------------------------------gcccccgcggtgctcttgagtg-agtg----tccgcggtc--tcgggtcgccg-aacgtttactttgaaaaaattagagtgctccag-gcaggccggtaaagcgtttttaaacccgcgcctgaatagtc-acgcatggaataatgaaagaggaccggtggtc--ctattttgttggtt-tt--cgggattttccgccgtcatgattaagagggacgg-ccgggggcattcgtaccgcggcgcgagaggtgaaattctaggaccgtcgcgagacgaaccgttgcgaaagcatttgccaagaatgttttc-cttaatcaagaacg-aaagtcagaggttcgaaggcgatcagataccgccct-agttctgaccgtaaacgatgccacctgacgatccg-ccagggttact-----accatgactcggcgggcagc-ccccgggaaaccc--aagccttcgggttccgggggaagtatggttgcaaagct-gaaacttaaaggaattgacggaagggcaccaccaggagtggagcctgcggcttaatttgactcaacacggggaacctcacccggcccggacaccgcgaggattgacagattga-----gagctctttctcgattcggtgggtggtggtgcatggccgttcttagttggtggagcgatttgtctggttaattccgataacgaacgagactctagccggttaagtagcccgagcggtt----------------------------------------------------tttgatctttgccgtccgttgcccccgtcctcggctgggcaggttagtcagtggtcatctgaccgttcgtgccctcacggcatgtgacgggaggggaagccgctttctcttcaagcttttgtcgagacggggcgcggagcataaccgaaggccgccggcttttaaggaagcttcttagagggacga-gcggc-g-----ttcagccgcccgagat--tgagcgataacaggtctgtgatgcccttagatgtccggggccgcacgcgcgctacactgaagggctcagcgtgctcgtt----------tctcccgagccgacagg----ctcggggaacccgttg----aaaccctttcgtgc-tagggacagggacttgcaattgtgtccctccaacgaggaattcccagtaagcgcgagtcatcagctcgcgttgattacgtccctgccctttgtacacaccgcccgtcgcta-ctaccgattga-acgatttagtgaggtcttcggaccggtggtcgttccgagcgatttttttccctttcgcagggaggaatc--------gtgcgggg-tcgg--ccg-gccgggaagatgcccgaacttgatcgtttagaggaagtaaaagtcgtaacaaggtttccgt-------------------------
>Placopecten_magellanicus
caacctggttgatcctgccagtagtcatatgcttgtctcaaagattaagccatgcatgtctaagtacatactttttg----atggtgaaaccgcgaatggctcattaaatcagttatggttccttagatcg---ta--cgatcctacttggataactgtggca-attctagagctaatacatgcaa--aaaggcaccga--ctc------------------acggaggtgcgattttatcagtccaaaa-ccaat-----cggtcgcaa--------------------------ggccg-----------t-----cactctggtg-aatctggataactt-tgtgctgatcgcacg-------------------------------gccctagtgccggcgacgtatctttcaaatgtctgacctatcaactttcgatggtacgtgctatgcctaccatggttgtaacgggtaacggagaatcagggttcggttccggagagggagcatgagaaa-cggctaccacatccaaggaaggcagcaggcgcgcaaattacccactcctggcacggggaggtagtgacgaaaaataacaatacgggactcttt-cgaggccccgtaattggaatgagtacactttaaaccctttaacgagtatccattggagggcaagtctggtgccagcagccgcggtaattccagctccaatagcgtatattaaagttgttgcagttaaaaagctcgtagttggatctcagg-tccaggcttg-------------------------------------------cggtccact----c-cttggtgg-ctactgctc-gtcctgac--ctac---------ctcccggtt--------------------------------------------------------------------------------------ttacccttggtgctcttgattg-agtg----tctcgggtg--gc------cgg-aacatttactttg-aaaaattagagtgttcaaa-gcaggca------------------attcgcctgaataatg-gtgcatggaataatggaataggacc-tcggtt--ctattttgttggtt-tt--cggaa---cttgaggtaatgattatgagggacag-acgggggcattcgtattacggtgttagaggtgaaattcttggatcgccgtaagacgaactactgcgaaagcatttgccaagaatgttttc-attaatcaagatcg-aaagtcagaggttcgaagacgatcagataccgtcgt-agttctgaccataaacgatgccaactagcgatccg-ccggagttgct-----tcaatgactcggcgggcagc-ttacgggaaacca--aagtttttgggttccgggggaagtatggttgcaaagct-gaaacttaaaggaattgacggaagggcaccaccaggagtggagcctgc-gcttaatttgactcaacacgggaaaactcacccggcccggacactgtaaggattgacagattga-----gagctctttcttgattcggtgggtggtggtgcatggccgttcttagttggtggagcgatttgtctggttaattccgataacgaacgagactctagcctgctaaatagttcaccgatcc----------------------------------------------------gctct-----------------------------------------------------------------------------------------------------------------------------------------------gcgtcggtg----------caacttcttagagggacaa-gtggc-g-----tttagccacacgagat--tgagcaataacaggtctgtgatgcccttagatgttaggggccgcacgcgcgctacactgaaggaatcaacgtgctct------------tatccttgcccggaagg----gttgggtaacccgttg----aacctccttcgtgc-tagggattggggcttgtaattcttccccatgaacgaggaattcccagtaagcgcgagtcataagctcgcgttgattacgtccctgccctttgtacacaccgcccgtcgctacctaccgattga-ttggtttggtgagctcctcggattggtcccgacacggggggcaa---------------------------------ccctcgag-tcgg--tgc-gccgagaagacgagcaaacttgattatttagaggaagtaaaagtcgtaacaaggtttccgtaggtgaacctgcagaaggatcaagc
>Pliciloricus_sp.
---------------------tagtcatatgcttgtctcaaagattaagccatgcatgtctaagtacaaacttcttgta--taagtgaaactgcgaatggctcattaaatcagttgtgttctcttagatcg---cg--tgttacaacatggataactgtggca-attctagagctaatacatgctt--taaattctcg---ttt----tgatgttttggcatcatacgggatgcatttattatgccaaag-ccaac-----cggctc-------------------------------cggcttgccggaaccgttcagcttcgggcg-actccagataattt---tgccgatcgtaag-------------------------------gcct-tgtgccgacgacggatctttcgagcgtctgccttgtcaactgtcgacggtaggctatgcgccaaccatggtgacaacgggtaacggggaatcggggttcgattccggagagggagcctgagaaa-cggctaccacttctaaggaaggcagcaggcgcgcaacttacccactcccgacacggggaggtagtgacgataaataacgatgcggtgctctta-tgagtcatcgcaatcggaatgagcacaatttaaatcctttagcgaggatctattggagggcaagcctggtgccagcagccgcggtaatcccagctccaatagcgtatattaaagttgctgcagttaaaaagctcgtagtcagaattcagg-tcttgccgcg-------------------------------------------tcggtcgca--ccttaattgggtcgtactggctgtagctggcctcaa----------tgtccggt---------------------------------------------------------------------------------------cctcggttgatgccttttagta-ggtg----ttggcagag--gt------cgg-agcatttactttgaacaaatcggaatgctcaaa-gtaagca-----------ctaattgtaacgctcgaacgtat-cagcatggaataatggaataagacc-tgtcgc--ttgtttcgttggtt-tt--aaaga--ttgacaggtaatgatcaatagggactg-ccgggggcattcgtactgcggtgctagaggtgaaattcttggaccatcgcaagacgaacagaagcgaaagcgtttgccaagaatgttttc-gttgatcaagaacg-aaagtcggaggttcgaaggcgatcagataccgccct-agttccgaccgtaaacgatgccgactagaaatcag-cctcagtcgtc----ttttaagactaggctggcagc-tcccgggaaaccc--aagttttcgggttccgggggaagtatggttgcaaagct-gaaacttaaaggaattgacggaagggcaccaccaggagtggagcctgcggcttaatttgactcaacacggggcaacttacccggtccggacaccgttacgattgacagatcga-----gagctctttcacgattcggtgggtggtggtgcatggccgttcttagttggtggagtgatttgtctggttgattccgataacgaacgagacttcagtctactagttccctggtgcagtc----------------------------------------------------ttcgg-----------------------------------------------------------------------------------------------------------------acttgttctgccctagcggttaggcagcgttaggcaactagcgtttgctgagggtactagagagacca-acggt-------acaagccggaggaagc--gaagcaataacaggtctgtgatgcccttagatgtccggggccgcacgcgcgctacaatgcaggagacaacgggtact------------tttcctagcctgataag---tgctgggtaatccctctttaaaaactccttcgtgg-tggggacagggacttgcaattgtttccctcgaaccaggaattcccagtaggtgtaagtcatcagcttgcgccgattacgtccctgccctttgtacacaccgcccgtcgcta-ctaccgattgg-atgatttagtgaggccttcggaggagttacccggtttagttaat---------------------------------tctaaact-gtgg--ttg-acatcaaagttggtcgaacttgctcatttagaggaagtaaaagtcgtaacaaggtttccgtaggtg--------------------
>Podura_aquatica
-tacctggttgatcctgccagtagtcatatgcttgtctcaaagattaagccatgcatgtctaagttcaagcgaaaat----aaagtgaaaccgcgaatggctcattatatcagttatggttccttagatcg---ca---cttactacttggataactgtggta-attctagagctaatacatgcgt---tgagctccaa--ccc----tcgt-----------ggacggagcgcttttattagatcaaag-ccaat-----cggactttcgg------------------------gttcg-----------t-----tttgttggtg-actctgaataactt---tgctgatcgcacg-------------------------------gtct-cgcaccggcgacgtatctttcaagtgtctgccttatcaactgtcgatggnaggttatgcgcctaccatggttgtaacgggtaacggggaatcagggttcgattccggagagggagcctgagaaa-cggctaccacatccaaggaaggcagcaggcgcgcaaattacccactcccggcacggggaggtagtgacgaaaaataacgatacggaactcata-cgaggctccgtaatcggaatgagtacactttaaatcctttaacgaggatctattggagggcaagtctggtgccagcagccgcggtaattccagctccaatagcgtatattaaagttgttgtggttaaaaagctcgtagttggatctcggt-ttcaggcggg-------------------------------------------cggtgcacc----t-tgcggtgt-ttactgtct-gcttggac--gatt---------ttgttagt---------------------------------------------------------------------------------------tcgttcatggttctcttaatcg-agtg----ccttgagtg--gc------taa-cacgtttactttgaaaaaattggagtgctcaaa-gcaggcg-----------------ctacagcctgaacatta-gtgcatggaataatggaataggatc-tcggnt--ctatttcgttggct-tt--cggag----tcgaggtaatgattaatagggacag-acgggggcattcgnactgcgacgttagaggtgaaattcttggatcgncgcaagacgaactactgcgaaagcatttgccaagaatgttntc-attaatcaagaacg-aaagttagaggttcgaaggcgatcagataccgccct-agttctaaccataaacgatgtcgaccggcgatccg-tcgtcgttaat----attaatgactcgacgggcagc-ctccgggaaacca--gagtgtttggattccagggggagtatggttgcaaagct-gaaacttaaaagaattgacggaagggcaccaccaggagtggagcctgcggcttaatttgactcaacacgggaaatctcaccaggcccggacaccggaaggattgacagattga-----gagctctttcttgattcggtgggtggtggtgcatgnccgttcttagttggtggagcgatttgtctggttaattccgataacgaacgagactctggcctactaactagacgtcagatcc----------------------------------------------------tttat--------------------------------------------------------------------------------------------------------------------------------------------------------gggtctgtcgtagcttcttagagggacgg-gcggc-g-----tttagccgcncgagaa--tgagcaataacaggtctgtgatgcccttagatgttctgggctgcacgcgcgctacactgaagaaatcagcgtgt---------------gttccctatccgaaagg----attgggaaacccgttg----aaccttcttcgtga-tggggattggggattgcaattattccccatgaacgaggaattcccagtaggcgcgagtcataagcttgcgtcgattacgtccctgccctttgtacacaccgcccgtcgcta-ctaccgatcga-gtgatttagtgaggacttcggactggtcttcgatgtggctttc----------------------------------gggtcgtg-tcgg--agt-accggaaagatgcccaaacttgattacttagaggaagtaaaagtcgtaacaaggtttccgtaggtgaacctgcggaaggatc----
>Polyxenidae_sp.
----------------------agtcatatgcttgtctcaaagattaagccatgcatgtgtaagtacacaccatcct----aaggtgagaccgcgaatggctcattaaatcagttatggttcattagatgag--tc--caatcctacttggataactgtggca-attctagagctaatacacgcct--ccaagctctga--cct----atc------------gggacgagcgcttttattagaccaaga-ccaat-----cggacttcg--------------------------gtccg-----------tt----tcctttggtg-actctgaataacct-tttgaagatcgcacg-------------------------------rtct-cgaaccggcgacgcatctttcaaatgtctgccttatcaactgtcgatggtaggttatgcgcctaccatggttgtaacgggtaacggagaatcagggttcgactccggagagggagcctgagaaa-cggctgccacatccaaggaaggcagcaggcacgcaaattacccactcccggcacggggaggtagtgacgaaaaataacgatgcgggactcttc-cgaggccccgtaatcggaatgagtacactttaaatcctttaacgaggatcaattggagggcaagtctggtgccagcagccgcggtaattccagctccaatagcgtatactaaagttgttgcggctaaaaagctcgtagttggatttcagt-cgtaggccgg-------------------------------------------tggtccacc----g-cccggtgg-ctactgcct-ggcctggg--cacc---------ttgccggc---------------------------------------------------------------------------------------tctcctgcgatgctcttgaccg-ggtg----tcgtgggtg--gc------cgg-aacgtttactttgaaaaaattagagtgctctaa-gcaggcg---------c--------tacagcctgaataaca-cagcatggaataatggaacaggacc-ttggtt--ctgttttgttggtc-tt--tggaa---gccaaggtaatgattaatagggacgg-acgggggcattcgtattgcgacgctagaggtgaaattcttggaccgtcgcaagacgaactactgcgaaagcatttgccaagaacgttttc-attaatcaagaacg-aaagtcagaggttcgaaggcgatcagataccgccct-agatctgaccataaacgatgccaaccagcgatccg-ccggagttact-----cccatgactcggcgggcagc-ttccgggaaacca--aagtgtgtgggttccgggggaagtatggttgcaaagct-gaaacttaaaggaattgacggaagggcaccaccaggagtggagcctgcggcttaatttgactcaacacgggacacctcacccggcccggacaccggaaggattgacagactga-----gagctctttcttgattcggtgggtggtggtgcatggccgttcttagttggtggagcgatctgtctggttaattccgataacgaacgagactctagcctactaactaggcagtcgatca----------------------------------------------------ttt---------------------------------------------------------------------------------------------------------------------------------------------------gtcggct----------gttcttcttagagggataa-gcggc-t-----tttagccgcatgagat--tgagcaataacaggtctgtgatgcccttagatgtccggggccgcacgcgcgctacactgaaggaatcagcgtgtgtt------------tccccttgtccgagagg----accgggtaatccgctg----aacctccttcgtga-tagggatcggggcttgaaattattccccgtgaacgaggaattcccagtaagcgcgagtcataagctcgtgttgattacgtccctgccctttgtacacaccgcccgtcgcta-ctaccgattga-atgatttagtgaggtcttcggactgaggcccggcgaagctt--------------------------------------gctttg-ccga--cgc-tttggaaagatgatcgaacttgatcatttagaggaagtaaaagtcgtaacaaggtttccgt-------------------------
>Pontonema_vulgare
-aacctggttgatcctgccagtagtcatatgcttgtctcaaagactaagccatgcatgtctaagcacaaactatta-----attgtgaagctgctaatggctcattataacagccatagtttactggttat-----attccaattacatggataactgtggta-attctacagctaatacacgcat--caaaacacccga-ctt----cga------------tggaggggtgcgatttgattacttcaaatcaat-----cggacttcg--------------------------gtctg-----------------atgtcaaatg-atattgaacaattt---annnnaacgcacg-------------------------------gtccgagtattggcgacatatccttcaaatgtctgccttatcaactttcgatggtagattatgcgcctaccatggttgtaacgggtaacggagaattagggtttgattccggagagggagcctgagaaa-tggctaccacatccaaggaaggcagcaggcacgcaaattacccact-ccggcacggggaggtagtgacgaaaaataacaagctggtctct----atgagttccggcattgtaatgggaacaatttaaatcatttatcgaggatctattggagggcaagtctggtgccagcagccgcggtaattccagctccaatagcgtatattaaagttgttgcggttaaaaagctagtagttggatctacga-gcaagatctg-------------------------------------------tggtcgtcc-----agcttggga-ctactgcac-ggtctggt--ccttt--------tatctagt---------------------------------------------------------------------------------------attcgattgttgctcttcactg-agtg----actctagtt--gc------tgg-aacgtttaccttganaaaattgaagtgctcaan-gcaggca-------------------tatgcctgaacattg-ctgcatgggataatagaataggact-tcggtt--ctattttgttggtt-tt--cggaa---cgcgaagtaatgattaataggaacag-acgggggcattcgtattgctgcgttagaggttaaattcttggatcgtagcaagacgaactactgctaaagcatttgccaagaatgttttc-attaatcaagaacg-aaagttagaggttcgaaggcgatcagataccgccct-agttctaaccgtaaacgatgttaactagcgattcg-caggagttact-----ttaacggctctgcgagaagc-tcccgggaaacct--aagtgttcaaattccgggggaagtatggttgcaaagct-gaaacttaaaggaattgannnnnnnncaccaccaggagtggagcttgcggcttaatttgactcaacgcggggaaactcacttggtcaggacactgtaaggattgacagattga-----aagctctttcttgattcggtggatggtggtgcatggccgttcttagttggtggagtgatttgtctggttaattccgataacgaacgagactctatcttgctaactaggcgcagattta----------------------------------------------------ttctg------------------------------------------------------------------------------------------------------------------------------------------------------------actgtagagcttcttagaaggacag-gggtt-------accaaccccacgagat--tgagcaataacaggtctgtgatgcccttagatgtccaaggctgcacgcgtgctacactgaagacggcaacatgtg--------------aacctaactcggaggag----tttggggaaccctttt----aaacgtcttcgtgc-tagagattgggacttgtaattatttcccatgaacgaggaattcctagtaagtgcgagtcaacatctcgcgctgattacgtccctgccctttgtacacaccgcccgtcgcta-ctaccgattgg-atgtgttagtgaggttttccgactgggacaatgacggtcttgaa---------------------------------ctgccgtt-------cgt-cttggaaagatcatcgaactaatatatctagaggaagtaaaagtcgtaacaaggtttccgtaggtgaacctgcagaaggatca---
>Priapulus_caudatus
-aacctggttgatcctgccagtagtcatatgcttgtctcaaagattaagccatgcatgtctaagtacagacggatac----aaagtgaaaccgcgaatggctcattaaatcagttatggttccttagatct---ta--ctatcctacttggataactgtggta-attctagagctaatacatgcaa--tcaagctccga--cct----tac------------gggacgagcgcttttattagacc-aaa-ccaat-----cgggtttcg--------------------------gcccg-----------t-----tcttttggtg-actctggataacct-tgcgctgatcgcacg-------------------------------gtct-cgcaccggcgacgtatctttcaaatgtctgccttatcaactttcgatggtagattatgtgcctaccatggctgtaacgggtaacggggaatcagggttcgattccggagagggagcatgagaaa-cggctaccacatccaaggaaggcagcaggcacgcaaattaccca-ttccggcacggggaggtagtgacgataaataacaatacgggactcttt-cgaggacccgtaattggaatgagtacactttaaatcctttaacgaggatctattggagggcaagtctggtgccagcagccgcggtaattccagcttcaatagagtatattaaagttgttgcagttaaaaagctcgtagttggatctgggg-cttaggctgg-------------------------------------------tggctcatc----t-agcgatgg-ttactgcct-gtcctggcctttac---------ctcccggt---------------------------------------------------------------------------------------ctatctttgttgctcttgactg-agtg----actcgggtt--gc------cgc-aacgtttactttgaaaaaattagagtgttcaaatgcaggct------------------ttttgcctgaataatg-gtgcatggaataatggaataggacc-tcggtt--ctattttgttggtt-tt--cggaa---catgaggaaatgattaagaggaacag-acgggggcattcgtactgctgcgttagaggtgaaattcttggatcgtagcaagacgaacaacagcgaaagcatttgccaagaatgttttcgattaatcaagaacg-aaagtcagaggttcgaaggtgatcagataccgccct-agttctgaccataaacgatgccaactagcgatctg-ccggagttact-----acaatgacttggcgggcagt-caccgggaaacca--aagtctttgggttccgggggaagtatggttgcaaagct-gaaacttaaaggaattgacggaagggcaccaccaggagtggnncnngcggcttaatttgactcaacacgggaaatctcacccggtccggacactgtaaggattgacagattga-----gagctctttcttgattcggtgggtggtggtgcatggccgttcttagttggtggagcgatttgtctggttaattccgataacgaacgagactctggcctactaaatagtgagccgattc----------------------------------------------------cgtcg-------------------------------------------------------------------------------------------------------------------------------------------------gtcggct---------ggcacttcttagagggacaa-gcggc-g-----gctagccgcacgagat--tgagcaataacaggtctgtgatgcccttagatgtccggggctgcacgcgcgctacactgaaggaatcagcgtgcatt------------ttgccttgtccggaagg----actgggtaacccgatg----aacctccttcgtgc-tagggatagggaattgcaattatttcccttgaacgaggaattcccagtaagcgcgagtcataagctcgtgttgatcacgtccctgccctttgtacacaccgcccgtcgcta-ctaccgattga-atgatttagtgaggtcttcggaccggtcccggcgagaggggaaa---------------------------------ccctcgcagtcggactgtgctgggaaggatgaccaaacttgatcatttagaggaagtaaaagtcgtaacaaggtttccgtagg--aacctgcagaaggatca---
>Ptychodera_flava
----------------------agtcatatgcttgtctcaaagattaagccatgcatgtctaagtacgagcccccgtac--agagcgaaactgcgaatggctcattaaatcagttatggttcctttgatcg---tt--gacccttacatggataactgtggta-attctagagctaatacatgcga--atgagcgccga--cct----cacc-----------gggaggcgtgcttttattaggaccaagaccaat-----ccgggtctcgcg-----------------------gcccg---------------gtcccactggcgaattctggataactt---ggcggatcgcacg-------------------------------gccccggcgccggcgacgactctttcaagtgtctgccctatcaactttcgatggtacgttatgcgcctaccatggttgtaacgggtaacggggaatcagggttcgattccggagagggagcctgagaaa-cggctaccacatccaaggaaggcagcaggcgcgcaaattacccattcccgacacggggaggtagtgacgaaaaataacaatacaggactcttt-cgaggccctgtaattggaatgagtacactttaaaacctttaacgaggatctattggagggcaagtctggtgccagcagccgcggtaattccagctccaatagcgtatattaaagctgttgcagttaaaaagctcgtagttggatcttggg-cctaggctgg-------------------------------------------cggtccgcc----g-aaaggcgagttactgcct-gtcctggt--ctct---------ccttcggt---------------------------------------------------------------------------------------gctcccccggtgctcttagctg-agtg----ccgggggtg--gc------cgg-aacgtttactttgaaaaaattagagtgttcaaa-gcaggcc-----------------gccacgcctgaatagtc-cagcatggaataatggaataggacc-tcggtt--ctattgcgttggtt-tt--cggaa---cgcgaggtaatgattaagagggactg-acgggggcatccgtattgcggcgttagaggtgaaattcttagatcgtcgcaagacgaacaactgcgaaagcatttgccaagaatgttttc-attaatcaagaacg-aaagttagaggttcgaagacgatcagataccgtcct-agttctaaccataaacgatgccgactggcgatccg-ccggcgttact-----cccatgacctggcgggcagc-ttccgggaaacca--aagtctttgggttccgggggaagtatggttgcaaagct-gaaacttaaaggaattgacggaagggcaccaccaggagtggagcctgcggcttaatttgactcaacacgggaaaactcacccggcccggacacagttaggattgacagattga-----gagctctttctcgattctgtgggtggtggtgcatggccgttcttagttggtggagcgatttgtctggttaattccgataacgaacgagactctggcttgctaaatagttacgcgaccc----------------------------------------------------accgg-------------------------------------------------------------------------------------------------------------------------------------------------gtcggcg--------tccaacttcttagagggacaa-gtggc-g-----tttagccacgcgagat--tgagcaataacaggtctgtgatgcccttagatgtccggggccgcacgcgcgctacactgaaggaatcagcgggcgttg-----------cctccctggccgccagg----cctgggcaatccgatg----aacctccttcgtgc-tagggatagggaattgtaattgtttcccttgaacgaggaattcccagtaagcgcgagtcataagctcgcgttgattacgtccctgccctttgtacacaccgcccgtcgcta-ctaccgattga-atggtttagtgagatcttcggatgggccgcgtcggggtcgtcctgc-------------------------------ggcctcgc-tcgc--ttg-gctgagaagttgatcaaacttgatcatttagaggaagtaaaagtcgtaacaaggtttccgta------------------------
>Pycnophyes_sp.
----------------------agtcatatgcttgtcttaaagattaagccatgcatgtctaagtacacgctccggc----aaagtaaaaccgcacaaggctcattaaatcagttagtattcatttgatca-------atgccttacatggataactgtggca-attctagagctaatacatggat--acccgccctga--cct----cgc------------ggaaagggcgcctttgtcagactaaaaaccaat-----cggcttccg--------------------------ggccg-----------------tacagtggtg-aaccatgataacctctacgctgaccgcacg-------------------------------gtca-cgcaccggcggcctatctttcgaatgtctgccttatcaactttcgatggtagattaagtgcctaccatggtgataacgggtaacggggaatcagggtttgattccggagagggagcctgagaaa-cggctaccacatccaaggaaggcagcaggcacgcaaattacccactcccggcacggggaggtagtgacaagaaataacaatacaggactcttt-cgaggccctgtaattggaatgagtacactttaaatcctttaacgaggatctattggaggacaagtctggtgccagcacccgcggtaattccagctccaatagcgtatattaatgctgctgcagttaaaaagctcgtagttggatctggcg-tacgggcttg-------------------------------------------cggtccacc-----ttcaggtgg-cgactgcac-gtcccggc--gtac---------ctctcggc---------------------------------------------------------------------------------------tttccctagttgctcttagctg-agtg----actagggtt--ac------cgg-aatgtttactttgaaaaaattagagtgttcaaa-gcaggcg-------------------atcgcctgaatagtg-gtgcatggaataatggaacaagacc-tcggtt--ctattttgttggtt-tc--cggaa---cacgaggtaatgattaagagggactg-ctgggggcatccgtattgctgcgttagaggtgaaattcttggatcgcagcaagacgaactactgcgaaagcatttgccaaaaatgttttc-attagccaagaacg-aaagtcggaggttcgaaggcgatcagataccgccct-agttccgaccataaacgatgccgactgacaatccg-caggagttatt-----acaatgactctgcgggcagcttcccgggaaacca--aagtctatgggttccggggggagtatggttgcaaagct-gaaacttaaaggaattgacggaagggcaccaccaggagtggagcctgcggcttaatttgactcaacacgggaaacctcaccgggtccggacactgtaaggattgacagattga-----gagctctttcttgattcagtggttggtggtgcatggccgttcttagttggtggagtgatttgtctggttaattccgataacgaacgagactctggcctactaaatagttcgtcgatca----------------------------------------------------cacgt------------------------------------------------------------------------------------------------------------------------------------------------tgtcggcg---------ctaacttcttaggggaacaa-gcagc-t-----tatagctgcacgaaat--agagcaataacaggtctgtgatgcccttagatgtcccgggccgcacgcgcgctacactgaaggaggcagcgtgtgct------------tacccttttccggaagg----aatgggtaaccccatg----aatccttttcgtgc-tagggactggcgcttgcaattgttcgccatgaacgaggaattcccagtaagcgcgagtcataagctcgtgttgattacgtccctgccctttgtacacaccgcccgtcgcta-ctacagattga-atgatttagtgaggtctttggactggcccctgcgaggctggcaa---------------------------------cagtcgcg-ccgg--tgtgcatgggaagatgaccaaacttgattatttagatgaagtaaaagtcgtaacaaggtttccgt-------------------------
>Richtersius_coronifer
-tacctggttgatcctgccagtagtcatatgcttgtctcaaagattaagccatgcatgtctcagtacttgctataac----aaggcgaaaccgcgaatggctcattaaatcagttatggttcactagatcg---ta---cagtttacacggataactgtggta-attctagagctaatacgtgcaa--ccagctcgctt--cct----tgt------------ggagtgagcgcagttattagaacaaga-ccaat-----ccggccttcgg------------------------gtcgg----------------tacaattggtg-actctgaataaccg--aagcggagcgcatg-------------------------------gtct-cgtaccggcgccagatctttcaagtgtctgacttatcagc--ttgttgttaggttatgttcctaacaaggcttttacgggtaacggggtatcagggttcgattccggagagggagcctgagaaa-nggctaccacatctaaggaaggcagcaggcgcgcaaattacccactcccggcacggggaggtagtgacgaaaaataacgatgcgagagctata-aagtttctcgtaatcggaatgggtacactttaaatcctttaacgaggatctattggagggcaagtctggtgccagcagccgcggtaattccagctccaatagcgtatattaaagttgctgcggttaaaaagctcgtagttggatctgggtagctggacgga-------------------------------------------tggtatggc----ttaactgtg--ttactatct-gttcggca--ccac---------aagccggtc--------------------------------------------------------------------------------------atgtcttgcatgctcttcactg-ggtg----tgcttggcg--cc------cgg-aacgtttactttgaaaaaattagagtgctcaaa-gcaggcg-----------------tacggccttgcataatg-gtgcatggaataatggaataggacc-tcggtt--ctattttgttggtt-tt--cggaa---ctcgaggtaatgattaataggaacag-acgggggcattcgtattgcggcgttagaggtgaaattcttggatcgtcgcaagacgaactactgcgaaagcatttgccaagaatgttttc-attaatcaagaacg-aaagttagaggttcgaaggcgatcagataccgccct-agttctaaccataaacgatgccaaccagcgatccg-tcggtgttttt-----ttgatgactcgacgggcagc-ttccgggaaacca--aagtgcttaggttccgggggaagtatggttgcaaagct-gaaacttaaaggaattgacggaagggcaccaccaggagtggagcctgcggcttaatttgactcaacacgggaaaacttacccggcccggacactgtaaggattgacagattga-----gagctctttcttgattccgtgggtggtggagcatggccgttcttagttggtggagcgatttgtctggttaattccgataacgaacgagactctagcctgctaaatagccaactgatcc----------------------------------------------------gcagc-------------------------------------------------------------------------------------------------------------------------------------------------gtcagttgc---tacaaaagcttcttagagggacag-gcggc-g-----tttagtcgcacgagat--tgagcaataacaggtctgtgatgcccttagatgtccggggccgcacgcgcgctacactgaagggaccagcgtgcttt------------ttaccttggccggaagg----cctggggaatccgatt----aaaccccttcgtga-ttgggattgagctttgtaattatcgctcagtaacgaggaattcccagtaagcgcgagtcataagctcgcgttgattacgtccctgccctttgtacacaccgcccgtcgcta-ctaccgattga-atgatttagtgaggtcttcggactggccatcgagactgtcgca----------------------------------agacggct-tcgt--ctg-gttgggaagacgaccaaactggctcatttagaggaagtaaaagtcgtaacaaggtttcc---------------------------
>Rugiloricus_sp.
---------------------tagtcatatgcttgtctcaaagattaagccatgcatgtctaagttcagacttcttgta--aaagtgaaactgcgaatggctcattaaatcagttgtggtctcattgatcg---cgtatacagttacttggataactgtggca-attctagagctaatacatgcct--cgaatgtcgcgtgtct----gtagtgaaagctgcagtacgtgatgcacttattaggccaaag-ccaat-----cggtgtccggcgcgtg-------------cttccgagtgcgttgtcggcccgtatctcttttgggcg-actccagataactt---tgccgatcgtaca-------------------------------gcct-tgcgctgacgacagatctttcgagcgtctgccttatcaactgtcgacggtaggctatgcgccaaccatggttacaacgggtaacggggaatcagggttcgattccggagagggagcctgagaaa-cggctaccacttctaaggaaggcagcaggcgcgcaacttacccactcccgacacggggaggtagtgacgataaataacgatgcggtgctcctagcgagtcatcgcaatcggaatgagcacattttaaatcctttaacgaggatctattggagggcaagcctggtgccagcagccgcggtaattccagctccaatagcgtatattaaagttgctgcagttaaaaagctcgtagtcggaattcagg-tcatgtcggg-------------------------------------------ccgtccgta--ccccaatcgggtcgtgtcggctgtgacgggcctctt----------tgtccgat---------------------------------------------------------------------------------------tcttgggcgatgcctttaaccg-ggtg----tcgttcgag--gt------cgg-cgcgtttactttgaacaaatcggagtgctcaat-gcaagca-------------caaattgttgctcgaacgtac-cagcatggaataatggaataagacc-tgtcgc--ttgtttcgttggtt-tt--gaaga--cagacaggtaatgatcaatagggactg-ccgggggcattcgtactgcggcgctagaggtgaaattcttggaccgtcgcaagacgaacagaagcgaaagcgtttgccaagaatgttttc-gttgatcaagaacg-aaagtcggaggttcgaaggcgatcagataccgccct-agttccgaccgtaaacgatgccgactagaaatcag-tctcagtcatt---attttcagactagactggcggc-tcccgggaaacca--aagtgtttgggttccgggggaagtatggttgcaaagct-gaaacttaaaggaattgacggaagggcaccaccaggagtggagcctgcggcttaatttgactcaacacggggcaactcacccggtccggacactgtaacgattgacagatcga-----gagctttttcacgatttagtgggtggtggtgcatggccgttcttagttggtggagcgatttgtctggttgattccgataacgaacgagacttcagtcgattagttccgtggcacagtc----------------------------------------------------gttcg---------------------------------------------------------------------------------------------------------------cgacttgtgctggcctcgcgccaagaccgcgttaggtttctagcgttggtcgacggtactagagagacga-acggc-------ttgaaccgaaggaagc--gaagcaataacaggtctgtgatgcccttagatgtccggggccgcacgcgcgctacaatgcaggagacaacgggtgca------------tttcctggcctgaaaag---tgctgggtaatctctcgttcaaaactcctccgtgg-tggggacagggaattgcaattatttccctcgaaccaggaattccgagtaagtgcgagtcatcagctcgcgctgattacgtccctgccctttgtacacaccgcccgtcgcta-ctaccgattga-atgatttagtgaggccttcggagaggtcgcccggccagtttcg----------------------------------gctgtgct-gtgg--tcg-atattgaagttggtcgaacttgctcatttagaggaagtaaaagtcgtaacaaggttttc---------------------------
>Scutigera_coleoptrata
------------------------tcatatgcttgtctcaaagattaagccatgcatgtctaagtactagccacttg----acggtgaaaccgcgaatggctcattaaatcagttatggttccttagatcg---ta--ccatcctacttggataactgtggta-attctagagctaatacatgccg--atcagctctga--cct----tcg------------gggacgagcgcatttattagaacaaga-ccaatacgggccggcaacg--------------------------gtccg-----------ttc---ccatttggtg-actctgaataacct-tgagccgatcgcacg-------------------------------gtct-cgcaccggcgacgcatctttcaaatgtctgccttatcaactgtcgacggtaggttatgggcctaccatggtagtaacgggtaacggggaatcagggttcgattccggagagggaacctgagaaa-cggctaccacatccaaggaaggcagcaggcacgcaaattacccactcccggcacggggaggtagtgacgaaaaataacaatgcgggactcttc-cgaggccccgtaattggaatgagtacactttaaatcctttaacgaggacctattggagggcaagtctggtgccagcagccgcggtaattccagctccaatagcgtatattaaagttgttgcggttaaaaagctcgtagttggatctcggt-gccggaccgg-------------------------------------------cggtccgcc----tcgccgcggtattactgccg-gccccggagccatc---------acgccggc---------------------------------------------------------------------------------------cgtccctaggtgctcttcactg-agtg----tcttgggtg--ac------cgg-aacgtttactttgaacaaattagagtgctccaa-gcaggcg---------t-------gtttcgcccgcatacct-cagcatggaataatggaataggacc-tcggtt--ctattgcgttggtt-tt--cggaa---cccgaggtaatgattaatagggacag-gcgggggcattcgtattgcgacgctagaggtgaaattcttggaccgtcgcaagacgaacaactgcgaaagcatttgccaagaatgttttc-attaatcaagaacg-aaagttagaggttcgaaggcgatcagataccgccct-agttctaaccataaacgatgccaaccagcgatccg-ccaaagttcct-----ccgatgactcggcgggcagc-ttccgggaaacca--aagtttttgggctccgggggaagtatggttgcaaagct-gaaacttaaaggaattgacggaagggcaccaccaggagtggagcctgcggcttaattcgactcaacacgggaaaactcacccggcccggacactggaaggattgacagattga-----gagctctttcttgattcggtgggtggtggtgcatggccgttcttagttggtggagcgatttgtctggttaattccgataacgaacaagactcaaacctactaactagacgatcgatttgggcgagctgtttccttccctcgcgtaggagcggcactg-------------cctcc-------------------------------------------------------------------------------------------------------------------------------------------------gtcggtc--------gataacttcttagaggaacaa-gcggc-g-----ctcagccgcacgagat--tgagcaataacaggtctgtgatgcccttagatgtccggggccgcacgcgcgctacactgaaggaatcagcgtgtgtcc-----------ttccctggtccggcagg----acggggtaaccagctg----aacctccttcgtgg-tagggatcggggtttgcaattgttccccgtgaacgaggaattcctagtaagcgcgagtcataagctcgcgttgactacgtccctgccctttgtacacaccgcccgtcgcta-ctaccgattga-atgatttagtgaggtcttcggactggcagtcgcggcggccatcca--------------------------------aggtcgcg-gcaa--cgc-gtcgggaagatgaccgaacttgaccatttagaggaagtaaaagtcgtaacaaggtttcc---------------------------
>Siro_rubens
-tacctggttgatcctgccagtagtcatatgcttgtctcaaagattaagccatgcaagtctaagtacatgccgtatt----aaggtgaaaccgcgaatggctcattaaatcagttatggttccttagatcg---ta--cttttctacttggataactgtggca-attctagagctaatatatgcag--cagagctccga--cct----tcg------------gggacgagcgcttttattagaccaaga-ccaat-----cggacctcg--------------------------gtccg-----------ta----caccacggcg-actctggataactt-tgggctgatcgcacg-------------------------------atct-tgcatcggcgatatttctttcaagtgtctgccttatcaactgtcgatggtaggttatgcgcctaccatggtcgtaacgggtaacggggaatcagngttcgattccggagagggagnntnagaaa-cggctaccacatccaaggaaggcagcaggcgcgcaaattacccactcccggcacggggaggtagtgacgaaaaataacaatacgggactctct-tgaggccccgtaattggaatgagtacactctaaatcctttaacgaggatctattggagggcaagtctggtgccagcnnccgcggtaattccagctccaatagcgtatattaaagttgttgcggttaaaaagctcgtagttggatctcagt-tacagacggg-------------------------------------------cggtccatc----t-ttcggtgg-ctactgccc-ggcctgaa--cattc--------ctgccggt---------------------------------------------------------------------------------------tttctctaggtgctcttcactg-agtg----tctagagtg--gc------cgg-cacgtttactttgaaaaaattagagtgctcaaa-gcaggcg------------------tgacgcctgaataatg-gtgcatggaataatggaataggacc-tcggtt--ctattgtgttggtt-tt--cggaa---cacgaggtaatgattaagagggacag-acgggggcattcgtattgcgacgctagaggtgaaattcttggaccgtcgcaagacgaactactgcgaaagcatttgccaagaatgttttc-attaatcaagaacg-aaagttagaggttcgaaggcgatcagataccgccct-agttctaaccataaacgatgctaaccagcgatccg-cctgagtttct-----caattgactcggcgggcagc-ttccgggaaacca--aagtttgtgagttccgggggaagtatggttgcaaagct-gaaacttaaaggaattgacggaagggcaccaccaggagtggagcctgcggcttaatttgactcaacacgggaaaacttacccggcccggacaccggaaggattgacagattaa-----gagctctttcttgattcggtgggtggtggtgcatggccgttcttagttggtggagcgatttgtctggttaattccgttaacgaacgagactctagcctactaaataggcgaccgatca----------------------------------------------------ctttt-------------------------------------------------------------------------------------------------------------------------------------------------gtcggtc----------gctcttcttagagggacaa-gcggc-g-----cttagccgcacgagac--agagcaataacaggtctgtgatgcccttagatgtccggggccgcacgcgcgctacactgaaggaatcagcgtgtgct------------tacccctgtccggcagg----attgggtaacccgttg----aacctccttcgtga-tagggataggggcttgtaattattccccttgaacgaggaattcccagtaagcgcgagtcataagctcgcgttgattacgtccctgccctttgtacacaccgcccgtcgcta-ctaccgattga-atgatttagtgaggtcttcggactggtgctcggagcggctctc----------------------------------gggtcgcg-ccgg--tgt-accggaaagatgaccaaacttgatcatttagaggaagtaaaagtcgtaacaaggtttccgtaggtgaacctgcggaaggatc----
>Sminthurus_viridis
----------------------agtcatatgcttgtctcaaagattaagccatgcatgtctaagttcaagcgaaaat----aaagtgaaaccgcgaatggctcattacatcagttatggttccttagatcg---ca---cttactacttggataactgtggta-attctagagctaatacatgcac---tgagccccaa--cct----tctg-----------ggaaggggcgcttttattagatcaaag-ccaat-----cgtactttcgg------------------------gtacg-----------t-----tttattggtg-actctgaataactt---tgctgatcgcatg-------------------------------gtct-tgtaccggcgacgtatctttcaagtgtctgccttatcaactgtcgatggtaggttatgcgcctaccatggttgtaacgggtaacggggaatcagggttcgattccggagagggagcctgagaaa-cggctaccacatccaaggaaggcagcaggcgcgcaaattacccactcccggcacggggaggtagtgacgaaaaataacgatacagaactcata-cgaggctctgtaatcggaatgagtacactttaaatcctttaacgaggatctattggagggcaagtctggtgccagcagccgcggtaattccagctccaatagcgtatattaaagttgttgcggttaaaaagctcgtagttggatctcggt-ttcgggcgga-------------------------------------------tggtgcacc----t-cgcggtgt-ttactgtct-acccggac--gatt---------ttgttagt---------------------------------------------------------------------------------------tcgttcgtggttctcttaaccg-agtg----ccacgggtg--gc------tga-cacgtttactttgaaaaaattggagtgctcaaa-gcaggcg-----------------ctacagcctgaacatta-gtgcatggaataatggaataggatc-tcggtt--ctatttcgttggct-tt--cggag----ccgaggtaatgattaataggaacag-acgggggcattcgtactgcgacgttagaggtgaaattcttggatcgtcgcaagacgaactactgcgaaagcatttgccaagaatgttttc-attaatcaagaacg-aaagttagaggttcgaaggcgatcagataccgccct-agttctaaccataaacgatgccgaccggcgatccg-aggtcgttaat-----tgaatgactcctcgggcagc-ctccgggaaacca--gagtttttgggttccgggggaagtatggttgcaaagct-gaaacttaaaggaattgacggaagggcaccaccaggagtggagcctgcggcttaatttgactcaacacgggaaatctcaccaggcccggacaccggaaggattgacagattga-----gagctctttcttgattcggtgggtggtggtgcatggccgttcttagttggtggagcgatttgtctggttaattccgataacgaacgagactctgacctattaactagatgctggatcc----------------------------------------------------ctttg-------------------------------------------------------------------------------------------------------------------------------------------------------tgggtctaacacagcttcttagagggactg-gcggc-g-----tttagccgcacgagat--tgagcaataacaggtctgtgatgcccttagatgttctgggctgcacgcgcgctacactgaaggaatcagcgtgt---------------gttcccgatccgaaagg----attgggaaacccgttg----aacctccttcgtga-tggggattggggattgcaattattccccatgaacgaggaattcccagtaggcgcgagtcataagcttgcgtcgattacgtccctgccctttgtacacaccgcccgtcgcta-ctaccgatcga-gtgatttagtgaggacttcggactggtcttcgtggtggccttc----------------------------------gggtcatg-acgg--agt-gccggaaagatgcccaaacttgatcacttagaggaagtaaaagtcgtaacaaggtttccgt-------------------------
>Spirinia_elongata
-----------------------------tgcttgtctcaaagattaagccatgcatgtctaagcataagctgaaa-----atggttaagccgcgaatggctcattacaacagctgttgtttcttggatct--------tgttttacttggataactgtggta-attctagagctaatacatgtaa--aaaagctctga--cct----ttt------------ggaaagagtgcatttattagaccaaga-ccaat-----caggcatt---------------------------gcctg----------------ttttgatggtg-actctgaataactt---tgctgatcacata-------------------------------gtcctagcactggtgacatatctttcaagtgtctgccctatcaactttcgatggtagtttatgtgcctaccatggttgtaacgggtgacggagaatgagggttcgactccggagagggagcctgagaaa-tggctaccacatccaaggaaggcagcaggcgcgcaaattacccactctcagtacgaggaggtagtgacgaaaaataacaaggtggttctct---atgaggcccatcattggaatgggtacaatttaaaccctttaacgaggatctattggagggcaagtctggtgccagcagccgcggtaattccagctccaatagcatatgccaatgttgttgctgttaaaaagctcgtagttgaattat----tctacggatg-------------------------------------------gggtcagtc-------ttgatga-cttcgactcttttccaaggattaca--------ccgttgg----------------------------------------------------------------------------------------ttttcccaggttctctttattg-ggtg----ccttgggtg--gc------cag-cacatttactttgaaaaaattagagtgctcaaa-acaggtg-----------------ttactgcctgtatagtg-gtgcatggaataatggaataggatc-tctgtt--ctattttgttggtt-tt--aggaa---tgtgagataatgattaacagggacag-acgggggcatttgtattgtggcgttagaggtgaaattcttggatcgctgcaagacagacaattgcgaaagcatttgccaagaatgttttc-attaatcaagaacg-aaagttagaggttcgaaggcgatcagataccgccct-agttctaaccgtaaacgatgcaaactagcgatccg-atggcgttatt-------actgactcatcggggagc-ttcccggaaacga--aagtctatatgttccgggggaaatatgattgcaaaatt-gaaacttaaaggaattgacggaagggcaccaccaggagtggagcctgcggcttaatttgactcaacacgggaaaactcacccggcccggacaccgttgggattgacagattga-----gagctctttcttgattcggtgggtggtggtgcatggccgttcttagttggtggagcgatttgtctggttaattccgataacgaacgagactccgacctgctaaatagatggtgaatcg----------------------------------------------------ctttg------------------------------------------------------------------------------------------------------------------------------------------------------------ttcacaagtcttcttagagggacta-gcggt-------gctaaccgcacgagat--ggagcaataacaggtctgtgatgcccttagatgtccggggctgcacgcgcgctacaatgaaaggaccagcgtgcaagt-----------taaccttgcccgaaggg----gctgggtaacccaatg----aaaacctttcgtga-ctgggatcgggaattgcaattatttcccttgaacgaggaattcctagtaagtgtgggtcatcagctcgcgctgattacgtccctgccctttgtacacaccgcccgtcgctg-cccgggactga-accgtttcgagaagaacagggactggcattgagtggccttttc----------------------------------gggctgctctctg------gctggaaactgttttaatcggtatggtttgaaccgggcaaaagtcgtaacaaggtttctgtaggtgaacctgcagaggatcaa---
>Squilla_empusa
---cctggttgatcctgccagtagtcatatgcttgtctcaaagattaagccatgcatgtctaagtacagnccgatct----aaggcgaaaccgcgaatggctcattaaatcagttgtggttcattggatct---ta--cccacccacctggataactgtggta-attctagagctaatacatgcac--acaagctccga--cct----caa------------gggaagagcgcttttattagatcaaaa-ccaat-----cgggcctcg--------------------------gtccg-----------tc----acacttggtg-aatctgaataactt-tgggctgagcgcacg-------------------------------gccctcgcgccggcgccgcatctttcaagtgtctgccttatcagctttcgattgtaggttatgcgcctacaatggctataacgggtaacggggaatcagggttcgattccggagagggagcctgagaaa-cggctaccacatctaaggaaggcagcaggcacgcaaattacccactcccggctcggggaggtagtgacgaaaaataacgatgcgagactcttc-cgaggcctcgcaatcggaatgagtacactttaaatcctttaacgaggatctattggagggcaagtctggtgccagcagccgcggtaattccagctccaatagcgtatattaaagttgttgcggttaaaaagctcgtagttggatctcagt-tccggaccga-------------------------------------------cggttcgcc----g-cccggcgt-ctactgtcggcttccgaa--cagc---------ccgccggc---------------------------------------------------------------------------------------tcgcgcggggtgctcttcatcg-agtg----tcccgagtg--gc------cgg-cacgtttactttgaaaaaattagagtgctcaaa-gcaggc---------cc--------agccgcctgaatattc-gtgcatggaataatggaataggacc-tcggtt--ctattttgttggtt-tt--cggaa---ctcgaggtaatgattaatagggacag-acgggggcattcgtattgcgacgttagaggtgaaattcttggatcgtcgcaagacgaactactgcgaaagcatttgccaagaatgttttc-attaatcaagaacg-aaagttagaggttcgaaggcgatcagataccgccct-agttctaaccataaacgatgctgactagcgatccg-ccggcgttatt-----cccatgactcggcgggcagc-ttccgggaaacca--aagtctttgagttccgggggaagtatggttgcaaagct-gaaacttaaaggaattgacggaagggcaccaccaggagtggagcctgcggcttaatttgactcaacacggg-aacctcaccaggcccggacaccggaaggattgacagattga-----gagctctttcttgattcggtgggtggtggtgcatggccgttcttagttggtggagcgatttgtctggttaattccgataacgaacgagactctagcctgctaactagtcgacggatct----------------------------------------------------catac---------------------------------------------------------------------------------------------------------------------------------------------------catatgtgtccgtcgcaccttcttagagggataa-gcggc-g-----tctagccgcacgagat--tgagcaataacaggtctgtgatgcccttagatgttctgggccgcacgcgcgctacactgaagggatcagcgtgt---------------cctccctctccgagagg----agcgggtaacccgttg----aaaccccttcgtga-tagggattggggcttgaaattgttccccatgaacgaggaattcccagtaagcgcaagtcatcagcttgcgttgattacgtccctgccctttgtacacaccgcccgtcgcta-ctaccgattga-atgatttagtgaggccttcggactggcgcccctggtggctcac----------------------------------gggtcacc-ccgg--gct-gccggaaagatgtccaaacttgatcatttagaggaagtaaaagtcgtaacaaggtttccgtaggtgaacctgcggaaggatcatta
>Stylochus_zebra
----------------------agtcatatgcttgtctcaaagactaagccatgcatgtctcagtacacatcatctt----acgatgaaaccgcgaatggctcattaaatcagctatggttccttggatcg---tg---tcaattacatggataactgtggga-attctagagctaatacatgcat--caaagccaatg--cct----tac------------ggtaatggcgcatttattagatcaaaa-ccaac-----ctggcttcg--------------------------gcctg----------------tgttgttgatg-actctggataaact-tgagcagatcgcatg-------------------------------gcca-tgagccggcgacgtatctttcaaatgtctgccctatcaacttacgttggtaggttacctgcctaccatggtgataacgggtaacggggaatcagggttcgattccggagagggagcatgagaaa-cggctaccagaactacggtttgcagcaggcgcgcaaattacccactcccggcacggggaggtagtgacgaaaaataacaatacgggtcttttt-ataggccccgtaattggaatgagtacaccttaaaaccattaacgagtaccaattggagggcaagtctggtgccagcagccgcggtaattccagctccaatagcgtatattaaagttgttgcagttaaaaagctcgtagttggatctgagg-attagagcca-------------------------------------------caggttggc----cgcatggcta--cacttgtg-gctcagcctgca-----------tagtcggtg--------------------------------------------------------------------------------------attgttttggtgctcttaactg-agtg----ccttaattg--cc------cggccacgtttactttgaaaaaattggagtgctcaaa-tcaggcc------------------caatgcctgaacagat-gtgcatggaataatggaaaaggact-tcggtt--ctattttgttggtt-tt--cggaa---cacgaagtaatgattaagagggacag-acgggggcattcgtattgcggtgggagaggtgaaattcttggatcatcgcaagacgccctacagcgaaagcatttgccaagaatgtttcc-attaatcaagaacg-aaagtcagaggttcgaagacgatcagataccgtcct-agttctgaccataaacgatgccaactggcaatccg-ttgcgattgca-----tgttcgatccaacgggcagc-ctccgggaaacca--aagtctttgggttccgggggaagtatggttgcaaagct-gaaacttaaaggaattgacggaaaggcaccacaaggagtggagcctgcggcttaatttgactcaacacgggaaaactcacccggcccggacactgtgaggattgacagattga-----aagctctttcttgattcggtgggtggtggtgcatggccgttcttagttggtggagcgatttgtctggttaattccgataacgaacgagactctagcctactaaatagtacactcatcc----------------------------------------------------atttg---------------------------------------------------------------------------------------------------------------------------------------t------------------gtgagtgccgacttcttagggggacaa-gtggcat-----tcaagccatacgaaat--tgagcaataacaggtctgtgatgcccttagatgtccggggccgcacgcgcgctacactgaatagcgtaacgagttat------------tctcctgatccgaaagg----gtcgggcaacctgttg----aaacctattcgtga-cagggatcggggcttgtaattattccccgtgaacgaggaattcctagtaagcgcaagtcataaacttgcgttgattacgtccctgccttttgtacacaccgcccgtcgcta-ctaccgattga-atggtttagcaaggtcttcggattggcgcctgactgtt---------------------------------------tcggcagt-cttg--gtg-tccgagaagatgatcaaacttgatcatttagaggaagtaaaagtcgtaacaaggtttccgt-------------------------
>Testechiniscus_spitsbergensis
-------------------------------------------------------------------------------------------------cttctttttaaa----------tttacctgacag--------tatttaacatggataactgtggta-attctagagctaatacatgcag--caagccttcac--ccc----ttgtg----------ggcaaaggcgcatttattatttcaaaaaccaat-----cggttgtattttcg---------------gatataaccgt-----------------tagcttggtg-agactgagtaacca--cagcaaatcgtatg-------------------------------gccttgtgctcgacgatctgtcagtcaagcaactgccttatcagc--ttgttgttaggttatatgcctaacaaggcttcaacgggtaacgaacgatcggggtcggatatcggagagggagcttgagaaa-cggctaccacttccaaggaaggcagcaggcgcgcaaattacccactctcggcatgaggaggtagcaataaaatgtatcgatgcggggccatt--agtgccttcgtaatcggaatgagtacactttaaatcctataacaaggacctattggagggcaagtctggtgccagcagccgcggtaattccagctccaatagcgtatattaatgctgctgcggttaaaaagctcgtagtcggatctgggt-taccggcgggcaactcatgttgtttcatacaacatgttgtttgctatacgtgtcgcttcggcggcgctgccagtatagtgctgtctctttgtaggcacgct---------atatcggtcgccggaaccacgggccggg-------------------------------------------------------------------ttgggcagcatgctcttcattg-agtg----tgttgttca--ct------cgg-tgcgtttactttgaaaaaattggagtgctcaaa-gcaagcg-------tacagtcgctatgcggcttgaacagtg-gtgcatggaataatgaaatagggcc-tcggtt--ctattttgttggtt-tt--aagat---atcgaggtaatgattaagagggacag-acggggacgtttgtattgcgacgttagaggtgaaattcttggatcgtcgcaagacacactaatgcgaaagcattcgtctagaatgttttc-attgatcaagaacg-aaagttagaggttcgaaggcgatcagataccgccct-agttctaaccataaacgatgccaaccagcgatccg-tcggtgttttcaattatgactgactcgacgggcagc-ttccgggaaacca--aagtgttcgggttccgggggaagtatggttgcaaagct-gaaacttaaaggaattgacggaagggcaccaccaggagtggagcctgcggcttaatttgactcaacacgggaaaacttacccggccaggacactgtaaggattgacagattga-----tagctctttcttgattcggtggatggtggtgcatggccgttcttagttggtggattgatttgtctggttaattccgataacgaacgagactctaacctactaaatagccgcacgattc----------------------------------------------------cagta---------------------------------------------------------------------------------------------------------------------------tgcgtttggttcgccaagcgtatacgtttgttgtgttgtttgcttcttagagggacag-gcggtag--tttccaagccgcacgagat--tgagcaataacaggtctgtgatgcccttagatgtccggggccgcacgcgcgctacactgaatcaatcagcgtgtttggctgcttttgcagttcctacgtcgtaaga----cgtgggtaatccgctg----aaactgattcgtga-ttgggatcgagctttgtaattatcgctcgtcaacgaggaattcccagtaagcgcgagtcatcagcttgcgctgattacgtccctgccctttgtacacaccgcccgtcgcta-ctaccgattgg-atgatctagtgaggtctttggattggtcgccaaagctgtttcgg---------------------------------cagctgag-------gatggctgagaagacgcccaaacta-----------------------------------------------------------------
>Theristus_agilis
------------------------------------ctcaaagattaagccatgcatgtctaagcatgaactaaacc----aaagtgaagccgcgaatagctcattacaacagccgttgtttcttggatct-------ccgtaatacttggataactgtggta-attctagagctaatacacgcan--tngagctccga--ccg----taa------------gggacgagcgcatttattagagcaaaa-ccaat-----cggtgcttcgg------------------------tgccg-----------------taggttggtg-actctgaataactg---agcagatcgcatc-------------------------------ggtctcgtaccggcgatgtatctttcaagtgtctgccttatcaactttcgatggtagtttatgtgcctaccatggttgcaacgggtaacggagaataagggttcgactccgragagggagcctgagaaa-cggctaccacttctaaggaaggcagcaggcgcgcaaattacccactctcggcacgaggaggtagtgacgaaaaataacgagacgggtctcat--ttgagaaccgtcatcggaatgagaacaatccaaaccctttaacgaggacctagcggagggcaagtctggtgccagcagccgcggtaattccagctccgccagtgtatatctatgctgctgcggttaaaaagctcgtagttggatctgcgt-gcctggagc--------------------------------------------cggtccgcc---ctttcgggtgt-gcactgg---actccggcactgaa---------ccgctggt---------------------------------------------------------------------------------------tttctcttgatgcccttcaccg-ggtg----tcttgagtg--ac------tag-caggtttactttgaaaaaattagagtgcttaaa-acaagcg------------------tttcgcttgaatactg-gtgcatggaataatagaataggacc-ttggtt--ctattttgttggtt-tt--cggaa---cacgaggtaaggattaagagggacag-acgggggcattcgtattgcgacgttagaggtgaaattcttggatcgtcgyaagacggyctactgcgaaagcatttgccaagaatgttttc-attaatcaagaacg-aaagttagaggttcgaaggcgatcagataccgccct-agttctaaccgtaaacgatgccaactagcgatcca-ctggtgttaat-------ttagacccagtggggagc-ttcccggaaacga--aagtctatgggttccgggggaagtatggttgcaaagct-gaaacttaaaggaattgacggaagggcaccaccaggagtggagcctgcggcttaatttgactcaacacgggaaaactcacccggcccggacaccgtaaggattgacagattga-----gagctctttcttgattcggtgggtggtggtgcatggccgttcttagttggtggagcgatttgtctggtttattccgataacgaacgaggctccaacctactaactagtgggaggatct----------------------------------------------------ttatg------------------------------------------------------------------------------------------------------------------------------------------------------------tcctcagcacttcttagagggacaa-gcggt-g-----tttagccgcatgagaa--ggagcaataacaggtctgtgatgcccttagatgtccggggctgcacgcgcgctacactgaaggaatcagcgtgctaga-----------aaaccttgtttgacatg----gctaggtaacccaatg----aaaatccttcgtga-tagggatcgggacttgcaaatgtgtcccttgaacgaggaattcccagtaagtgcgggtcataagctcgcgttgattacgtccctgccctttgtacacaccgcccgtcgctg-cccggaactgacgcagtttcgagaagcctggggatcgctggcttaaggccttcac----------------------------------gggctttt-------agtcggtgaaaaccaagttaatcgcaattgtttgaaccgggc------------------------------------------------
>Trichinella_spiralis
------------------------aagcttgcttgtctcaaagattaagccatgcatgtgtaagcacacactgtttta---aaagtgaagccgcgaatggctcattacaacagccacagtttattagaact---------tacaatcatggataactgtggta-attctagagctaatacacgcac--aaaaacttcaa--ctg---------------aattggttgaagtgcttttattagaacaaaaaccgaa-----cggcgtttga----------------------------cgaatgttgaacgtcgaaactgtttggtg-aatctgaataacta--tttctgatcgcatg-------------------------------gtct-agcaccggcgacatcactttcaagtgtctgccttatcaaccttcgatggtagcctatgcgactaccatggtgataacgggtaacggagaatcagggttcgactccggagagggagcctgagaaa-cggctaccacatccaaggaaggcagcaggcgcgcaaattacccactcccagcttggggaggtagtgacgaaaaataacgagacgattctcgt--ttgagaaacgttatcgaaatgagtacgctttacacacgctaacgagtagcaattggagggcaagtctggtgccagcagccgcggtaattccagctccaatagcgtatattaaagttgctgcggttaaaacgctcgtagttgaattgtggt-cttagacaac-------------------------------------------agtccccct----acaaaggtgtggcacggttg---ctcgagatcttc---------attcgtgg---------------------------------------------------------------------------------------ttgctgttgttgctcttcattg-agtg----tcaatggtg--cc------tcg-agattttactttgaaaaaattagagtgctcaaa-gcaggtt-----------------gtgatgcctgaataatg-gtgcatggaataatagaatacgatc-tcggtt--ctattttgttggtt-tt--cgaa----ccggagataatgattgaaaggaacag-acgggggcattcgtattgctgcgttagaggtgaaattcttggatcgcagcaagatgaacaattgcgaaagcatttgccaagaatgttttc-attaatcaagaacg-aaagttagaggttcgaaggcgatcagataccgccct-agttctaacggtaaactatgccaaccagcgattcg-ccgaagttcat------ttaagactcggcgagcagc-ttccgggaaacca--aagtgtttcggttccgggggaagtatggttgcaaagct-gaaacttaaaggaattgacggaagggcaccaccaggagtg--gcatgcggcttaatttgactcaacacgggaaaactcacccggcccggacactggaaggattgacagattgacagctcagctctttcttgattcagtgggtagtggtgcatggccgttcttagttggtggagcgatttgtctggttaattccgataacgaacgagactctaccctattaaatagtgacagtattg----------------------------------------------------tattt--------------------------------------------------------------------------------------------------------------------------------------------------------tttgtgctgatcacttcttagagggactg-gcaaatt-----gaaagctgcacgaaaa--agagcaataacaggtctgtgatgcccttcgatgtccggggctgcacgcgcgctacaatgaaagcgtcaacgtgagtta-----------cgtccttacctgaaaag----gtttggcaatcgaatg----aaacgttttcttga-atggaatagggaattgcaattgtttcccttgaacgaggaattcccagtaagcgtgagtcattagctcgcgttgattacgtccctgccctttgtacaca-cgcccgtcgcta-ctaccgattgg-atgatttagtgaggtgttttgactggcgccagtagtcgg--------------------------------------atatgtat-tcgt--cgc-gccgggaaatttcccaaaccaaatcatctagaggaagtaaaagtcgtaacaaggtttccgtaggtgaactgcggaaggatc-----
>Triops_longicaudatus
---cctggttgatcctgccagtag-catatgcttgtctcaaagattaagccatgcatgtctaagtacaagccgctct----gcggcgaaaccgcgaatggctcaataaatcagttatggttccttagatcg---ta--ccatcctacttggataactgtggta-attctagagctaatacatgcac--acaagccctga--cct----cac------------ggaaagggtgcttttattagatcaaaa-ccaat-----cgggcttcg--------------------------gcccg-----------t-----tgttttggtg-actctggataactc-ttagcagatcgcatg-------------------------------gtct-cgcaccggcgacgcatctttcaaatgtctgccttatcaactgtcgatggtaggttatgcgcctacaatggttgcaacgggtaacggggaatcagggttcgattccggagagggagcctgagaaa-cggctaccacatccaaggaaggcagcaggcgcgcaaattacccactcccggcacggggaggtagtgacgaaaaataacgatacgggactcttc-cgaggccccgtgattggaatgagtacactttaaatcctttaacgaggacccattggagggcaagtctggtgccagcagccgcggtaactccagctccaatagcgtatattaaagttgttgcggttaaaaagctcgtagttggattccggt-cctgggcggg-------------------------------------------cggtaccgc----catcgtgcgt-gcactgcct-aggcggga--caaa---------tcaccgcg-a-------------------------------------------------------------------------------------ctatccggggtgctcttaactg-agtg----tcctgggtg--gc------cgg-tacgttcactttgaacaaattagagtgctcaaa-gcaggtg---------c-------tccgcgcctgaatatca-cagcatggaatgatggaataggacc-tcggtc--ttattttgttggtt-tt--ctgga---cccgaggtaatggttaatagagacag-acgggggcattcgtactgcgacgctagaggtgaaattcttggaccgtcgcaagacgaacaactgcgaaagcatttgccaagaatgttttc-attaatcaagaacg-aaagttagaggttcgaaggcgatcagataccgccct-agttctaaccataaacgatgccaactagcgatccg-ccggagttact-----cccatgactcggcgggcagc-ttccgggaaacca--aagtttttgggttccgggggaagtatggttgcaaagct-gaaacttaaaggaattgacggaagggcaccaccaggagtggagcctgcggcttaatttgactcaacacgggaaacctcaccaggcccggacactggaaggattgacagattga-----gagctctttcttgattcggtgggtggtggtgcatggccgttcttagttggtggagcgatttgtctggttaattccgataacgaacgagactctagcctgctaaataggcgacgggttt----------------------------------------------------tatcc-----------------------------------------------------------------------------------------------------------------------------------------------------------gtccgtcgctcttcttagagggacaa-gcggc-g-----tccagccgcatgacaa--agagcaataacaggtctgtgatgcccttagatgtcctgggccgcacgcgcgctacactgaaggaatcagcgtgt---------------tttccctgtccgagagg----accgggtaa-ccgctg----aacctccttcgtgg-ttgggattggggactgcaatga-tccccatgaaccaggaatccctagtaggcgcaagtcactagcttgcgtcgattacgtccctgccctttgtacacaccgcccgtcgcta-ctaccgattga-atgatttagtgaggccttcggacggactcgccgggcggagcttcc--------------------------------gcttcgct-ccgg--cgg-gactgaaagatggtcgaacttgatcctttagaggaagtaaaagtcgtaacaaggtttccgtaggtgaacctgcggaaggatcatta
>Tubiluchus_corallicola
------------------------tcatatgcttgtctcaaagattaagccatgcatgtctaagtacagactgtttt----actgtgaaactgcgaatggctcattaaatcagttgtggtttattagatcg---tt--ctatcctatttggataactgtggta-attctagagctaatacatgcaa--tcaagctccga--ctt----aac------------gggacgagcgcttttattagaacaaaa-ccttc-----cgcgctttg--------------------------gcgtg-----------g-----cattttggtg-actctggataacct-tgggctgatcgcaag-------------------------------gtct-cgcacctgcgacgtatctttcaaatgtctgccttatcaactttcgatggtagattacacgcctaccatggtcgtaacgggtaacggggaatcagggttcgattccggagagggagcatgagaaa-cggctaccacatccaaggaaggcagcaggcacgcaaattacccacttccgacacggggaggtagtgacgataaataacaatacgggactcatt-tgaggccccgtaattggaatgagtacactttaaatcctatgacgaggatccattggagggcaagtctggtgccagcagccgcggtaattccagctccaatagcgtatattaaagttgttgcagttaaaaagctcgtagttggatctgggg-cacaggctgg-------------------------------------------cggtccacc----t-cgcggtgg-ttactgccc-gtcctggc--ctac---------ctgccggt---------------------------------------------------------------------------------------tgattcttgttgctcttaaatg-agtg----actcgggtt--gc------cgg-aacgtttactttgaaaaaattagagtgttcaaa-gcaggct------------------gttcgcctgaataatg-gtgcatggaataatggaataggacc-tcggtt--ctattttgttggtt-tt--cagaa---catgaggtaatgattaagagggacag-acgggggcattcgtactgctgcgttagaggtgaaattcttggatcgtagcaagacgaacaacagcgaaagcatttgccaagaatgttttc-attaatcaagaacg-aaagtcagaggttcgaaggtgatcagataccgccct-agttctgaccgtaaacgatgccaactagcgatccg-ccggagttact-----acaatgactcggcgggcagc-ttccgggaaacca--aagtttctggattccgggggaagtatggttgcaaagctcgaaacttaaaggaattgacggaagggcaccaccaggagtggagcctgcggcttaatttgactcaacacgggaaatctcacccggtccggacactgtaaggattgacagattga-----gagctctttcttgattcagtgggtggtggtgcatggccgttcttagttggtggagcgatttgtctggttaattccgataacgaacgagactctggcctactaaatagttagccgatcc----------------------------------------------------cgagg-----------------------------------------------------------------------------------------------------------------------------------------------acgtcggct---------gcaacttcttagagggacaa-gcggc-g-----cttagccgcacgagat--tgagcaataacaggtctgtgatgcccttagatgtccggggctgcacgcgcgctacactgaaggaatcagcgtgcattt-----------gaaccttgtccggaagg----actgggtaacccgata----aacctccttcgtgc-tagggatagggaattgcaattatttcccttgaacgaggaattcccagtaagcgcgagtcataagctcgtgttgattacgtccctgccctttgtacacaccgcccgtcgcta-ctaccgattga-atgatttagtgaggtcttcggaccggtcccgacgagaggggcaa---------------------------------ccttcgcg-ccgg--tgttgctgggaagatgaccgaacttgatcatttagaggaagtaaaagtcgtaacaaggtttcc---------------------------
>Urechis_caupo
----------------------agtcatatgcttgtctcaaagattaagccatgcatgtctaagtacatacttttac----acagtgaaaccgcgaatggctcattaaatcagttaaggttccttagatcg---ta--ctatcctacttggataactgtggta-attctagagctaatacatgaaa--gcacgctccga--ctg----ttgc-----------gggaagagcgtttttattacaccaaaa-ccaat-----gggctcccgacggg---------------------ggtcg-----------t-----tctcttggtg-actctgaataactt-tgtgctgatcgcatg-------------------------------gcct-cgagccggcgacgtatctttcaaatgtctgccctatcaactttcgatggtacgtgatatgcctaccatggttgtaacgggtaacggggaatcagggtttgattccggagagggagcatgagaaa-cggctaccacatccaaggaaggcagcaggcgcgcaaattacccactcctggaacggggaggtagtgacgaaaaataacaatacgggactctta-tgaggcctcgtaattggaatgagtacactttaaatcctttaacgaggatccattggagggcaagtctggtgccagcagccgcggtaattccagctccaatagcgtatattaaagttgttgcagttaaaaagctcgtagttggatctctgg-tttaggcggg-------------------------------------------cggttcgcc----t-cgcggcga-ctactgccc-gtcctgac--ctac---------ctgccggttt-------------------------------------------------------------------------------------gattcgcaggtgctcttgactg-agtg----tctgcggtg--gc------cgg-aacgtttactttgaaaaaattagagtgttcaaa-gcaggcg------------------gcacgcctgaatattg-gtgcatggaataatggaagaggacc-tcggtt--ctattttgttggtt-tt--cggag---ctcgaggtaatgattaagagggactg-acgggggcattcgtattacggtgttagaggtgaaattcttggatcatcgtaagacgaactactgcgaaagcatttgccaagaatgttttc-attagtcaagaacg-aaagtcggaggttcgaagacgatcagataccgtcgt-agttccgaccataaacgatgccaactagcgatccg-ccggcgttgtt-----ctcatgacccggcgggcagc-ttccgggaaacca--aagtctttgggttccgggggaagtatggttgcaaagct-gaaacttaaaggaattgacggaagggcaccaccaggagtggagcctgcggcttaatttgactcaacacggggaaactcacccggcccggacactgtaaggattgacagattga-----gagctctttcttgattcggtgggtggtggtgcatggccgttcttagttggtggagcgatttgtctggttaattccgataacgaacgagactctagcctattaaatagttcgcctgttg----------------------------------------------------atgct-----------------------------------------------------------------------------------------------------------------------------------------------------------gcaggtgcaacttcttagagggacaa-gtgta-a-----tatagacacacgagat--tgagcaataacaggtctgtgatgcccttagatgtttggggccgcacgcgcgctacactgaagaaatcagcgtgtgttt-----------cttcctgctctgtaagg----agtgggtaacccgttg----aaccttcttcgtgc-tagggattggggcttgtaattgttccccatgaacgaggaattcccagtaagcacgagtcatcagctcgtgttgattacgtccctgccctttgtacacaccgcccgtcgcta-ctaccgattga-atggtttagtgagattctcggatcggacccggattgatgggtta---------------------------------ccgtcgat-ctgtttggc-gctgagaagaaactcgaacttgatcatttagaggaagtaaaagtcgtaacaaggtttccgt-------------------------
>Vespula_pensylvanica
----------------------agtcatatgcttgtctcaaagattaagccatgcatgtctcagtgcatgccgagct----aaggtgaaaccgcgaatggctcattaaatcagttatggtttcttagatcg---tacccacatttacttggataactgtggta-attctagagctaatacatgcaaaccagagttccga--cca----gagat----------gggaggaacgcttttattagatcaaaa-ccaat-----cggtggcgtgtgttttacattcgtc----------caccg-----------tt----tactttgatg-actctgaataactt-tgagctgatcgcacg-------------------------------gtcctagcaccggcgacaagtctttcaaatgtctgccttatcaactgtcgatggtaggttctgcgcctaccatggttgtaacgggtaacggggaatcagggttcgattccggagagggagcctgagaaa-cggctaccacatccaaggaaggcagcaggcgcgcaaattacccactcccggcacggggaggtagtgacgaaaaataacgatacgggactcatc-cgaggccccgtaatcggaatgagtacactttaaatcctttaacgaggatccattggagggcaagtctggtgccagcagccgcggtaattccagctccaatagcgtatattaaagttgttgcggttaaaaagctcgtagttgaatctgtgt-ttcacactgt-------------------------------------------cggttcacc---gctcgcggtgt-ttactggcatgatgtggg--acgtc--------ctaccggtgggcttagc------------------------------------------------------tcttcggggcggtccaactaatatcccatcgcggtgctcttcactg-agtg----tcgagatgg--gc------cgg-tacgtttactttgaacaaattagagtgcttaaa-gcaggct----------------agcctcgcctgaatactgtgtgcatggaataatggaataggacc-tcggtt--ctattttgttggtt-tt--cggaa--ccccgaggtaatgattaatagggacag-atgggggcattcgtattgcgacgttagaggtgaaattcttggatcgtcgcaagacggacagaagcgaaagcatttgccaaaaatgttttc-attaatcaagaacg-aaagttagaggttcgaaggcgatcagataccgccct-agttctaaccataaacgatgccagctagcgatccg-ccgaagttcct-----ccgatgactcggcgggcagc-ttccgggaaacca--aagcttttgggttccgggggaagtatggttgcaaagct-gaaacttaaaggaattgacggaagggcaccaccaggagtggagcctgcggcttaatttgactcaacacgggaaacctcaccaggcccggacaccggaaggattgacagattga-----tagctctttcttgattcggtgggtggtggtgcatggccgttcttagttggtggagcgatttgtctggttaattccgataacgaacgagactctagcctgctaaataggcgtacattctggtatctcgaaggccctcgacttcggtcgagcgg------------------ttttt---------------------------------------------------------------------------------------------------------------------------------------a-------ctaccaacgta--ccaacaaatcttcttagagggacag-gcggc-t-----tttagccgcacgagat--tgagcaataacaggtctgtgatgcccttagatgttctgggccgcacgcgcgctacactgaaggaatcaacgtgt---------------tttccctggccgaaagg----cccgggtaacccgctg----aacctccttcgtgc-tagggattggggcttgcaattattccccatgaacgaggaattcccagtaagcgcgagtcataagctcgcgttgattacgtccctgccctttgtacacaccgcccgtcgcta-ctaccgattga-atgatttagtgaggtcttcggactggtgcgcggcagtgtctc-----------------------------------ggcactgc-cgat--gtt-gccgggaagatgaccaaacttgatcatttagaggaagtaaaagtcgtaacaaggtttccgt-------------------------
>Xiphinema_rivesi
---------------------------------------------taagccatgcatgtctaagcacatgccttaat----acggtgaagccgcgaatagctcattacaacagccaccgtttactagaaaa----tcagtatcctactcggataactgtggca-attctagagctaatacgtgcga--aaaagctcgtt--tcg----caa------------gattcgagcgcatttattagaataaaaaccaat-----cgggcccataaa-----------------------gcccg-----------------taatttggtg-aatctgaataactt---tgccgatcgcacg-------------------------------gtcctagtaccggcgacgtatctttcaagtgtctgccttatccactttcgatgstaggttatacgcctaccatggtagtaacgggtaacggagaataagggttcgactccggagagggagcctgagaaa-cggctaccacatccaaggaaggcagcaggcgcgcaaattacccacttccagaacggagaggtagtgacgaaaaataacgagacagtcctct---tcgaggtctgtcatcggaatgggtacaatttaaatcctttaacgaggatctattggagggcaagtctggtgccagcagccgcggtaattccagctccaatagcgtatattaaagttgttgcggttaaaacgctcgtagttggatctgcgg-cctcggagaa-------------------------------------------cggtccccc----gaaagggcgg-tcactgtta-ctccaagcctaaat---------atctagtc---------------------------------------------------------------------------------------tactctacggtgctcttaaccg-agtg----cctagagtg--ac------tgg-aacgtttactttgaaaaaattagagtgcttaaa-gcaggcg-----------------aaatagcctgaataag--gtgcatggaataatggaataggacc-tcggtt--ctattttgttggtt-tt--cggag---cccgaggtaatgattaagaggaacag-acgggggcattcgtattccggcgctagaggtgaaattcttggaccgccggaagacggacgactgcgaaagcatttgccaagaatgttttc-attaatcaagaacg-aaagttagaggttcgaaggcgatcagataccgccct-agttctaaccgtaaacgatgacaaccagcgattag-tcggtgttaat------atacgacccgactagcagc-ttccgggaaacca--aagtttttcgtttccgggggaagtatggttgcaaagct-gaaacttaaaggaattgacggaagggcaccaccaggagtggagcctgcggcttaatttgactcaacacgggaaaactcacccggcccggacaccgtaaggattgacagactga-----gagctctttcttaattcggtgggtggtggtgcatggccgttcttagttggtggagcgatttgtctggttaattccgataacgaacgagactctggcctattaaatagtcggtatatcc----------------------------------------------------agaaa----------------------------------------------------------------------------------------------------------------------------------------------------------agtttaccgtacttcttagagggacaa-acggc-g-----tctagccgcgtgaaat--agagcaataacaggtctgtgatgcccttagatgtccggggctgcacgcgcgctacactgaaagaatcagtatgcgctt-----------taacctagtccggaagg----attgggtaacccgagc----aaattctttcgtgc-ttgggatagggaattgcaattatttcccttaaacgaggaattcccagtaaatgcgggtcataagctcgcgttgattacgtccctgccctttgtacacaccgcccgtcgcta-ctaccgattgg-atgacttagtgaggtcttaggaccgacgtaaaggagcttt-------------------------------------cgcgagtt-cttt--ttc-gttggaaatttgatcgaactacgttatctagaggaagtaaaagtcgta--------------------------------------
>Zootermopsis_angusticollis
----------------------agtcatatgcttgtctcaaagattaagccatgcatgtctcagtgcaagccaaatt----aaggtgaaaccgcgaatggctcattaaatcagttatggttccttagatgg---tg--gacagttacttggataactgtggta-attctagagctaatacatgcaa--ccgagtcccga--ccg----gagac----------ggtcgggacgcttttattagatcaaaa-ccaat-----cggtcgctcacgc----------------------ggccg-----------tt----tgccttggtg-actctgaataaatg-gaggcggatcgcacg-------------------------------gtctacgaaccggcgacgcatctttcaaatgtctgccttatcaactgtcgatggtaggctctgcgcctaccatggttgtaacgggtaacggggaatcagggttcgattccggagagggagcctgagaaa-cggctaccacatccaaggaaggcagcaggcgcgcaaattacccactcccggcacggggaggtagtgacgaaaaataacgatacgggactcatc-cgaggccccgtaatcggaatgagtacactctaaagactttaacgagtatccattggagggcaagtctggtgccagcagccgcggtaattccagctccaatagcgtatattaaagctgttgcggttaaaaagctcgtagtcggacttgtgt-cccacgctgc-------------------------------------------cggttcacc--gcccgtcggtgtctaactggcacgcacgtgcggacgtc--------ctgccggtggcccgagccggcgcccgcgggcgatgggggcggcgacgctcccacgcctcgggtcg--------tctcggggagggcctacacaatcccgtcgcggtgctcttgaccg-agtg----tcacgatgg--gc------cgg-cacttttactttgaacaaattagagtgcttaaa-gcaggca----------------gcagccgcctgaataccgagtgcatggaataatggaataggacc-tcggtt--ctattttgttggtt-tt--cggaa-gccccgaggtaatgatcaaaagggacag-acgggggcattcgtattgcgacgttagaggtgaaattcttggatcgtcgcaagacggacagaagcgaaagcatttgccaagaatgttttc-tctgatcaagaacgaaaagttagaggttcgaaggcgatcagataccgccct-agttctaaccataaacgatgccagccagcaatccg-ccgaagttcct-----ccgatgactcggcgggcggc-ttccgggaaacca--aagcttttgggttccgggggaagtatggttgcaaagct-gaaacttaaaggaattgacggaagggcaccaccaggagtggagcctgcggcttaatttgactcaacacgggaaacctcaccaggcccagacaccgggaggattgacagattga-----gagctctttcttgattcggtgggtggtggtgcatggccgttcttagttggtggagcgatttgtctggttaattccgataacgaacgagactctagcctgctaaatagtcgca---tccggtatcc---------------------------------------------tctgt---------------------------------------------------------------------------------------------------------------------------------------g-------ctaccggcg----actcctaatcttcttagagggacag-gcggc-t-----tctagccgcacgagat--tgagcaataacaggtctgtgatgcccttagatgttctgggccgcacgcgcgctacactgaaggaatcagcgtgt---------------cctccctggccgaaagg----tccgggtaacccgctg----aacctccttcgtgc-tagggattggggcttgcaattgttccccatgaacgaggaattcccagtaagcgcgagtcataagctcgcgttgattacgtccctgccctttgtacacaccgcccgtcgcta-ctaccgattga-atgatttagtgaggtcttcggaccggtgggcgcggggttt-------------------------------------cggccctt-cgat--tcc-accgggaagatgcccgaacttgatcatttagaggaagtaaaagtcgtaacaaggtttccgt-------------------------
