# Supplementary material for: Phylogenetic position of Loricifera inferred from nearly complete 18S and 28S rRNA gene sequences
Source: Zoological Lett. 2015 Jun 30;1:18. doi: 10.1186/s40851-015-0017-0 (PMC4657359; doi:10.1186/s40851-015-0017-0)
Supplement: Additional file 4: — Raw 18S sequence alignment for 18S (63 OTU) dataset. Aligned 18S sequences from 63 species (57 ecdysozoan and six outgroup species) before the removal of alignment-ambiguous positions and gaps. [file 40851_2015_17_MOESM4_ESM.fas]

>Amphiporus_sp.
------------------------tcatatgcttgtctcaaagattaagccatgcatgtctaagtacaaac----ttttac--acggtgaaaccgcgaatggctcattaaatcagttatggtttattagatgg---tg--ctatcctacttggataactgtggta-attctagagctaatacatgcga--caaagctccga--ccc----tcgtt----------ggaaagagcgc--ttttattagatcaaga-ccaac-cggtatcgctttc--------------------gggtgtgccgtcggattgatgactctggataacct--ttgccgatcgtatg-------------------------------gccc-cgagccgacgacgcatctttcaaatgtctgccctatcaactttcgttggtaggtgatttgcctaccaaggtgtttacgggtaacgggggatcagggttcgatcccggagagggagcatgagaaa-cggctaccacatccaaggaaggcagcaggcgcgcaaattacccactcttagcacgaggaggtagtgacgaaaaataacaatacgggactcttt-cgaggccccgtaattggaatgagtacactctaaacccgttaacgaggatctattggagggcaagtctggtgccagcagccgcggtaattccagctccaatagcgtatattaaagctgttgcagttaaaaagctcgtagtcggatttcggg-cggcggccaa-------------------------------------------tggttcggc----t-ccgtgccg-atactgctg-gtcgcggc--ctcc---------acgccggt-----------------------------------------------------------------------------------------cgtctttcggtgctcttaactg-agtg----ccttaagta--gc------cgg-agcgtttactttgaaaaaattagagtgttcaag-gcaggcc------------------tcgagcctgaatgatg-gtgcatggaataatggaataggacc-tcggttctattttgttggtc-ttcggaa---ctggaggtaatgattaatagggacgg-acgggggcattcgtattgcggcgttagaggtgaaattcttggatcgtcgcaagacggactactgcgaaagcatttgccaagaatgttttc-attgatcaagagcg-aaagtcagaggatcgaagacgatcagataccgtcct-agttctgaccataaacgatgccaactagcgatccggctc--cgttgct----ttataagactggccgggcagc-tcccgggaaacca--aagtctatgggttccgggggaagtatggttgcaaagct-gaaacttaaaggaattgacggaagggcaccaccaggagtggagcctgcggcttaatttgactcaacacgggaaaactcacccggcccggacaccgtaaggattgacagattga-----aagctctttcttgattcggtgggtggtggtgcatggccgttcttagttggtggagcgatttgtctggttaattccgataacgaacgagactctagccggctaactagtccgtc----gatgc----------------------------------------------------catatg-------tcgtcggcg---------------------------------------------------------------------------------------------------------------------------------------------catacgacttcttagagggacca-gtggc-g-----tttagccacgcgagattgagcaataacaggtctgtgatgcccttagatgttcggggccgcacgcgcgctacactgaaggaatcaacgtgtccat-----------tgtcccgcctcgaaagg----ggtgggtaatccgtt----gaacctccttcgtgc-tagggattggggcttgcaattcttccccatgaacgaggaattcccagtaagcgcgagtcataagctcgcgttgattacgtccctgccctttgtacacaccgcccgtcgcta-ctaccgattga-atggtttagtgaggtcctcggactggtggcgttcgcattcctcgt--------------------------------gtttgtgg-acgt--cct-gccgggaagacgatcgaacttgatcatttagaggaagtaaaagtcgtaacaaggt-------------------------------
>Anaspides_tasmaniae
--------ttgatcctgccagtagtcatatgcttgtctcaaagattaagccatgcatgtctaagtacaggc----cgaact--aaggcgaaaccgcgaatggctcattaaatcagttatggttcattggatct---ta-cccatactacttggatacctgtggta-attctagagctaatacatgcaa--ctcagctccga--ccg----cca------------gggacgagcgc--ttttattagatcaaaa-ccaat-cgggcctcg------------------------gtccgccag--actagtggtgactctgaatatcttntgtgctgagcgcacg-------------------------------gtcctcgcaccggcgccgtatctttcaagtgtctgccttatcagctgtcgattgtaggttatgcgcctacaatggctataacgggtaacggggaatcagggttcgattccggagagggagcctgagaaa-cggctaccacatctaaggaaggcagcaggcacgcaaattacccactcccggcccggggaggtagtgacgaaaaataacgatgcgagactcatc-cgaggcctcgcaatcggaatgagtacactttaaatcctttaacgaggatctattggagggcaagtctggtgccagcagccgcggtaattccagctccaatagcgtatattaaagttgttgtggttaaaaagctcgtagttggatctcagt-tcctgaccga-------------------------------------------cggttcacc----g-cccggtgc-ttactgtcg-gctcagaa--cagcccatata--ccgtcggct----------------------------------------------------------------------------------------cggtcggggttgctcttcatcg-agtg----tcccgagcg--gc------cgg-cacgtttactttgaaaaaattagagtgctcaga-gcaggctcc------------------ccgcctggatactt-gtgcatggaatgatggaataggacc-ttggttctattttgttggtt-ttcggaa---cccaaggtaatgattaagagggacag-acgggggcatcagtattgcgacgctagaggtgaaattcttggaccgtcgcaagactaacaactgcgaaagcatttgccaagaatgtcttc-attaatcaagaacg-aaagttagaggttcgaaggcgatcagataccgccctaagttctaaccataaacgatgctgaccagcgatccgcccg-tcgttatt-----cccatgacgcggcgggcagc-ttccgggaaacca--aagtctttgagttccaggggaagtatggttgcaaagct-gaaacttaaaggaattgacggaagggcaccaccaggagtggga-ctgcggcttaatttgactcaacacggggaacctcaccaggcccggacaccgacaggattgacagactga-----gagctcttttatgattcggtgggtggtggtgcatggccgttcttagttggtggagcgatttgtctggttaattccgataacgaacgagactctggcctactaactagtcggcg----ggtct----------------------------------------------------accttagttacggtgcccgtcg-------------------------------------------------------------------------------------------------------------------------------------------------catcttcttagagggataa-gcggctc-----tctagccgcacgagattgagcaataacaggtctgtgatgcccttagatgttctgggccgcacgcgcgctacactgaagggatcagcgtgt---------------tctccctctccgagagg----agcgggtaacccgtt----gaaaccccttcgtga-tagggattggggcttgcaattgtttcccatcaacgaggaattcccagtaagcgcaagtcatcagcttgcgttgattacgtccctgctctttgtacacaccgcccgtcgcta-ctaccgattga-atgatttagtgagg-cttcggactggcaccctggacggctcttcg--------------------------------gggtcgtc-ctgg--gtt-gacggaaagatgtccaaacttgatcatttagaggaagtaaaagtcgtaacaaggtttccgtaggtgaacctgcgganggatcatt-
>Anoplodactylus_portus
----------------------agtcatatgcttgtctcaaagattaagccatgcatgtgtaagtacatgc----cgatttataaggcgaaaccgcgaatggctcattaaatcagttatggttccttagatcg---ta-gccttatcacatggataactgtggta-attctagagctaatacatgcac--gcatgctccga--ccc----cgttagaaatagcgggggaagagcgc--ttttattagaccaaaa-ccaat-cgggtttccctcgcgggt---------------gcccggcaa--atttgtggtgactctggataactt-ttggccgatcgcacg-------------------------------gtcttcgcaccggcgacgtgtctttcaaatgtctgccttatcaactgtcgatggtaggttatgcgcctaccatggtcgtaacgggtaacggggaatcagggttcgattccggagagggagcctgagaaa-cggctaccacatccaaggaaggcagcaggcacgcaaattacccactcccggcacggggaggtagtgacgaaaaataacaatacgggactcttt-cgaggccccgtaattggaatgagtacactttaaatcctttaacgaggatctattggagggcaagtctggtgccagcagccgcggtaattccagctccaatagcgtatattaaagttgttgcggttaaaaagctcgtagttggatttctgt-tccagactga-------------------------------------------cggtccacc----gaatcggtgg-cgactgtca-ggcctgaa--catc---------ccgtcggttt-----------------------------------------tcacccc---------------------------------------tttcccgcggtgctctttactgaagtg----tcgcgggag--gc------cga-caagtttactttgaaaaaattagagtgctcaaa-gcaggcg------------------gtcagcctgaataatg-gtgcatggaatgatggaataggacc-tcggttctattttgttggtt-ttcgcaa---ctcgaggtaatgattaagagggacag-acgggggcattcgtattgcgacgctagaggtgaaattcttggaccgtcgcaagacgaactattgcgaaagcatttgccaagaatgttttc-attaatcaagaacg-aaagttagaggttcgaaggcgatcagataccgccct-agttctaaccataaacgatgccaaccagcgatccgccgg--agttcct-----tacatgactcggcgggcagc-ttccgggaaacca--aagtctttgggttccgggggaagtatggttgcaaagct-gaaacttaaaggaattgacggaagggcaccaccaggagtggagcctgcggcttaatttgactcaacacgggaaaactcacccggcccggacactggaaggattgacagattga-----tagctctttcttgattcagtgggtggtggtgcatggccgttcttagttggtggagcgatttgtctggttaattccgataacgaacgagactctggcctgctaaataggaggct----gattc----------------------------------------------------cgtcag----------tcagcc------------------------------------------------------------------------------------------------------------------------------------------------ggcacttcttagagggacag-gcggt-c-----tttatccgcacgagatagagcaataacaggtctgtgatgcccttagatgtccggggccgcacgcgcgctacactgaaggaatcagcgtgtgct------------tgtccctgtctgacaag----actgggtaacccgct----gaacctccttcgtga-tggggataggggcttgtaattgttccccttgaacgaggaattcccagtaagcgcgagtcataagctcgtgttgattacgtccctgccctttgtacacaccgcccgtcgcta-ctaccgattga-atgatttagtgaggtcttcggacttgccgccgtagccgttggcttcg------------------------------gtcacgca-acgg--atg-gcgggaaagatgaccaaacttgatcatttagaggaagtaaaagtcgtaacaaggtttccgt-------------------------
>Ascaris_lumbricoides
----------------------ggttatatgcttatctcaaaggctaagccatgcatgtctaagttcaaat----ggcctaaaaaggtgaaaccgcgaacggctcattacaacagctattatatacttgatct---tg--aaatcctacgtggataactgtggta-attctagagctaatacatgcac--caaagctccga--att----ttt--------------gacgagcgc--atctattagattaaaa-ccaat-cgg------------------------------gtttcggcccgtaaattggtgactctgaataacta--tagctgatcgcatg-------------------------------gtct-cgaaccggcgacgtgtctatcaagtgtctgccttatcaactgtcgatggtagtttatgtgcctaccatggttgtaacgggtaacggagaataagggttcgactccggagagggagcctgagaaa-cggctaccacatccaaggaaggcagcaggcgcgcaaattacccactctcggcatgaggaggtagtgacgaaaaataacgagaccgttctct---atgaggccggttatcggaatgggtacaatttaaacccgttaacgaggatctatgagagggcaagtctggtgccagcagccgcggtaattccagctctcaaagtgtatatcgtcattgctgcggttaaaaagctcgtagttggatctgcgc-ctcaggacc--------------------------------------------tggtccgcc----cactgggcga-gaactgggc--tcctgggctagtt---------ctgctggt-----------------------------------------------------------------------------------------tttccctacgttgccttcatcg-gtcg----cgtagggtg--gc------tag-cgagtttactttgaaaaaattagagtgcttcac-gcgggct-------------------tatgtctgaatactc-gtgcatggaataatagaataggatc-tcggttctattttgttggtt-ttctga----tctgagataatggttaagagggacgg-acgggggcattcgtatcgctgcgtgagaggtgaaattcttggaccgtagcgagacgtccgactgcgaatgcatttgccaagaatgtcttc-attaatcaagaacg-aaagtcagaggttcgaaggcgatcagataccgccct-agttctgaccgtaaacgataccaactagcgttccgtcgg--cggtaaa-------tatgccttgacgggcagc-ttcccggaaacga--aagtctttcggttccgggggaagtatggttgcaaagct-gaaacttaaagaaattgacggaagggcaccaccaggagtggagcctgcggcttaatttgactcaacacgggaaaactcacctggcccggacaccgtgaggattgacagattga-----gagctctttcttgattcggtggttggtggtgcatggccgttcttagttggtggagtgatttgtctggtttattccgataacgagcgagactctagcctattaaatagtcatcg----gataa----------------------------------------------------acaag------------------------------------------------------------------------------------------------------------------------------------------------------------tccggaagacttcttagagggacaa-gcggt-a-----ttcagccgcatgaagttgagcaataacaggtctgtgatgcccttagatgtccagggctgcacgcgcgctacactggaggaatcagcgtgctg-------------taaccattgccgaaagg----tattggtaacccctt----gaaaatcctccgtga-tcgggatcgggaattgcaattatttcccttgaacgaggaattcctagtaagtgtgagtcatcagctcacgttgattacgtccctgccctttgtacacaccgcccgtcgctg-cccgggactga-gccgtttcgagaaaagcggggactgctgtttcgagacctttcg----------------------------------aggtggag-attc--ttt-ggtggaaaccgccttaatcgcagtggcttgaaccgggcaaaagtcgtaacaaggtttcc---------------------------
>Callibaetis_ferrugineus
------------------------tcatatgcttgtctcaaagattaagccatgcatgtctcagtgcaagc----cacatt--aaggtgaaaccgcgaatggctcattaaatcagttatggttccttggatcc---ta-caaatcctactcggataactgtggta-attctagagctaatacgtgcacc-cagagctccgt--cca----gaaat----------ggccggggcgc--agttattagatcaaaa-ccaat-cggtcgggttcgccc------------------gtccgt-----cgttttggtgactctgaataacca--ctgctgatcgcacg-------------------------------gcct-cgcgccggcgacgtatccttcgaatgtctgccttatcaactgtcgatggtaggttctgcgcctaccatggttgtaacgggtaacggggaatcagggttcgattccggagagggagcctgagaaa-cggctaccacatccaaggaaggcagcaggcgcgcaaattacccactcccggcacggggaggtagtgacgaaaaataacgatacgggactcatc-cgaggccccgtaatcggaatgagaacactttaaatcttttaacgagtacctaatggagggcaagtctggtgccagcagccgcggtaattccagctccattggcgtatattaaagttgttgcggttaaaaagctcgtagttggatctgtgt-atcggacggc-------------------------------------------cggttcgcc---gctcgcggcgttcaactggtcggtccggacgtc------------ctgccggtgggcgtcgccgc-----------------------------------------------------------gaggtggcgtccgtagctccctccgggctgctcttaaccg-ggtg----gctcggtgg--gc------cgg-cacgtttactttgaacaaatttgagtgctcaaa-gcaggcc---------------tttggtcgcctgaaaactgtgtgcatggaataatggaatagggcc-tcggttctattttgttggcttttctgaa---ctcgaggtaatgattaatagggacag-acgggggcattcgtattgcgacgttagaggtgaaattcttggatcgtcgcaagacgaacggatgcgaaagcgtttgccaagaatgttttc-gctaatcaagaacg-aaagttagaggttcgaaggcgatcagataccgccct-agttctaaccataaacgatgccagccagcgatgcgccga--agttcct-----ccgatgactcggcgcgcagc-ttccgggaaacca--aagcttttgggttccgggggaagtatggttgcaaagct-gaaacttaaaggaattgacggaagggcaccaccaggagtggagcctgcggcttaatttgactcaacacgggaaacctcaccaggcccggacatcggaaggattgacagattga-----gagctctttcttgattcgatgggtggtggtgcatggccgttcttagttggtggagcgatttgtctggttaattccgataacgaacgagactctaacctgctaaataggcgcgg----ggatc----------------------------------------------------tttacg-------ctccccgcg---------------------------------------------------------------------------------------------------------------------------------------------tagcaatcttcttagagggacag-gcggc-t-----tctagccgcacgagattgagcaataacaggtctgtgatgcccttagatgttctgggccgcacgcgcgctacactgaaggaatcagcgtgt---------------gctccctgtccgagagg----accgggtaacccgct----gaacctccttcgtgc-ttgggattggggcttgcaattgttccccatgaacgaggaattcccagtaagcgcgagtcataagctcgcgttgattacgtccctgccctttgtacacaccgcccgtcgcta-ctaccgattga-atgatttagtgaggtcttcggactggttctcggagctccgctc----------------------------------gcggtgct-ccgc--tgg-accggaaagatgaccaaacttgatcatttagaggaagtaaaagtcgtaacaaggtttcc---------------------------
>Callipallene_sp.
----------------------agtcatatgcttgtctcaaagattaagccatgcatgtgtaagtacatgc----cgattttgaaggcgaaaccgcgaatggctcattaaatcagttatggttccttagatcg---tagcccttatcacatggataactgtggta-attctagagctaatacatgcac--gcatgccccga--ccc----cgtt----tcggcggggaaagggcgc--ttttattagaccaaaa-ccaat-cgggtattccaaagcctcgcttcggcggggtt-gctcgacaaa-atttgtggtgactctggataactt-tcggccgatcgcacg-------------------------------gtct-tgcaccggcgacgtgtctttcaaatgtctgccttatcaactgtcgatggtaggttatgcgcctaccatggtcgtaacgggtaacggggaatcagggttcgattccggagagggagcctgagaaa-cggctaccacatccaaggaaggcagcaggcacgcaaattacccactcccggcacggggaggtagtgacgaaaaataacaatacgggactcttt-cgaggccccgtaattggaatgagtacactttaaatcctttaacgaggatctattggagggcaagtctggtgccagcagccgcggtaattccagctccaatagcgtatattaaagttgttgcggttaaaaagctcgtagttggatttctgt-tccagactga-------------------------------------------cggtccacc----gaatcggtgg-cgactgtca-ggcctgaa--catc---------ccgtcggtttgaaacgggggtcggtggcgtgcgtttaggcgtgcgttgccgtgccacc---------------------------------------cttcccgcggtgctcttcgttg-agtg----tcgcgggag--gc------cga-caagtttactttgaaaaaattagagtgctcaaa-gcaggcg-----------------tgtcagcctgaataatg-gtgcatggaatgatggaataggacc-tcggttctattttgttggtt-ttcgcaa---ctcgaggtaatgattaagagggacag-acgggggcattcgtattgcgacgctagaggtgaaattcttggaccgtcgcaagacgaactattgcgaaagcatttgccaagaatgttttc-attaatcaagaacg-aaagttagaggttcgaaggcgatcagataccgccct-agttctaaccataaacgatgccaaccagcgatccgccgg--agttact-----tcaatgactcggcgggcagc-ttccgggaaacca--aagtctttgggttccgggggaagtatggttgcaaagct-gaaacttaaaggaattgacggaagggcaccaccaggagtggagcctgcggcttaatttgactcaacacgggaaaactcacccggcccggacactggaaggattgacagattga-----gagctctttcttgattcagtgggtggtggtgcatggccgttcttagttggtggagcgatttgtctggttaattccgataacgaacgagactctggcctgctaaatagtcggtc----gatca----------------------------------------------------gtacct-tcgtgtctgtcgacc-----------------------------------------------------------------------------------------------------------------------------------------gaattaaacgacttcttagagggacag-gcggt-c-----tttatccgcacgagatagagcaataacaggtctgtgatgcccttagatgtccggggccgcacgcgcgctacactgaaggaatcagcgtgtgctttg---------ttcccctgtccgaaagg----accgggtaacccgct----gaacctccttcgtga-tggggataggggcttgtaattgttccccttgaacgaggaattcccagtaagcacgagtcatcagctcgtgttgattacgtccctgccctttgtacacaccgcccgtcgcta-ctaccgattga-atgatttagtgaggtcttcggaccggccgccgtagcgagtcttcg--------------------------------gaaacgca-acgg--atg-gcggggaagatgaccaaacttgatcatttagaggaagtaaaagtcgtaacaaggtttccgt-------------------------
>Calocheiridius_cf._termitophilus
----------------------agtcatatgcttgtctcaaagattaagccatgcatgtctaagtacacgc----cccggc--aaggcgaaaccgcgaatggctcattaaatcagttatggttccttagatcg---ta--cactcttacttggataactgtggta-attctagagctaatacatgcat--ctgggccctcg--atctttactg------------ggagagggtgc--ttttattagaccaaga-ccgga-cgggtccttcgtg--------------------gcccgaa----agcggtggtgactctggataactc--tggcggatcgcacg-------------------------------gtctcggcaccggcgacgcatctttcaagtgtctgccttatcaactttcgatggtaggttatgcgcctaccatggttgtaacgggtaacggggaatcagggttcggttccggagagggagcctgagaaa-cggctaccacatccaaggaaggcagcaggcgcgcaaattacccactcccggcacggggaggtagtgacgaaaaataacaatacgggactctaa-agaggccccgtaattggaatgagtacactctaaaccctttaacgaggatctattggagggcaagtctggtgccagcagccgcggtaattccagctccaatagcgtatattaaagttgttgcggttaaaaagctcgtagttggatctcagtcgcgctcccgg-------------------------------------------cgatgcgtc----g-aaaggcgt-gggtcgccg-gggccgg---caaa---------cggccgg------------------------------------------------------------------------------------------tcgcctcggttggcctttaaaa-gctg----atcgggttg--cc------cgg-cgcctttactttgaaaaaattagagtgctcaaa-gcaggca-------------------ggtgcctggatatcg-gtgcatggaataatggaataggacc-tcggttctgttttgttggtt-tttggaa---cgcgaggtaatgattaagagggacgg-acgggggcatccgtattgcggcgctagaggtgaaattcttggaccgccgcaagacgaactactgcgaaagcatttgccaagaatgttttc-attaatcaagaacg-aaagttagaggttcgaaggcgatcagataccgccct-agttctaaccataaacgatgccaaccagcgatccgcccg--agttctt-----caaccgactcggcgggcagc-ttccgggaaacca--aagtttttgggttccgggggaagtatggttgcaaagct-gaaacttaaaggaattgacggaagggcaccaccaggagtggagcctgcggcttaatttgactcaacacgggaaaacttacccggcccggacaccggaaggattgacagattaa-----tagctctttcttgattcggtgggtggtggtgcatggccgttcttagttggtggagcgatttgtctggttaattccgataacgaacgagactctagcctactaaatagacccac----ggtcc----------------------------------------------------gtggta-------ccgtgagcg-------------------------------------------------------------------------------------------------------------------------------------------------ggtcttcttagagggacgg-gcggc-t-----tttagccgcacgaaacggagcaataacaggtctgtgatgcccttagatgtccggggccgcacgcgcgctacactgaaggaatcaacgtgtgtg------------taccctggtccgagagg----accgggtaacccggt----gaaccttcttcgtgc-tagggataggggattgtaattcttcccctcgaacgaggaattcccagtaagcgcgagtcatcagctcgcgttgattacgtccctgccctttgtacacaccgcccgtcgcta-ctaccgattga-atgatttagtgaggccttcggacgagctatcggtggcgctttat---------------------------------gcgttgcc-tttg------gcacgaaagatggccgaacttgatcatttagaggaagtaaaagtcgtaacaaggttgccgt-------------------------
>Campyloderes_cf._vanhoeffeni
-----------------------------------tcttaaagattaagccatgcatgtctcagtacaagc----tccggc--aaagtgaaaccgcgaatggctcattaaatcagttatggttcatttgattatcgccagttttggtacatggataactgtggca-attctagagctaatacatgaat--ccccgctccga--cct----cac------------gggacgagcgc--atttgtcagaccaaaaaccaat-cgggcctcg------------------------gtccg------ttctgtggtgaatcatggcaaactctacgctgaccgcatg-------------------------------gact-cgttccggcggcctgtctttcgaatgtctgccttatcaactttcgatggtaggttaagtgcctaccatggtttttacgggtaacggggaatcagggtttgattccggagagggagcctgagaaa-cggctaccacatccaaggaaggcagcaggcacgcaaattacccactcccggcacggggaggtagtgacaagaaataacaatacaggactctttacgaggccctgtaattggaatgagtacactttaaatcctttaacgaggaactattggagggcaagtctggtgccagcagccgcggtaattccagctccaatagcgtatattaaagttgctgcagttaaaaagctcgtagttggatctggcc-tgcacgctcg-------------------------------------------tggtccatc----ccctggatgg-ttactgcgt-gacgtgag--gtac---------ctctcgga-----------------------------------------------------------------------------------------ttatcctcggtgctcttgactg-agtg----tcttgggtt--ac------cgg-actgtttactttgaaaaaattagagtgttcaaa-gcaggcg------------------agtcgcctgaatagtg-ttgcatggaataatggaacatgacc-tcggttctattttattggtt-tccggaa---cgcgaggtaatgattaagagggactg-ccgggggcatccgtattgctgcgttagaggtgaaattcttggatcgcagcaagacgaactactgcgaaagcatttgccaagaatgtcttc-attaatcaagaacg-aaagtcggaggttcgaaggcgatcagataccgccct-agttccgaccataaactataccagctgacaatccgtggg--agttact-----accatgacttcacgggcagcttcctgtgaaagga--aagtcttagggttccggggggagtatggttgcaaagct-cgaacttaaaggaattgacggaagggcaccaccaggagtggagcctgcggcttaatttgactcaacacgggaaaactcacccggtccggacactgtaaggattgacagattga-----gagctctttcttgattcagtggttggtggtgcatggccgttcttagttggtggagtgatttgtctggttaattccgataacgaacgagactctggcctactaaatagtccgcc----gatcc----------------------------------------------------tgtgtt---------gtcggcg------------------------------------------------------------------------------------------------------------------------------------------------ctgacttcttaggggaacaa-gcggc-g-----ttcagccgcgcgagattgagcaataacaggtctgtgatgcccttagatgttcggggccgcacgcgcgctacactgaagtaggcagcgtgtgtt------------tacccttacccgtcagg----gttgggtaacccaat----gaaaccatttcgtgc-tagggattgccacttgcaactttttggcatgaacgaggaattcccagtaagcgcgagtcataagctcgcgttgattacgtccctgccctttgtacacaccgcccgtcgcta-ctacagattga-atgatttagtgaggcctttggattggtccctgcgcggctggaaa---------------------------------cggtcgct-ctgg--tgt-gccgaaaagttggccgaacttgattatttagatgaagtaaaagtcgtaacaaggtttcc---------------------------
>Centroderes_spinosus
---------------------------------------------------atgcatgtctaagtacaagc----tctggc--acagcgaaaccgcgaatggctcattaaatcagctatgatttattggatga------atacttgcacatggataactgtggca-attctagagctaatacatggat--gccagccctga--ctt------------------acgaatgggcgc--acttgccagatcaaaaaccaat-cgggctcac------------------------gcccg------ttcagtggcgaaccatggcaactc-tatgcagaccgcatg-------------------------------gtct-agaaccggcggcatgtccttcgagcgtctgccttatcaactgtcgatggtagggtaattgcctaccatggtgataacgggtaacggagaatcagggtttgattccggagagggagcctgagaaa-cggctaccacatctaaggaaggcagcaggcacgcaaattacccactcccggctcggggaggtagtgacgagaaataacaatacaggactctct-tgaggccctgtaattggaatgagtacactttaaatcctttaacgaggatctattggagggcaagtctggtgccagcagccgcggtaattccagctccaatagcgtatattaaagttgctgcagttaaaaagctcgtagttggatctggcg-tatgggtacg-------------------------------------------cggtccgcc----t-ttgtgcgg-ttactgcgt-gtcccgac--gcac---------ctctccga-----------------------------------------------------------------------------------------tttccctcggtgctcttaactg-agtg----tcttgggtt--ac------ggg-actctttactttgaaaaaattagagtgttcaaa-gcaggca------------------gagcgcctgtatagtg-gtgcatggaataatggaagacgact-tcgggtctattttgttggtt-tccggat---ctcgaggtaatgattaacagggactgctcgggggcatccgtactgctgcgttagaggtgaaattcttggatcgcagcaagacgaactactgcgaaagcatttgccaagaatgttttc-attaatcaagaacg-aaagtcggaggttcgaaggcgatcagataccgccct-agttccgaccataaacgatgtcgactgacaatctg-taa--agtttct-----ttcatgactttgcaggcagcttctcgggaaaccattaagtgtttaggttccggggagagtatggttgcaaagct-ggaatttaaaggaattgacggaagggcaccaccaggagtggagcctgcggcttaatttgactcaacacgggaaaactcacttggtccagacaccgtaaggattgacagattga------agctctttcttgattcggtggttggtggtgcatggccgttcttagttggtggagtgatttgtctggttaattccgataacgaacgagactctagcctactaaatagtccgtc----gagcg----------------------------------------------------agtta-----------------------------------------------------------tctttct------------------------------------------------------------------------------------------cggcgccgacttcttagagggacac-gtcgc-g-----tatagcggcatgagattgagcaataacaggtctgtgatgcccttagatgtccagggccgcacgcgcgctacaatgacgtaggcaacgtgtgct------------taccctgctccgttagg----agtgggtaatcgctg----gaattcttgtcgtgc-tagggatagggaattgcaattctttcccttgaacgaggaattcccagtaagcgcgagtcatcagctcgcgctgacttcgtccctgccctttgtacacaccgcccgtcgcta-ctacagattga-ataatttagtgaggtcctcggactgagacctgcgcgaccggcaa---------------------------------cggtagcg-ctgc--tgt-ctcggaaagatgaccaaacttgattattta--------------------------------------------------------
>Cherokia_georgiana
-----------------------------ttcttgtctcaaga--ttagccatgcatgtctaagtacatgc----cctaga--aaggtgaaaccgcgaatggctcattaaatcagtcatggttccttagaccg---ta--ctctccttcttggataactgtggta-attctagagctaatacatgcaa--ctgagctccga--ccc----ttgt-----------ggaacgagcgc--ttttattagaccaaga-ccaat-cggggtttcgg----------------------cctcgtca---gtctgtggtgactctggataactt-taagcggatcgcacg-------------------------------gtcttcgcgccggcgactgctctttcaaatgtctgccttatcaactttcgatggtaggttacttgcctaccatggttgtaacgggtgacggggaatcagggttcgattccggagagggagcctgagaaa-cggctaccacatccaaggaaggcagcaggcacgcaaattacccactcccagtacggggaggtagtgacgaaaaataacaatgcgggactctta-cgaggccccgtaattggaatgagtccactttaaatcctttaacgaggacctattggagggcaagtctggtgccagcagccgcggtaattccagctccaatagcgtatactaaagttgttgcggttaaaaagctcgtagttggatgtcagt-cgcgggcggg-------------------------------------------cggtccacc----gttttggtggcttactgctc-gtcccgtgacctac---------tggccggcc----------------------------------------------------------------------------------------tcccccgctatgctctttgccg-ggtg----tggcgggtg--gc------cgg-aacgtttactttgaaaaaattagagtgctctaa-gcaggtg---------c-------atgccgcctgaataaca-cagcatggaataatggaataggacc-tcggttctattttgttggtt-ttcggaa--ttccgaggtaatgattaatagggacag-acgggggcattcgtattgcggcgctagaggtgaaattcttggaccgtcgcaagacgaactagtgcgaaagcatttgccaagaatgttttc-attaatcaagaacg-aaagttagaggttcgaaggcgatcagataccgccct-agttctaaccataaacgatgccaaccagcgatccgccgg--agttcct-----ccaatgacccggcgggcagc-ttccgggaaacca--aagtgtttgggttccgggggaagtatggttgcaaagct-gaaacttaaaggaattgacggaagggcaccaccaggagtggagcctgcggcttaatttgactcaacacgggaaaactcacccggcccggacactggaaggattgacagattga-----gagctctttcttgattcagtgggtggtggtgcatggccgttcttagttggtggagcgatttgtctggttaattccgataacgaacgagactctagcctattaaatagacggtc----gattc----------------------------------------------------tctgaa-------tgtcggacc-------------------------------------------------------------------------------------------------------------------------------------------------gatcttcttagagggacaa-gcggc-g-----ctcagccgcacgaaattgagcaataacaggtctgtgatgcccttagatgtccggggccgcacgcgcgctacactgaagggatcagcgtgtgat------------tgcccccgcccggaagg----gcagggtaatccgct----gaacctccttcgtga-tagggactggggcttggaattgttgcccacaaacgaggaattcccagtaagcgctagtcataagctagcgttgattacgtccctgccctttgtacacaccgcccgtcgcta-ctaccgattga-atgatttagtgaggtcttcggactggagcccggtgagacttccttcgcg----------------------------ttgtcacg-ccggtctgc-tttgggaagatgaccgaacttgaccatttagaggaagtaaaagtcgtaacaaggtttccgt-------------------------
>Chordodes_morgani
------------------------aagcttgcttgtctcaaagattaagccatgcatgtctaagtataaac----ttacta--caagtgaaaccgcgaatggctcattaaatcagttatggtttattagatcg---tc---ccaaccacatggataactgtggta-attctagagctaatacatgctg---aaacgtcgaa--tcg----cga------------ggttcgactgc--ttttattagaacaaaa-actaa-cagt----------------------------------------ttttgtggtgactctggataactt-tgtgccgatcgcatg-------------------------------gtct-cgtaccggcgacgtatctttcaaatgtctgccttatcaactgtcgatggtaggttatatgcctaccatggttgtaacgggtaacggagaatcagggttcgattccggagagggagcctgagaaa-cggctaccacatccaaggaaggcagcaggcgcgcaaattacccactcccggctcggggaggtagtgacgataaataacaacgcaggtctcaaa-cgagaccctgtaattggaatgcgatcactttaaatcctttaacgaggatctattggagggcaagtctggtgccagcagccgc-gtaattccagctccaaaagcgtatattaaagttgttgcagttaaaaagctcgtagttggatctcggg-taacgggagg-------------------------------------------aggcccgct-----taaccgcga-tcgcttcct-cgtccgac--ctat---------cattcgtc-----------------------------------------------------------------------------------------ctgggctaggtgctcttcaccg-ggtg----tctagcttag-aa------cgg-aacgtttactttgaaaaaattagagtgctcaaa-gcaggct-----------------cgaagcctcgaatatcg-gtgcatggaataatggaataggacc-tcggttctattttgttggtt-ttcggaa---tccgaggtaatgattaagaggaacgg-acgggggcatccgtactgtggcgctagaggtgaaattcttggaccgccgcaagacgaacaactgcgaaagcatttgccaagaatgttttc-attaatcaagaacg-aaagtcagaggttcgaaggcgatcagataccgccgt-agttctgaccataaacgatgccaactggcgatccgccgc--ggtaata----ttacttgacccggcgggcagc--ttcgggaaacca--aagtttttgggttccgggggaagtatggtttcaaagct-gaaacttaaaggaattgacggaagggcaccaccaggagtgagctgc---gcttaatttgactcaacacgggaaaactcacccggccaggacactgtaaggattgacagattga-----tagctctttctcgattcagtgggtggtggtgcatggccgttcttagttggtggagtgatttgtctggttaattccgataacgaacgagactctaacctacttactagaacgtc----gacga----------------------------------------------------tttttt--------cgtcggcg-------------------------------------------------------------------------------------------------------------------------------------------------atgcttcttagagggacaa-gcgac-gatattttcagtcgcacgagattgagcaataacaggtctgtgatgcccttagatgtccggggctgcacgcgcgctacactgaaggaatcagcgtgaaaact----------tagcctggtccgaaagatttttctgggtaatccgct----gaaactccttcgtga-tggggatagggaattgtaattattttccttgaacgaggaattcccagtaagcgcgaatcattagttcgc-ttgattacgtccctggcctttgtacacaccgcccgtcgcta-ctaccgattga-atggtttagtgaggtctttggacgggtcttggtacgcgcttcaccg-------------------------------gcagtcga-accc--tgt-gcctgaaaattgatctagctcagtcatttcgaggaagtaaaagtcgtaacaaggtttccgtaggtgaactgcggaaggatc-----
>Ciona_intestinalis
---------------------tagtgatatgcttgtctcaaagattaagccatgcaagtctaagtacgagc----tctcgt--acagcgaaactgcgaatggctcattaaatcagttatggttcatttgatcg---ta---tggtttacttggataactgtggta-attctagagctaatacatgcaa---acagcgccga--ctt----cg-------------cggaggcgtgc--ttttatcagaccaaaaaccgac-cgcggctcc------------------------ggccgcgt---tcgactggtgactctggataacct---ggcggatcgcacg-------------------------------gtct-agcaccggcgacggatcattcaagtgtctgccctatcaactttcgtcggtacggtattcgcctaccg-agttcttacgggtaacggggaatcagggttcgattccggagagggagcctgagaaa-cggctaccacatccaaggaaggcagcaggcgcgcaaattacccattcccgacgcggggaggtagtgacgaaaaataacaatgcaggactcatt-cgaggccctgtaattggaatgagtacactttaaaagctttaacgagtatccattggagggcaagtctggtgccagcagccgcggtaattccagctccaaaagtatatatttaagttgttgcggttgaaaagctcgtagttggattttggg-cgcgggcggt-------------------------------------------cggtccgtc----g-cgaggcgt-gtactggtc-gacccggc--ctta---------cgtccggt-----------------------------------------------------------------------------------------tctccggcggtgctcttgactg-agtg----tcggcggcg--gc------cgg-aaagtttactttgaaaaaattagagtgttcaaa-gcaggct-----------------ctcgagcctgaataatg-gtgcatggaataatggaataggacc-tcggttctattttgttggtt-ttcggag---cgcgaggtaatgattaagagggacag-acgggggcattcgtactgtgccgttagaggtgaaattcttggatcggcgcaagacgaacgactgcgaaagcatttgccaagaatgttttc-tttaatcaagagcg-aaagtcagaggttcgaagacgatcagataccgtcct-agttctgactataaacgatgccaactagcgatcggggag--cgttaat-----ttgacgacctccccggcagc-ttgcgggaaacca--aagtctttgggttccgggggaagtatggttgcaaagct-gaaacttaaaggaattgacggaagggcaccaccaggagtggagcctgcggcttaatttgactcaacacgggaaatctcacccggcccggacacagtgaggattgacagattga-----gagctctttcttgattctgtgggtggtggtgcatggccgttcttagttggtggagcgatttgtctggttaattccgataacgaacgagactctggcttgctaaatagttacgc----gaccc----------------------------------------------------tcccgg----------tcggcg-----------------------------------------------------------------------------------------------------------------------------------------------tttaacttcttagagggacta-gtggc-g-----tttagccacacgagattgagcaataacaggtctgtgatgcccttgagtgttcggggccgcacgcgcgctacactgaccggatcagcgtgtct-------------cttccttggccgaaagg----tccgggaaacccgtt----gaaccccggtggtga-tagggatagggaattgcaattatttcccttgaacgaggaattcccagtaagcgcgagtcattagctcgcgttgattacgtccctgccctttgtacacaccgcccgtcgcta-ctaccgattga-atggtttagtgaggtcctccgattggacccggcgcggtcggca----------------------------------acgtccgc-gccg--gcg-tccgaaaagacgatctaacttgatcatttagaggaagtaaaagtcgtaacaa----------------------------------
>Craterostigmus_tasmanianus
-------gttgatcctgccagtagtcatatgcttgtctcaaagattaagccatgcatgtctaagtacatgc----cgaaat--aaggtgaaaccgcgaatggctcattaaatcagttatggttccttagatcg---ta--ccatcctacttggataactgtggta-attctagagctaatacatgctg--acaagctcgga--cct----tcg------------gggacgagcgc--ttttattagaacaaga-ccaat-acgggctggcaaca-------------------gtccgtt----ccatttggtgactctggataactt-ggagccgatcgcatg-------------------------------gtct-cgcaccggcgacgcatctttcaaatgtctgccttatcaactttcgatggtaggttatgcgcctaccatggtcgtaacgggtaacggggaatcagggttcgattccggagagggagcctgagaaa-cggctaccacatccaaggaaggcagcaggcacgcaaattacccactcccggcacggggaggtagtgacgaaaaataacaatacgggactcttc-cgaggccccgtaattggaatgagtacactttaaatcctataacgaggatctattggagggcaagtctggtgccagcagccgcggtaattccagctccaatagcgtatattaaagttgttgcggttaaaaagctcgtagttggatctcggt-gccggtctgg-------------------------------------------cggtccgcc----tcgccgcggtctcactgcca-gtcccggagccatc---------ccgccggc-----------------------------------------------------------------------------------------cttccctcggtgctctttaccg-agtg----tcttgggtg--ac------cgg-aacgtttactttgaacaaattagagtgctccaa-gcaggcg----------------cgtcccgcccgcatagcc-cagcatggaataatggaataggacc-tcggttctattttgttggtt-ttcggaa---cccgaggtaatgattaatagggacag-acgggggcattcgtattgcgacgctagaggtgaaattcttggaccgtcgcaagacgaactactgcgaaagcatttgccaagaatgttttc-attaatcaagaacg-aaagttagaggttcgaaggcgatcagataccgccct-agttctaaccataaacgatgccgaccagcgatccgccgg--agttcct-----ccgatgactcggcgggcagc-ttccgggaaacca--aagtgtttgggttccgggggaagtatggttgcaaagct-gaaacttaaaggaattgacggaagggcaccaccaggagtggagcctgcggcttaatttgactcaacacgggaaaactcacccggcccggacaccggaaggattgacagattga-----gagctctttcttgattcggtgggtggtggtgcatggccgttcttagttggtggagcgatttgtctggttaattccgataacgaacgagactctagcctgctaaatagacgacc----gatcccggggtgccgtctcctt-cctcgtgatggagcggcgtta-------------cctccg----------tcggcc-----------------------------------------------------------------------------------------------------------------------------------------------gatcgcttcttagagggacaa-gcggc-g-----ctcagccgcacgagattgagcaataacaggtctgtgatgcccttagatgtccggggccgcacgcgcgctacactgaaggaatcagcgtgtgtat-----------tctcccagtccggcagg----accgggtaacccgct----gaacctccttcgtga-tagggatcggggcttggaattatcccccgtgaacgaggaattcccagtaagcgcgagtcataagctcgcgttgattacgtccctgccctttgtacacaccgcccgtcgcta-ctaccgattga-atgatttagtgaggtcttcggactggcggtcgctgcggccctc----------------------------------gggtcgcg-gcgg--cat-gccgggaagatgaccgaacttgaccatttagaggaagtaaaagtcgtaacaaggtttccgtaggtgaacctgcggaaggatc----
>Cyprididae_sp.
----------------------agttatatgcttgtctcaaagattaagccatgcaggtctaagtataagc----cgtta---aaagtgaaaccgcgaatggctcattacatcagttatggttccttagatct---tc-ggtatcctacttggataaccctggaa-attctagagctaatacatgcgaa-tgtagccccaa--cct----tcg------------ggaaggggcgt--ttttgttagaccaaaa-ccaat-caggga----------------------------gaaatctctgcactttggtgagtctgaataactt-tgagcggatcgcaca-------------------------------gtct-cgtactggcgacaactctttcaaatgtctgccttatcaac--ttgatggtaggctatgtgcctaccatggttgtaacgggtgacggagaattagggttcgataccggagagggagcctgagaaa-cggctaccacatccaaggaaggcagcaggcacgcaaattacccactcccggcacggggaggtagtgacgaaaaataacaatacgggactcatc-cgaggccccgtaattggaatgagtacacttcaaatcctttaacaaggatcaattggagggcaagtctggtgccagcagccgcggtaattccagctccaatagcgtatattaaagttgctgcggttaaaaagctcgtagttggatctcagt-cacgggcagg-------------------------------------------tggttcacc----t-cacggtg--ctactacct-ggtccgga--cctt---------tgactggt-----------------------------------------------------------------------------------------accccctaggtgcccttcgctg-ggtg----cctggggag--ac------cag-agtgtttactttgaaaaaattggagtgctcaaa-gcaggcg-------------------aatgcctgtactttc-gtgcatggaataatggaaaagggcc-tcggtgccattttgttggttctttggta---ctcgaggtaatggttgaaggggacag-acgggggcattcgtattgcgacgttagaggtgaaattcttagatcgtcgcaagacggactactgcgaaagcatttgccaagaatgttttc-attaatcaagaacg-aaagtcagaggttcgaaggcgatcagataccgccct-agttctgaccttaaacgatgccaactggcgatccatcgg--gggtatt-----tccatgacctgatgggcagc-ttccgggaaacca--aagtttttgggttccgggggaagtatggttgcaaagct-ggaacttaaaggaattgacggaagggcaccaccaggagtggagcctgtggcttaatttgactcaacgcggggaagctcacgaggcccggacactggaaggattgacagattga-----gagctctttcttgattcggtgggtggtggtgcatggccgttcttagttggtggagtgatttgtctggttaattccgataacgaacgagactctggcttactaaataggcggcg----gatct----------------------------------------------------ttgtat-----------------------------------------------------------------------------------------------------------------------------------------------------------ccgctatgtcttcttagagggataaggcagc-t-----ctaagctgcatgagaaggggcaataacaggtctgtgatgcccttagatgttctcggccgcacacgcgctacactgaaagaggcaacgtgt---------------ttgcctgattcgaaaga----attgggtaaccccct-----aatctctttcgtgc-tggggattgaggtttgcaattatccttcatgaacgaggaattcccagtaagtgcgagtcattatctcgcgctgactacgtccctgccctttgtacacaccgcccgtcgcta-ctaccgattga-atgatttagtgaggacttcggactgagtccaatgcggctttc-----------------------------------gggctgcg-ttgg--ttt-ttcggaaagatgtccaaactgtatcatttagaggaagtaaaagtcgtaacaa----------------------------------
>Dilta_littoralis
------ggttgatcctgccagtagtcatatgctcgtctcaaagattaagccatgcatgtctaagtgcaagc----cgagct--aaggtgaaaccgcgaacggctcattatatcagttatggttccatgggccg---agcgcaaagatacttggacaactgtggca-attctagagctaatacatgcaaa-ctgagctccga--cct----ttgac----------ggtgagagcgc--ttttattagaccaaga-ccaaa-cgggccctcgg----------------------gcccgc-----cgccttggtgactctgaataactt-ggtgccgatcgcacg-------------------------------gtcctagcaccggcgacgtacctttcaaatgtctgacttatcaacttttgatggcagttcccgcgcctgccatggtcaccacgggtgacggggaatcagggttcgattccggagagggagcctgggaaa-cggctaccacatccaaggaaggcagcaggcgcgcaaattacccactcccggcacggggaggtagtgacgaaaaataacaatacgggactcatc-cgaggccccgtgattggaatgagtacactttaaatcctttagcgagtacctattggagggaaagtctggtgccagcagccgcggtaattccagctccaatagcgtatacttgagttgctgcggttaaaaagctcgtagttggacttgggc-cgcggccagt-------------------------------------------cggttcacc----t-gccggtgc-acactgactggtcccgcggacgtc---------ctgccggta----------------------------------------------------------------------------------------tgtcccctggtgctcttcactg-agtg----tctcgggtg--gc------cgg-cacattcactttgaacaaattagagtgctcaaa-gcaggcg------------------gctcgcctgaatacat-gtgcatagaatgattgaagaggacc-tcggttccagtctgttggt--ctcggaa---ctcgaggtaatgatgagtggggacgg-acgggggcattcgtattgcgacgttagaggtgaaattcttggatcgtcgcaagacgaacagaggcaaatgcatttgccaagaatgtcccc-gtcaatcaagaacg-aaagttagaggttcgaaggcgatcagataccgccct-agttctaaccataaacgatgccagccaggtatccgccgt--agttact-----tggatgactcggcgggcagc-ttccgggaaacca--aagcttttgggttccgggggaagtatggttgcaaagct-gaaacttaaaggaattgacggaagggaaccaccaggagtggagcctgcggcttaatttgactcaacacggggaacctcaccaggccaggacactggtatgattgacagattga-----gagctctctcctgattcagtgggtggtggtgcatggccgttcttagttggtggagcgatttgtctggttaattccgttaacgagcgagactctggcctgctaactagacgtcg----gatct----------------------------------------------------ctacac-------gagtccggc-------------------------------------------------------------------------------------------------------------------------------------------------ggtcttcttagagggacag-gcggc-g-----tccagtcgcatgagagtgagcgataacaggtctgtgatgcccttagatgtcctgggccgcacgcgcgctacactgaaggagacagcgtgtgt-------------gtcccctgtccgaaagg----accgggtaacccgct----gaacctccttcgtgc-tggggattggggattgcaattcttccccatgaacgaggaattcccagtaagcgccggtcaacagctggcgttgattacgtccctgccctttgtacacaccgcccgtcgcta-ctaccgattga-atggtttagtgaggccttcggactgggggcaccgggacccggcggcccttcgcgggtcg------------------tcgcgggc-tcggaggtc-cccgggaagatgtccgaacttgaccatttagaggaagtaaaagtcgtaacaaggttgccgtaggtgaacctgcgg-----------
>Dracoderes_abei
---------------------tagtcatatgcttgtcttaaagattaanccatgcatgnnnaagtacaagc----tccggc--aaagtgaaaccgcgaatggctcattaaatcgtctagtcttcaattgatca------atgcctttacatggataactgtggca-attctagagctaatacatggat--cccagctccga--cct----cac------------ggaaggagcgc--ttttgtcagactaaaaaccaat-cgacctctg------------------------ggtcg------ttctgtggtgaaccatgacaactc-tacgctgaccgcacg-------------------------------gccc-tgtgccggcggcatatctttcgaatgtacgccttatcaactttcgatggtagattaagtgcctaccatggtgataacgggtaacggggaatcagggtttgattccggagagggagcctgagaaa-cggctaccacatctaagggaggcagcaggcacgcaaattacccactcccggcacggggaggtagtgacaagaaataacaatgcaggactcttt-tgaggccctgtaattggaatgagtacactttaaatcctttaatgaggatctattggagggcaagtctggtgccagcagccgcggtaattccagctccaatagcgtatattaatgctgctgcagttaaaaagctcgtagttggatctggcg-tgcgggcttg-------------------------------------------tggtccaac----g-catgttgg-ctactactc-gtcccgcc--gtac---------ctctcggc-----------------------------------------------------------------------------------------tttctctggatgctcttaactg-ggtg----tccagggtt--ac------cgg-aatgtttactttgaaaaaattggagtgttcaaa-gcaggcg-------------------tccgcctgaacagtg-gtgcatggaataatggaacaagacc-tcggttctattttgttggtt-tccggaa---ctcgaggtaatgattaagagggactg-ccgggggcatccgtattgctgcgttagaggtgaaattcttggatcgcagcaggacgaactactgcgaaagcatttgccaagaatgttttc-attaatcaagaacg-aaagtcggatgttcgaaggcgatcagataccgccct-agttccgaccataaacgatgccgactgacaatccgcggg--agttact-----accatgactccgcgggcagcttcccgggaaacca--aagttttttggttccggggggagtatggttgcaaagct-caaacttaaaggaattgacggaagggcaccaccaggagtggagcctgcggcttaatttgactcaacacgggaaacctcacccggtccggacactgtaaggattgacagattga-----gagctctttcttgattcagtggttggtggtgcatggccgttcttagttggtggagtgatttgtctggttaattccgataacgaacgagactctggcctactaaatagttcgtc----gatcc----------------------------------------------------tgcgtt---------gtcggcg-------------------------------------------------------------------------------------------------------------------------------------------------caacttcttaggggaacta-gcggc-g-----tttagccgcacgaaatagagcaataacaggtctgtgatgcccttagatgttcggggccgcacgcgcgctacactgaagtaggcagcgtgtgt-------------tttccttttccggcagg----aatgggtaacccgat----gaatccttttcgtgcttagggattgggaattgcaattatttcccatgaacgaggaattcccagtaagcgcgagtcataagctcgtgttgattacgtccctgccctttgtacacaccgcccgtcgcta-ctacagattga-atgttttagtgaggtctttggacaggcccctgcctagttggcaa---------------------------------caactgag-ctgg--tgt-gcttggaagatgaccaaacttgaatatttagatgaagtaaaagtcgtaacaaggtttcc---------------------------
>Echiniscus_blumi
--------------------------------------------------------------------------------------------ccgcgaatggctcattaaatcagttatggtttacctgacag-------ttattttacatggataactgtggta-attctagagctaatacatgcag--caagccttgac--cct----tac------------gggcaaggcgc--agttattagatcaaaaaccaat-cggttg-------------------tatcttcggatatagccgttagcttggtgactctgagtaacca--cagcgaaccgtatg-------------------------------gccttgtgctcgacggtctgtcagtcaagcaactgccttatcagc--ttgttgttaggttatatgcctaacaaggcttcaacgggtaacgaacgatcggggtcggatatcggagagggagcttgagaaa-cggctaccacttccaaggaaggcagcaggcgcgcaaattacccactctcggcatgaggaggtagcgataaaatgtatcgatgcggggccatt--agtgccttcgtaatcggaatgagtacactttaaatcctataacaaggacctattggagggcaagtctggtgccagcagccgcggtaattccagctccaatagcgtatattaatgctgctgcggttaaaaagctcgtagtcggatctgggt-taccggcgggtaccgcatgttgcttcatgcagcatgttgtgtactatacgtgtcgcttcggcggcactgccagtgtaacgttgcct-cacgtaggtgcgtt---------acgctggtcgccggaaccacgggccggg---------------------------------------------------------------------ttgagcagcatgctcttaactg-agtg----tgttgttta--ct------cgg-tgcgtttactttgaaaaaattggagtgctcaaa-gcaagcg-------tacagtcgctatgcggcttgaacagtg-gtgcatggaataatggaatagggcc-tcggttctattttgttggtt-ttaagat---atcgaggtaatgattaagagggacag-acggggacgtttgtattgcgacgttagaggtgaaattcttggatcgtcgcaagacacactaatgcgaaagcattcgtctagaatgttttc-attgatcaagaacg-aaagttagaggttcgaaggcgatcagataccgccct-agttctaaccataaacgatgccaaccagcgatccgtcgg--tgttctcaattatgaatgacccgacgggcagc-ttccgggaaacca--aagttttcgggttccgggggaagtatggttgcaaagct-gaaacttaaaggaattgacggaagggcaccaccaggagtggagcctgcggcttaatttgactcaacacggggaaacttacccggcccggacactgtaaggattgacagattga-----tagctctttcttgattcggtggatggtggtgcatggccgttcttagttggtggattgatttgtctggttaattccgataacgaacgagactctaacctactaaatagccgcac----aattc----------------------------------------------------cagta---------------------------------tgcgtttggttcgccaggcgtatacgttcgttg------------------------------------------------------------------------------------------tgttgattgcttcttagagggacag-gcggt-agttt-ccaagccgcacgagattgagcaataacaggtctgtgatgcccttagatgtccggggccgcacgcgcgctacactgtataaatcagcgtgtttgactgcttttgcagttcctacgtcgtaagg----cgtgggtaatccgct----gaaacttatacgtga-ttgggatagagctttgtaactatcgctcttgaacgaggaattcccagtaagcgcaagtcatcagcttgcgttgattacgtccctgccctttgtacacaccgcccgtcgcta-ctaccgattgg-atgatctagtgaggtctttggattggtcgccaaagctgctt------------------------------------cggtagct-gaggatg-----------------------------------------------------------------------------------------
>Echinoderes_dujardinii
---------------------tagtcatatgcttgtcttaaagattaagccatgcatgtctaagtacaagc----tccggc--aaagtgaaaccgcgaatggctcattaaatcagttatggttcattcgatca------ttgcctttacatggataaccctggga-aatctagagctaatacatgtca---cccgctccga--cct----cac------------gggacgagcgc--atttgtcagactaaaaaccaat-cggtccgcttcgcg-------------------gtccg------ttcagtggtgaaccatggcaaactctacgctgaccgcacg-------------------------------gtct-agaaccggcggtgtgtcgttcgaatgtctgccttatcaactgtcgatggtaggttaagtgcctaccatggtgataacgggtaacggggaatcagggtttgattccggagagggagcctgagaaa-cggctaccacttctacggaaggcagcaggcacgcaaattacccactcccggcacggggaggtagtgacaagaaataacaatacgggactctaaacgaggccccgtaattggaatgagtacactttaaatcctttaacgaggatctattggagggcaagtctggtgccagcagccgcggtaattccagctccaatagcgtatattaaagttgctgcagttaaaaagctcgtagttggatctggcg-tacgggctcg-------------------------------------------aggtccgcc----g-tgtggcgg-ttacttcct-gtcccgac--gtac---------ctctcgga-----------------------------------------------------------------------------------------tttccctcggtgctcttagctg-agtg----tcttgggtt--ac------cgg-actgtttactttgaaaaaattagagtgttcaaa-gcaggcg------------------tagcgcctgtatagtg-gtgcatggaataatggaacaagacc-tcggttctattttgttggtt-tccggaa---cgcgaggtaatgattaagagggactg-ccgggggcatccgtattgctgcgttagaggtgaaattcttggatcgcagcaagacgaactactgcgaaagcatttgccaagaatgttttc-attaatcaagaacg-aaagtcggaggttcgaaggcgatcagataccgccct-agttccgaccataaacgatgccgactgacaatcagcggg--agttact-----atcatgactccgctggcagcttcccgtgaaaaca--aagtctttgggttccggggggagtatggttgcaaagct-caaacttaaaggaattgacggaagggcaccaccaggagtggagcctgcggcttaatttgactcaacacgggaaaactcacccggtccggacacagtaaggattgacagattga-----tagctctttcttgattctgtggttggtggtgcatggccgttcttagttggtggagtgatttgtctggttaattccgataacgaacgagactctggcctactaaatagtccgcg----gattc----------------------------------------------------tccctc--------tgtgggag----------------------------------------------------------------------------------------------------------------------------------------tccgtgccgtgacttcttaggggaacaa-gcgtc-g-----actaggcgcacgagattgagcaataacaggtctgtgatgcccttagatgtccggggccgcacgcgcgctacactgaaagcggcagcgtgtgca------------taccctagcccggcagg----gctgggtaatccgat----gaatccttttcgtgc-tagggatagggaattgcaattgtttcccttgaacgaggaattcccagtaagcgcgagtcataagctcgtgttgattacgtccctgccctttgtacacaccgcccgtcgcta-ctacagattga-atgatttagtgaggtcttcggactggtcccagcacggccggca----------------------------------acggtcga-ctga--ggc-gccgggaagacgaccgaacttgattatttagatgaagtaaaagtcgtaacaaggtttcc---------------------------
>Eremobates_sp.
----------------------agtcatatgcttgtctcaaagattaagccatgcatgtctcagtacatgc----cgtatg--aaggtgaaaccgcgaatggctcattaaatcagttacggttccttagatcg---ta--cctttctacttggataactgtggta-attctagagctaatacatgcaa--acatgctccga--cct----tcat-----------gggacgagcgc--ttttattagaccaaga-ccaat-ggggcttcg------------------------gcccgca----tgtcgtggcgactctggataactt-tgggctgatcgcacg-------------------------------gtca-tgcaccggcgacgcatctttcaagtgtctgccttatcaactttcgatggtaggttatgcgcctaccatggtcgtaacgggtaacggggaatcagggttcgattccggagagggagcctgagaaa-cggctaccacatccaaggaaggcagcaggcgcgcaaattacccactcccggcacggggaggtagtgacgaaaaataacaatacgggactctat-cgaggccccgtaattggaatgagtacactctaaatcctttaacgaggatctattggagggcaagtctggtgccagcagccgcggtaattccagctccaatagcgtatattaaagttgttgcggttaaaaagctcgtagttggatctcagt-tctagactgg-------------------------------------------tggtccacc------tctggtgg-ttactacct-ggcctaaa--caat---------ttgccggt-----------------------------------------------------------------------------------------tttcccttggtgcttttcaccg-agtg----tcttggggg--ac------tgg-tacgtttactttgaagaaactagagtgctcaaa-gcaggcg------------------taacgcccgaataatg-ttgcatggaataatggaataggacc-tcggttctattgtgttggtt-ttcggag---cccgaggtaatgattaaaagggacag-acgggggcattcgtattgcggcgctagaggtgaaattcttggaccgtcgcaagacgaactactgcgaaagcatttgccaagaatgttttc-attaatcaagaacg-aaagttagaggttcgaaggcgatcagataccgccct-agttctaaccataaacgatgccaaccagcaatccgcctg--agttcct-----caaatgactcggcgggcggctttccgggaaacca--aagtgtttgggttccgggggaagtatggttgcaaagct-gaaacttaaaggaattgacggaagggcaccaccaggagtggagcctgcggcttaatttgactcaacacgggaaaactcacccggcccggacaccggaaggattgacagattaa-----gagctctttcttgattcggtgggtggtggtgcatggccgttcttagttggtggagcgatttgtctggttaattccgataacgaacgagactctagcctactaaataggcgact----gatca----------------------------------------------------cgctcg----------tcagtc-------------------------------------------------------------------------------------------------------------------------------------------------gttcttcttagagggacag-gcggc-g-----gttagccgcacgagacagagcaataacaggtctgtgatgcccttagatgtccggggccgcacgcgcgctacactgaaggaaacagcgtgcaaa------------tacccctgcctggcaag----gctgggtaacccgat----gaacctccttcgtga-tagggataggggcttgcaattattccccttgaacgaggaattcccagtaagcgcgagtcataagctcgcgttgattacgtccctgccctttgtacacaccgcccgtcgcta-ctaccgattga-atgatttagtgaggtcttcggactggtgctcggagtggtcttc----------------------------------tggccgct-gcgg--tgc-actggaaagatgcccaaacttgatcatttagaggaagtaaaagtcgtaacaaggtttccgt-------------------------
>Eulimnadia_texana
---cctggttgatcctgccagtag-catatgcttgtctcaaagattaagccatgcatgtctaagtacaagc----cgctat--gcggcgaaaccgcgaatggctcattaaatcagttatggttccttagatcg---ta--ccatcctacttggataactgtggta-attctagagctaatacatgcaa--agaagccccga--cct----cac------------gggaggggtgc--ttttattagatcaaaa-ccaat-cgggcttcg------------------------gcccgt-----ccacttggtgactctgaataactt-tgagctgatcgcacg-------------------------------gtct-cgaaccggcgacgcatctttcaaatgtctgccttatcaactgtcgatggtaggttatgcgcctaccatggttgcaacgggtaacggggaatcagggttcgattccggagagggagcctgagaaa-cggctaccacatccaaggaaggcagcaggcgcgcaaattacccactcccggcacggggaggtagtgacgaaaaataacgatacgggactcttc-cgaggccccgtgattggaatgagtacactttaaatcctttaacgaggacctattggagggcaagtctggtgccagcagccgcggtaactccagctccaatagcgtatattaaagttgttgcggttaaaaagctcgtagttggattccggt-ctcggccggg-------------------------------------------tggtgccgcctttcacggtgttc-gcactgccc-aggccgga--caat---------caaccggact---------------------------------------------------------------------------------------ctatccggggtgctcttaaccg-ggtg----tcccgggtg--gc------cgg-tacgtttactttgaacaaattagagtgctcaaa-gcaggtg---------c-------atcgcgcctgaatatca-cagcatggaatgatggaataggacc-tcggtcttattttgttggtt-ttctgga---cccgaggtaatggttaatagagacag-acgggggcattcgtactgcgacgctagaggtgaaattcttggaccgtcgcaagacgaacaactgcgaaagcatttgccaagaatgttttc-attaatcaagaacg-aaagttagaggttcgaaggcgatcagataccgccct-agttctaaccataaacgatgccaaccagcgatccgccga--agttact-----cccatgactcggcgggcagc-ttccgggaaacca--aagtttttgggttccgggggaagtatggttgcaaagct-gaaacttaaaggaattgacggaagggcaccaccaggagtggagcctgcggcttaatttgactcaacacgggaaacctcaccaggcccggacactggaaggattgacagattga-----gagctctttcttgattcggtgggtggtggtgcatggccgttcttagttggtggagcgatttgtctggttaattccgataacgaacgagactctagcctgctaaataggtggcg----ggtcc----------------------------------------------------tacccg----------tccgtc-------------------------------------------------------------------------------------------------------------------------------------------------actcttcttagagggacaa-gcggc-g-----tccagccgcatgacagtgagcaataacaggtctgtgatgcccttagatgtcctgggctgcacgcgcgctacactgaaggaatcagcgtgt---------------cttccctgtccgagagg----accgggtaa-ccgct----gaacctccttcgtgg-ttgggattggggactgaaatga-tccccatgaaccaggaatccctagtaggcgcaagtcactagcttgcgtcgattacgtccctgccctttgtacacaccgcccgtcgcta-ctaccgattga-atgatttagtgagaacttcggacggacttgtcgggcggacttcg---------------------------------gctctgct-tcgg--cga-gactgaaagatgttcaaacttgatcctttagaggaagtaaaagtcgtaacaaggtttccgtaggtgaacctgcggaaggatcatta
>Gaetice_depressus
----------------------agtcatatgcttgtctcaaagattaagccatgcatgtctaagtacaagc----cgactt--aaggcgaaaccgcgaatggctcattaaatcagctatgattcattggatctgtacc--cacacttacttggataactgtggta-attctagagctaatacatgcac--cacgtctctga--ccg----caa------------gggaagagcgc--ttttattagttcaaaa-ccggt-cggtcttcg------------------------gtccgtcaccccaccgtgttgaatctgaataactt-gtcgctgagcgcacg-------------------------------gtctctgcaccggcgccgcctctttcaagtgtctgccttatcagctttcgattgtaggttatacgcctacaatggctataacgggtaacggggaatcagggttcgattccggagagggagcctgagaaaccggctaccacatctaaggaaggcagcaggcacgcaaattacccactcccggcacggggaggtagtgacgaaaaataacgatgcgagactcatc-cgaggcctcgcaatcggaatgagtacactttaaatcctttaacgaggatctattggagggcaagtctggtgccagcagccgcggtaattccagctccaatagcgtatattaaagttgttgcggttaaaaagctcgtagttggatttcagt-tctggactga-------------------------------------------cggttcacc----g-cccggtgc-acactgtcacgctccgaa--cagccacaacagcccgctggc-----------------------------------------------------------------------------------------tcgcacggggtgctcttcatcg-agtg----tcccgcgtg--gc------cggcagagtttactttgaaaaaattagagtgctcaaa-gcaggct------acac-------ttacggcctgaatgcct-atgcatggaataatggaataggacc-tcggttctattttgtcggtt-ttctgaa---cccgaggtaatgactaataggaacag-gcgggggcattcgtattgcgacgctagaggtgaaattcttggaccgtcgcaagacgaactactgcgaaagcatttgccaaggatgttttc-attaatcaagaacg-aaagttagaggttcgaaggcgatcagataccgccct-agttctaaccataaacgatgctgaccagcgatccgccgg--cgttatt-----cccatgacccggcgggcagc-ttccgggaaacca--aagtctttgggttccgggggaagtatggttgcaaagct-gaaacttaaaggaattgacggaagggcaccaccaggagtggagcctgcggcttaatttgactcaacacggggaacctcaccaggcccagacaccggaaggattgacagattga-----gagctctttctcgattcggtgggtggtggtgcatggccgttcttagttggtggagcgatttgtctggttaattccgataacgaacgagactctggcctactaactagtcgacg----gatct----------------------------------------------------ccagca-----attggtgtccagt-----------------------------------------------------------------------------------------------------------------------------------------tcgcagcttcttcttagagggataa-gcggc-aa---ctttagccgcacgagattgagcaataacaggtctgtgatgcccttagatgttctgggccgcacgcgcgctacactgaagggatcaacgtgt---------------cctccccctccgagagg----agcgggtaacccgtt----gaaatcctttcatga-tagggattggggtttgcaattgtctcccatgaacgaggaattcccagtaagcgcaagtcatgagcttgcgttgattacgtccctgccctttgtacacaccgcccgtcgcta-ctaccgattga-atgatttagtgaggccttcggactggcgctcttggatgccgggcccacgcggttctccgctgggctc----------tcggcgcc-tcga--gct-gacggaaagatgtccaaacttgatcatttagaggaagtaaaagtcgtaacaaggtttccgt-------------------------
>Gomphocerinae_sp.
----------------------agtcatatgcttgtctcaaagattaagccatgcatgtctcagtacaagc----cgcatt--aaggtgaaaccgcgaatggctcattaaatcagttatggttccttagatcg---ta-cccacgttacttggataactgtggta-attctagagctaatacatgcaaa-cagagtcccga--cca----gagat----------ggaagggacgc--ttttattagatcaaaa-ccaat-cggtcggctcgtccg------------------gtccgtt----tgccttggtgactctgaataactt-tgggctgatcgcacg-------------------------------gtctccgtaccggcgacgcatctttcaaatgtctgccttatcaactgtcgatggtaggttctgcgcctaccatggttgtaacgggtaacggggaatcagggttcgattccggagagggagcctgagaaa-cggctaccacatccaaggaaggcagcaggcgcgcaaattacccactcccggcacggggaggtagtgacgaaaaataacgatacgggactcatc-cgaggccccgtaatcggaatgagtacactttaaatcctttaacgagtatctattggagggcaagtctggtgccagcagccgcggtaattccagctccaatagcgtatattaaagttgttgcggttaaaaagctcgtagttggatttgtgt-cccacgctgt-------------------------------------------tggttcacc--gcccgtcggtgtttaactggcatgtatcgtgggacgtc--------ctgccggtggggcgagccgaaggcgcgcggcgcgcctcgcgcgtgcccgtgcg--------------------tcccgaggcggaccccgttgaaatcctaccgcggtgctctttaccg-agtg----tcgaggtgg--gc------cgg-cacgtttactttgaacaaattagagtgcttaaa-gcaggc-----------------aagcccgcctgaatactgtgtgcatggaataatggaataggacc-tcggttctattttgttggtt-ttcggaa---cccgaggtaatgattaatagggacag-gcgggggcattcgtattgcgacgttagaggtgaaattcttggatcgtcgcaagacgaacagaagcgaaagcatttgccaagtatgttttc-attaatcaagaacg-aaagttagaggttcgaaggcgatcagataccgccct-agttctaaccataaacgatgccagccagcgatccgccgc--agttcct-----ccgatgactcggcgggcagc-ctccgggaaacca--aagcttttgggttccgggggaagtatggttgcaaagct-gaaacttaaaggaattgacggaagggcaccaccaggagtggagcctgcggcttaatttgactcaacacgggaaacctcaccaggcccggacaccggaaggattgacagattga-----tagctctttcttgattcggtgggtggtggtgcatggccgttcttagttggtggagcgatttgtctggttaattccgataacgaacgagactctagcctgctaactagtcgcgt----gacat----------------------------------------------------ccttcg-----tgctgtcagcg-------------------------------------------------------------------------------------------------------------------------------------------attacttttcttcttagagggacag-gcggc-t-----tctagccgcacgagattgagcaataacaggtctgtgatgcccttagatgttctgggccgcacgcgcgctacactgaaggaatcagcgtgt---------------cttcctaggccgaaagg----tcggggtaacccgct----gaacctccttcgtgc-tagggattggggcttgcaattgttccccatgaacgaggaattcccagtaagcgcgagtcataagctcgcgttgattacgtccctgccctttgtacacaccgcccgtcgcta-ctaccgattga-atgatttagtgaggtcttcggactggtacgcggcatcgactct----------------------------------gtcgttgc-cgat--gct-accggaaagatgaccaaacttgatcatttagaggaagtaaaagtcgtaacaaggtttccgt-------------------------
>Gordius_aquaticus
-nnnctggttgatyctgccagtagtcatatgcttgtctcaaagattaagccatgcatgtataagtataaac----taactt--aaagtgaaaccgcgaatggctcattaaatcagttatggtttattagatcg---ta---caacccacatggataactgtggta-attctagagctaatacatgcta---aaaagtcgaa--tcg----cga------------ggtccgaccgc--ttttattagaacaaaa-actaa-cg-------------------------------------------tttttggtgactctggataactt-tgtgccgatcgcacg-------------------------------gtct-cgtaccggcgacgtatctttcaaatgtctgccttatcaactgtcgatggtaggttatgcgcctaccatggtcgtaacgggtaacggagaatcagggttcgattccggagagggagcctgagaaa-cggctaccacatccaaggaaggcagcaggcgcgcaaattacccact-ccggcacggggaggtagtgacgataaataacaatgcaggtctcttt-cgagaccctgtaattggaatgagatcactttaaatcctttaacgaggatctattggagggcaagtctggtgccagcagccgcggtaattccagctccaaaagcgtatattaaagttgttgcagttaaaaagctcgtagttggatctcggg-taacggtggg-------------------------------------------aagcccgct----t-aaccgcga-tcgtttccc-agtccgac--ctat---------tattcgtc-----------------------------------------------------------------------------------------ctcccctcgatgctctttactg-agtg----tcttgggta--ga------cgg-aacttttactttgaaaaaattagagtgctcaaa-gcaggct-----------------cgaagcctcgaatatcg-atgcatggaataatggaataggacc-tcggttctattttgttggtt-ttcggaa----ccgaggtaatgattaagaggaacgg-acgggggcatccgtactgtggcgctagaggtgaaattcttggaccgccgcaagacgaacgactgcgaaagcatttgccaagaatgttttc-attaatcaagaacg-aaagtcagaggttcgaaggcgatcagataccgccgt-agttctgaccataaacgatgccgaccggtaatttactgt--ggatctt-----tttacgacccagtaagcgac-cttcgggaaacca--aagtttttgggttccgggggaagtatggttgcaaagct-gaaacttaaaggaattgacggaagggcaccaccaggagtggagcctgc-gcttaatttgactcaacacgggaaaactcacccggccaggacactgtaaggattgacagattga-----tagctctttctcgattcagtgggtggtggtgcatggccgttcttagttggtggagtgatttgtctggtcaattccgataacgaacgagactctaacctacttactagaacgtc----gatca----------------------------------------------------ttttcg----------tcggcg-------------------------------------------------------------------------------------------------------------------------------------------------aagcttcttagagggacaa-gcgac-gatattttcagtcgcacgagattgagcaataacaggtctgtgatgcccttagatgtccggggctgcacgcgcgctacactgaaagaatcagcgtgtcat------------tctcctggtccgaaagg--atcctgggtaatccgtt----gaaactctttcgtga-tggggatagggaattgtaattattttccttgaacgaggaattyctagtaagcgcgagtcataagctcgcgttgattaagtccctgccctttgtacacaccgcccgtcgcta-ctaccgattga-atgatttagtgaggtctttggacgggtcttgattcgggactt-----------------------------------agttccga-gcca--tgc-gcctgaaaattgatctagctcagtcatttcgaggaagtaaaagtcgtaacaaggtttccgtaggtgaacctgcggaaggatcatta
>Gromphadorhina_laevigata
----------------------agtcatatgcttgtctcaaagattaagccatgcatgtctcagtgcaagc----cacatt--aaggtgaaaccgcgaatggctcattaaatcagttatggttccttagatgg---tg--gacagttacttggataactgtggta-attctagagctaatacatgcaa--ctcggtcccga--ccg----gaagc----------ggaagggacgc--ttttattagatcaaaa-ccaat-cgggcgctcgc----------------------gtccgtt----tgccttggtgactctgaataaatt-gtggcagatcgcacg-------------------------------gtctccgtaccggcgacgcatctttcaaatgtctgccttatcaactgtcgatggtaggttctgcgcctaccatggttgtaacgggtaacggggaatcagggttcgattccggagagggagcctgagaaa-cggctaccacatccaaggaaggcagcaggcgcgcaaattacccactcccggcacggggaggtagtgacgaaaaataacgatacgggactcatc-cgaggccccgtaatcggaatgagcacactttaaatcctttaacgagtatccattggagggcaagtctggtgccagcagccgcggtaattccagctccaatagcgtatattaaagttgttgcggttaaaaagctcgtagtcggacttgtgt-cacacgctgc-------------------------------------------cggttcacc--gcccgtcggtgtctaactggcatgcacgtgctgacgtc--------ctgccggtggcccgagccggg--ccgggagctcttgtgcggatttccttcgcggggtccgcctcgaacccggttcttggggagggcctac--tcatacccctcgcggtgctcttaaccg-agtg----tctcgatgg--gc------cgg-cacgtttactttgaacaaattagagtgcttaaa-gcaggca----------------gcagccgcctgaatactgagtgcatggaataatggaataggacc-tcggttctattttgttggtt-ttcggaa-tccccgaggtaatgatcaatagggacag-acgggggcattcgtattgcgacgttagaggtgaaattcttggatcgtcgcaagacggaccgaagcgaaagcatttgccaagaatgttttc-tctgatcaagaacg-aaagttagaggttcgaaggcgatcagataccgccct-agttctaaccataaacgatgccagccagcaatccgccga--agttcct-----ccgatgactcggcgggcggc-ttccgggaaacca--aagcttttgggttccgggggaagtatggttgcaaagct-gaaacttaaaggaattgacggaagggcaccaccaggagtggagcctgcggcttaatttgactcaacacgggaaacctcaccaggcccggacaccgggaggattgacagattga-----tagctctttcttgattcggtgggtggtggtgcatggccgttcttagttggtggagcgatttgtctggttaattccgataacgaacgagactctagcctgctaactagtcgcttctagcatcct---------------------------------------------------tttgcg-------ctgctggcg-------------------------------------------------------------------------------------------------------------------------------------------acttctgatcttcttagagggacag-gcggc-t-----tctagccgcacgagattgagcaataacaggtctgtgatgcccttagatgttctgggccgcacgcgcgctacactgaaggaatcagcgtgt---------------actccctggccgaaagg----tccgggtaacccgct----gaacctccttcgtgc-tagggattggggcttgcaattgttccccatgaacgaggaattcccagtaagcgcgagtcataagctcgcgttgattacgtccctgccctttgtacacaccgcccgtcgcta-ctaccgattga-atgatttagtgaggtcttcggaccggtgggcgcgggggtt-------------------------------------cgccctca-cgat--tcc-accgggaagatgcccaaacttgatcatttagaggaagtaaaagtcgtaacaaggtttccgt-------------------------
>Halicryptus_spinulosus
----------------------agtcatatgcttgtctcaaagattaagccatgcatgtctaagtacagac----ggataa--aaagtgaaaccgcgaatggctcattaaatcagttatggttcctttgatcg---ta--ctatcctacttggataactgtggta-attctagagctaatacatgcaa--tcaagctccga--cct----tac------------gggacgagcgc--ttttattagaccaaaa-ccaat-cgggcttcg------------------------gcacgg-----acgtttggtgactctggataacct-tgggctgatcgcaca-------------------------------gtct-cgcactggcgacttatctttcaaatgtctgccttatcaactttcgatggtaggttatgtgcctaccatggtcgtaacgggtaacggggaatcagggttcgattccggagagggagcatgagaaa-cggctaccacatccaaggaaggcagcaggcacgcaaattacccactcccggcacggggaggtagtgacgataaataacaatacgggactcatt-cgaggccccgtaattggaatgagtacactttaaatcctttaacgaggatccattggagggcaagtctggtgccagcagccgcggtaattccagctccaatagcgtatactaaagttgttgcagttaaaaagctcgtagttggatctgggg-cttaggctgg-------------------------------------------cggtccatc------tctggtgg-ttactgcct-gtcctggc--ctac---------ctcccggt-----------------------------------------------------------------------------------------ctatccttcttgctcttgaatg-agtg----agtcgggtt--gc------cgg-aacgtttactttgaaaaaattagagtgttcaaa-gcaggct------------------gcttgcctgaataatg-gtgcatggaataatggaataggacc-tcggttctattttgttggtt-ttcggaa---catgaggtaatgattaagagggacgg-acgggggcattcgtactgctgcgttagaggtgaaattcttggatcgcagcaagacgaacaacagcgaaagcatttgccaagaatgttttc-attaatcaagaacg-aaagtcagaggttcgaaggtgatcagataccgccct-agttctgaccataaacgatgccaactagcgatccgccgg--agttact-----acaatgactcggcgggcagc-ttccgggaaacca--aagtctttgggttccgggggaagtatggttgcaaagct-gaaacttaaaggaattgacggaagggcaccaccaggagtggagcctgcggcttaatttgactcaacacgggaaatctcacccggtccggacactgttaggattgacagattga-----tagctctttcttgattcagtgggtggtggtgcatggccgttcttagttggtggagcgatttgtctggttaattccgataacgaacgagactctggcctactaaatagttagtc----gatcc----------------------------------------------------caaggt--------tgtcggct-------------------------------------------------------------------------------------------------------------------------------------------------taacttcttagagggacaa-gcggc-g-----tttagccgcacgagattgagcaataacaggtctgtgatgcccttagatgtccggggctgcacgcgcgctacactgaaggaatcagcgtgcata------------tatccttttccggaagg----aatgggtaacccgag----gaacctccttcgtgc-tagggatagggaattgcaattatttcccttgaacgaggaattcccagtaagcgtgagtcataagctcgtgttgattacgtccctgccctttgtacacaccgcccgtcgcta-ctaccgattga-atgatttagtgaggtcttcggactggtccctgcgagaggggcaa---------------------------------ccctcgcg-ccgg--tgctgctgggaagatgaccaaacttgattatttagaggaagtaaaagtcgtaacaaggtttccgt-------------------------
>Heteromysis_sp.
----------------------agtcatatgcttgtctcaaagattaagccatgcatgtctaagtacagac----cgatttacacggtgaaaccgcgaatggctcattaaatcagttatggttcattggatct---ta-cccaagttacttggataactgtggta-attctagagctaatacatgcaa--ccaagctccga--ccg----caa------------gggaagagcgc--ttttattagatcaaaa-ccaat-cgggcttcg------------------------gtccgttc---ctatgtgatgactctgaataactt-tgagctgagcgcacg-------------------------------gtctccgcaccggcgccgcatctttcaagtgtctgccttatcagctttcgattgtaggttatgcgcctacaatggctataacgggtaacggggaatcagggttcgattccggagagggagcctgagaaa-cggctaccacatctaaggaaggcagcaggcacgcaaattacccactcccggcacggggaggtagtgacgaaaaataacgatgcgggactcttc-cgaggcttcgcaatcggaatgaatgaactttaaatcctttcttgaggatccattggagggcaagtctggtgccagcagccgcggtaattccagctccaatagcgtatattaaagctgttgcggttaaaaagctcgtagttggatctcagt-tccggaacga-------------------------------------------cggtgcgcc------ctcggcgatttactgtc--gttctgaa--cagc---------tagtcggc-----------------------------------------------------------------------------------------ttgcacggggtgctctttaccg-agtg----tctcgcgtg--gc------cgg-cacgtttactttgaaaaaattagagtgctcaaa-gcaggct-------------------atcgcctgaatagtt-gtgcatggaataatggaataggacc-tcggttctattttgttggtt-ttaagaa---cccgaggtaatgattaatagagacgg-acgggggcattcgtattgcaacgctagaggtgaaattcttggaccgttgcaagacgtactactgcgaaagcatttgccaagaacgttctc-attaatcaagaacg-aaagttagaggttcgaaggcgatcagataccgccct-agttctaaccataaacgatgctgactagcgatccgtctg--tgttaat-----cccatgactagacgggcagc-ttccgggaaacca--aagtctttgagttccgggggaagtatggttgcaaagct-gaaacttaaaggaattgacggaagggcaccaccaggagtggagcctgcggcttaatttgactcaacacggggaacctcaccaggcccggacactggaaggattgacagattga-----gagctctttcttgattcagtgggtggtggtgcatggccgttcttagttggtggagcgatttgtctggttaattccgacaacgaacgagactctagcctgctaactagtcgtgg----ggtct----------------------------------------------------acatac----aagtgccccacg-------------------------------------------------------------------------------------------------------------------------------------------------cagcttcttagagggataa-gcggc-a-----tctagccgcacgagattgagcaataacaggtctgtgatgcccttagatgttctgggccgcacgcgcgctacactgaaggtatcagcgtgt---------------tttccctgtccgagagg----accgggtaacccgtt----gaaacaccttcgtga-tagggattggggcttgaaattgttccccattaacgaggaattcccagtaagcgcaagtcatcagcttgcgttgattacgtccctgccctttgtacacaccgcccgtcgcta-ctaccgattga-atgatttagtgaggccttcggactggcgctctttgttgtcttc----------------------------------ggacagcatcggg--cta-gccggaaagatgtccaaacttgatcatttagaggaagtaaaagtcgtaacaaggtttccgt-------------------------
>Homarus_americanus
------ggttgatcctgccagtagtcatatgcttgtctcaaagattaagccatgcatgtgtaagtacaagc----cgattt--aaggcgaaaccgcgaatggctcattaaatcagctatgtttcattggatctgtaaa--cccacttacttggataactgtggca-attctagagctaatacatgcaa--ttggtctctga--ccg----caa------------gggaagagcgc--ttttattagttcaaaa-ctggt-cgggccccg------------------------gtccgtaacccacctgtggtgaatctgaataactt-cgggctgagcgcacg-------------------------------gtctccgcaccggcgccgcttctttcaagtgtctgccttatcagctttcgattgtaggttatgcgcctacaatggctataacgggtaacggggaatcagggttcgattccggagagggagcctgagaaa-cggctaccacatctaaggaaggcagcaggcacgcaaattacccactcccggcacggggaggtagtgacgaaaaataacgatgtgagtctcatc-cgaggcctcgcaatcggaatgagtacactttaaatcctttaacgagtatccattggagggcaagtctggtgccagcagccgcggtaattccagctccaatagcgtatattaaagttgttgcggttaaaaagctcgtagttggatctcagt-tccggactga-------------------------------------------cggtgcacc----g-cccggtgt-ttactgtcacgctccgaa--cagcc---g--ccccgccggc-----------------------------------------------------------------------------------------tcgcacgggatgctctttgtcg-agtg----tcccgagtg--gc------cgg-agagtttactttgaaaaaattagagtgctcaga-gcaggct------attt-------gaatggcccgaatggtg-atgcatggaataatggaataggacc-tcggttctattttgttggtt-ttcggaa---ccagaggtaatgactaatcggaacag-gcgggggcattcgtattgcgacgctagaggtgaaattgttggaccgtcgcaagacgaactactgcgatagcatttgccaaggatgttttc-attaatcaagaacg-aaagttagaggttcgaaggcgatcagataccgccct-agttctaaccataaacgatgccaactagcgatccgccgg--cgttatt-----cccatgacccggcgggcagc-ttccgggaaacca--aagtctttgggttccgggggaagtatggttgcaaagct-gaaacttaaaggaattgacggaagggcaccaccaggagtggagcctgcggcttaatttgactcaacacgggaaacctcaccaggcccagacaccggaaggattgacagattga-----gagctctttctcgattcggtgggtggtggtgcatggccgttcttagttggtggagcgatttgtctggttaattccgataacgaacgagactctggcctactaagtagtcgacg----gatct----------------------------------------------------ccagaa-----aatggtgtccagt-----------------------------------------------------------------------------------------------------------------------------------------tcgcaacttcttcttagagggataa-gcggc-aa---ttctagccgcacgagattgagcaataacaggtctgtgatgcccttagatgttctgggccgcacgcgcgctacactgaagggatcaacgagt---------------tttccccctccgagagg----agcgggtaacccgtt----caaagcctttcttga-tagggattggggcttgcaattgtttcccatgaacgaggaattcccagtaagtgcaagtcatcagcttgcgctgactacgtccctgccctttgtacacaccgcccgtcgcta-ctaccgattga-atgatttagtgaggccttcggactggcgctcttggattgtcggcc----ccgttgcccgcgagggttttctggg--gtcgtcgcc-tcga--gct-gacggaaagatgtccaaacttgatcatttagaggaagtaaaagtcgtaacaaggttccgta-ggtgaacctg--------------
>Limulus_polyphemus
----------gatcctgccagtagtcatatgcttgtttcaaagattaagccatgcatgtctaagtacatgc----cgaaat--aaggtgaaaccgcgaatggctcatt-atccagccgttgttccttagatcg---ta--ctttcctacttggataactgtggta-attctagagctaatacatgcaa--caaagctccga--cct----cac------------gggacgagcgc--ttttattagaccaaga-ccaat-cggacttcg------------------------gtccgca----aatgatggtgactctggataactt-ttggctgatcgcacg-------------------------------gtct-agcaccggcgacgcatctttcaagtgtctgccttatcaactgtcgatggtaggttatgcgcctaccatggtcgtaacgggtaacggggaatcagggttcgattccggagagggagcctgagaaa-cggctaccacatccaaggaaggcagcaggcgcgcaaattacccactcccagaacggggaggtagtgacgaaaaataacgatacgggactctat-cgaggccccgtaattggaatgagtacactctaaatcctttaacgaggatctattggagggcaagtctggtgccagcagccgcggtaattccagctccaatagcgtatattaaagttgttgcggttaaaaagctcgtagttggatctcagt-tctagactgg-------------------------------------------cggtccgct-------ttggcgg-ttactgcct-ggcctaaa--catc---------ctgccggt-----------------------------------------------------------------------------------------tttccctcggtgcccttgattg-agtg----tcttgggtg--gc------cgg-cacgtttactttgaaaaaattagagtgctcaaa-gcaggcg------------------caacgcctgaataatg-gtgcatggaataatggaataggacc-tcggttctattttgttggtt-ttcggaa---cacgaggtaatgattaagagggacag-acgggggcattcgtattgcgacgctagaggtgaaattcttggaccgtcgcaagacgaactactgcgaaagcatttgccaagaatgttttc-attaatcaagaacg-aaagttagaggttcgaaggcgatcagataccgccct-agttctaaccataaacgatgccaaccagcgatccgcctg--agttcct-----caaacgactcggcgggcagc-ttccgggaaacca--aagtgtttgggttccgggggaagtatggttgcaaagct-gaaacttaaaggaattgacggaagggcaccaccaggagtggagcctgcggcttaatttgactcaacacggggaaactcacccggcccggacactggaaggattgacagattaa-----gagctctttcttgattcagtgggtggtggtgcatggccgttcttagttggtggagcgatttgtctggttaattccgataacgaacgagactctagcctattaaatagacgacc----gatca----------------------------------------------------cacgtg----------tcggtc-------------------------------------------------------------------------------------------------------------------------------------------------gatcttcttagagggacaa-gcggc-g-----tttagccgcacgagacagagcaataacaggtctgtgatgcccttagatgtccggggccgcacgcgcgctacactgaaggaatcagcgtgtgat------------tgcccctgtccggtagg----actgggtaacccgtt----gaacctccttcgtga-tagggataggggcttgtaattattccccttgaacgaggaattcccagtaagcacgagtcatcagctcgtgttgattacgtccctgccctttgtacacaccgcccgtcgcta-ctaccgattga-atgatttagtgaggtcttcggactggctgccggagcggctctc----------------------------------gggtcgcg-cctg--tgt-gccggaaagatgaccaaacttgatcatttagaggaagtaaaagtcgtaacaaggtttccgtaggtgaacctgc-------------
>Mantis_religiosa
----------------------agtcatatgcttgtctcaaagattaagccatgcatgtctcagtgcaagc----caaatt--aaggtgaaaccgcgaatggctcattaaatcagttatggttccttagatga---tg--cacagttacttggataactgtggta-attctagagctaatacatgcaa--ctaggtcccga--ccg----gcaac----------ggaagggacgc--ttttattagatcaaaa-ccaat-cggtcttcg------------------------ggccgtt----tgtcttggtgactctgaataaatt-gtggcagatcgcacg-------------------------------gcctccgagccggcgacgcatctttcaaatgtctgccttatcaactgtcgatggtaggttctgcgcctaccatggttgtaacgggtaacggggaatcagggttcgattccggagagggagcctgagaaa-cggctaccacatccaaggaaggcagcaggcgcgcaaattacccactcccggcacggggaggtagtgacgaaaaataacgatacgggactcatc-cgaggccccgtaatcggaatgagtacactttaaatcctttaacgagtatccattggagggcaagtctggtgccagcagccgcggtaattccagctccaatagcgtatattaaagttgttgcggttaaaaagctcgtagtcggacttgtgt-cccacgctgc-------------------------------------------cggttcacc--gcccgtcggtgtttaactggcatgcacgtgtggacgtc--------ctgccggtggcccgagccggc----------------------------------gcgggtctcgcacccgtcgtccggggaaggccta---tgatacctgtcgcggtgctcttaaccg-agtg----tcccgatgg--gc------cgg-cacgtttactttgaacaaattagagtgcttaaa-gcaggca----------------gcatccgcctgaatactgagtgcatggaataatggaataggacc-tcggttctattttgttggtt-ttcggaa-tccccgaggtaatgatcaatagggacag-acgggggcattcgtattgcgacgttagaggtgaaattcttggatcgtcgcaagacggaccgaagcgaaagcatttgccaagaatgttttc-tctgatcaagaacg-aaagttagaggttcgaaggcgatcagataccgccct-agttctaaccataaacgatgccagccagcaatccgccga--agttcct-----ccgatgactcggcgggcggc-ttccgggaaacca--aagcttttgggttccgggggaagtatggttgcaaagct-gaaacttaaaggaattgacggaagggcaccaccaggagtggagcctgcggcttaatttgactcaacacgggaaacctcaccaggcccagacaccgggaggattgacagattga-----gagctctttcttgattcggtgggtggtggtgcatggccgttcttagttggtggagcgatttgtctggttaattccgataacgaacgagactctagcctattaactagtcgtttccggtatcc----------------------------------------------------tctgtg-------ctaccggcg-------------------------------------------------------------------------------------------------------------------------------------------acaaatgatcttcttagagggacag-gcggc-t-----tctagccgcacgagattgagcaataacaggtctgtgatgcccttagatgttctgggccgcacgcgcgctacactgaaggaatcagcgtgt---------------cttccctggccgaaagg----tccgggtaacccgct----gaacctccttcgtgc-tagggattggggcttgcaattgttccccatgaacgaggaattcccagtaagcgcgagtcataagctcgcgttgattacgtccctgccctttgtacacaccgcccgtcgcta-ctaccgattga-atgatttagtgaggtcttcggaccggtgggcgagggggtc-------------------------------------ctcctctt-cgat--tcc-accgggaagatgcccaaacttgatcatttagaggaagtaaaagtcgtaacaaggtttccgt-------------------------
>Mastigoproctus_giganteus
-------------cctgccagtagtcatatgcttgtctcaaagattaagccatgcatgtctaagtacatgc----ctaagc--aaggtgaaaccgcgaatggctcattaaatcagttatggttccttagatcg---ta--cctttttacttggataactgtggta-attctagagctaatacatgcag--cagagctccga--cct----tcg------------gggacgagcgc--ttttattagaccaaga-ccaat-cgggcttcg------------------------gtccgaa----actcctggtgactctggataactt-tgagcagatcgcacg-------------------------------gtct-cgtaccggcgacgcatctttcaagtgtctgccttatcaactgtcgatggtaggttatgcgcctaccatggtcgtaacgggtaacggggaatcagggttcgattccggagagggagcctgagaaa-cggctaccacatccaaggaaggcagcaggcgcgcaaattacccactcccggcacggggaggtagtgacgaaaaataacaatacgggactctat-tgaggcctcgtaattggaatgagtacactctaaatcctttaacgaggatctattggagggcaagtctggtgccagcagccgcggtaattccagctccaatagcgtatattaaagttgttgcggttaaaaagctcgtagttggatctcagt-tccagacggg-------------------------------------------tggtccacc----g-cccggtgg-ctactgccc-ggcctgaa--caatc--------tcgccgg------------------------------------------------------------------------------------------ttttccttgattctcttcaccg-agtg----tcttgggtg--ac------cgg-cacgtttactttgaaaaaattagagtgcttaaa-gcaggcg------------------taacgccagaataatg-gtgcatggaataatggaataggacc-tcggttctattttgttggtt-ttcggaa---cacgaggtaatgattaagagggacag-acgggggcattcgtattgcgacgctagaggtgaaattcttggaccgtcgcaagacgaactactgcgaaagcatttgccaagaatgttttc-attaatcaagaacg-aaagttagaggttcgaaggcgatcagataccgccct-agttctaaccataaacgatgccaaccagcgatccgcctg--agttcct-----caactgactcggcgggcagc-ttccgggaaacca--aagtgtttgggttccgggggaagtatggttgcaaagct-gaaacttaaaggaattgacggaagggcaccaccaggagtggagcctgcggcttaatttgactcaacacgggaaaacttacccggcccggacactggaaggattgacagattaa-----gagctctttcttgattcagtgggtggtggtgcatggccgttcttagttggtggagcgatttgtctggttaattccgataacgaacgagactctagcctactaaataggggacc----gatca----------------------------------------------------ctgaag----------tcggtc-------------------------------------------------------------------------------------------------------------------------------------------------cgtcttcttagagggacaa-gcggc-g-----tttagccgcacgagacagagcaataacaggtctgtgatgcccttagatgtccggggccgcacgcgcgctacactgaaggaatcagcgtgc--t------------catcgctgtccggaagg----actgcgtaaccccat----caacctccttcgtga-tggggataggggcttgtaattgttccccttgaacgaggaattcccagtaagcacgagtcataagctcgtgttgattacgtccctgccctttgtacacaccgcccgtcgcta-ctaccgattga-atgatttagtgaggtcttcggactggcgctcggagcggccacc----------------------------------gtgttgcg-ccgg--cgt-gccggaaagatgaccaaacttgatcatttagaggaagtaaaagtcgtaacaaggtttccgtaggtgaacctgcggaag--------
>Mecaphesa_asperata
----ctggttgatcctgccagtagtcatatgcttgtctcaaagattaagccatgcatgtctaagtacatgc----cgtatt--aaggcgaaaccgcgaatggctcattaaatcagttatggttccttggatcg---ta--ccttactacttggataactgtggca-attctagagctaatacatgcag--cagagctccga--cct----tcg------------gggacgagcgc--ttttattagaccaaaa-ccaat-cggacctcgt-----------------------gtccgta----ctttgtggtgactctgtataactt-tgggctgatcgcacg-------------------------------ggct-cgtcccggcgacgtatctttcaagtgtctgccttatcaactttcgatggtaggttacgcgcctaccatggtcgtaacgggtaacggggaatcagggttcgattccggagagggagcctgagaaa-cggctaccacatccaaggaaggcagcaggcgcgcaaattacccactcccagaacggggaggtagtgacgaaaaataacaatacgggactcttt-tgagaccccgtaattggaatgagtacactctaaatcctttaacgaggatccattggagggcaagtctggtgccagcagctgcggtaattccagctccaatagcgtatattaaagttgttgcggttaaaaagctcgtagttggatctcagt-tccagacggg-------------------------------------------tggtccgcc----t-accggtgg-ttactgcct-gttctgaa--cagc---------cagccgg------------------------------------------------------------------------------------------tttctcttgatgatcttcaccg-gttg----tcttgggtg--ac------cgg-caagtttactttgaaaaaattagagtgctcaaa-gcaggcg------------------tgacgcctgaataatg-gtgcatggaataatggaataggacc-tcggttctattttgttggtt-ttcggaa---cacgaggtaatgattaagagggacag-acgggggcattcgtattgcgacgctagaggtgaaattcttggaccgtcgcaagacgaactactgcgaaagcatttgccaagaatgtttcc-attaatcaagaacg-aaagttagaggttcgaaggcgatcagataccgccct-agttctaaccataaacgatgccagccagcgatccggctg--tgttcct-----caaatgacacgccgggcagc-ttccgggaaacca--aagcctttgggttccgggggaagtatggttgcaaagct-gaaacttaaaggaattgacggaagggcactaccaggaatggagcctgcggcttaatttgactcaacacgggaaaacttacccggcccggacacaggaaggattgacagattaa-----gagctctttcttgattctgtgggtggtggtgcatggccgttcttagttggtggagcgatttgtctggttaattccgataacgaacgagactctggcctactaaatagacttcc----gatca----------------------------------------------------tctccg----------tcggac-------------------------------------------------------------------------------------------------------------------------------------------------gttcttcttagagggacaa-gcggc-g-----ttcagccgcacgagacagagcaataacaggtctgtgatgcccttagatgtccggggccgcacgcgcgctacattgaaggaatcagcgtgtgc-------------tttccctgtccgacagg----actgggtaacccgtt----gaacctccttcgtgc-ttgggataggaatttgtaattgcattccttgaacgaggaattcccagtaagcacgagtcataagctcgtgttgattacgtccctgccctttgtacacaccgcccgtcgcta-ctaccgattga-atgatttagtgaggtcttcagactgtttcccaatgctgttttc----------------------------------ggatggcg-ctgg--tgt-gacggaaagatgaccaaacttgatcatttagaggaagtaaaagtcgtaacaaggtttccgtagg----------------------
>Merope_tuber
------------------------tcatatgcttgtctcaaagattaagccatgcatgtctcagtgcaagc----caaatt--aaggtgaaaccgcgaatggctcattacatcagttatggttccttagatcg---tacccacttttacttggataactgtggta-attctagagctaatacatgcaaa-tcgagttccaa--cca----gagat----------ggaaggaatgc--ttttattagatcaaaa-ccaat-cggtaacaggcttgcttgtt-------------ttccgtt----tgacttggtgactctgaataactt-tgggctgatcgcacg-------------------------------gtct-cgtaccggcgacgcatctttcaaatgtctgccttatcaactgtcgatggtagtttctgcgactaccatggttgttacgggtaacggggaatcagggttcgattccggagagggagcctgagaaa-cggctaccacatccaaggaaggcagcaggcgcgcaaattacccactcccggcacggggaggtagtgacgaaaaataacgatacgggactcatc-cgaggccccgtaatcggaatgagtacactttaaatcctttaacgaggatcaattggagggcaagtctggtgccagcagccgcggtaattccagctccaatagcgtatattaaagttgttgcggttaaaaagctcgtagttgaatctgtgt-cccacactgt-------------------------------------------cggtacacc---gctcgcggtgcttaactggcatgtcttgtgggacgtc--------ctgccggtgggtttagcccg-----------------------------------------------------tcaaacggcggcccaactaaaaatcctatcacggtgctctttaccg-agtg----tcgagatgg--gc------cgg-tacgtttactttgaacaaattagagtgcttaaa-gcaggct---------------aaattttgcctgaatattctgtgcatggaataatggaataggacc-tcgtttctattttgttggtt-ttcggaa--gcacgaggtaatgattaatagggacaa-ctgggggcattcgtattgcgacgttagaggtgaaattcttggatcgtcgcaagacgtacagaagcgaaagcatttgccaaatgtgttttc-atcaatcaagaacg-aaagttagaggttcgaaggcgatcagataccgccct-agttctaaccataaacgatgccagctagcgatctgccga--cgttcct-----ccgatgactcggtaggcagc-ttccgggaaacca--aagcttttgggttccgggggaagtatggttgcaaagct-gaaacttaaaggaattgacggaagggcaccaccaggagtggagcctgcggcttaatttgactcaacacgggaaacctcaccaggcccagacactggaaggattgacagattga-----gagctctttcttgattcagtgggtggtggtgcatggccgttcttagttggtggagcgatttgtctggttaattccgataacgaacgagactctagcctgctaaataggcgtac----tttccggtatcttgaaggctcacctgcggggtcgttttacggccactgttgtgtgaggtttta-------ctaccggcgta-----------------------------------------------------------------------------------------------------------------------------------------caaacaattcttcttagagggacag-gcgac-a-----tttagtcgcacgagattgagcaataacaggtctgtgatgcccttagatgttctgggccgcacgcgcgctacactgaaggaatcagcgtgt---------------cttccctgtccgaaagg----accgggtaacccgtt----gaacctccttcgtgc-tagggattggggcttgcaattgttccccatgaacgaggaattcccagtaagcgcgagtcataagctcgcgttgattacgtccctgccctttgtacacaccgcccgtcgcta-ctaccgattga-atgatttagtgaggtcttcggactggcacacagcagcgtttca----------------------------------tacattgc-tgat--gtt-gctggaaagatgaccaaacttgattatttagaggaagtaaaagtcgtaacaaggtttcc---------------------------
>Milnesium_tardigradum
-tacctggttgatcctgccagtagtcatacgcttgtctcaaagattaagccatgcatgtctaagtacttgc----tttaac--aaggcgaaaccgcgaatggctcattaaatcagttatggttcactagatcg---ta-tcaatcctacatggataactgtggta-attctagagctaatacatgcaa--tgaagctgtctggcct----tgt------------gtcagcagcgc--agttattagattaaaa-ccaatataggctttcgg----------------------gtctatta---acttgttatgaatctgaataaccg--aagcaaagcgcatg-------------------------------gtct-cgtaccggcgctagatctttcaagtgtctgatctatcagc--ttgtcgttaggttatgttcctaacgtggcttcgacgggtaacggggtatcagggtccgataccggagagggagcctgagaaa-tggctaccacatccaaggaaggcagcaggcgcgcaaattacccactcccagttcggggaggtagtgacgaaaaataacgatgcgggagcataa-tgcttccccgtaatcggaatgagtacactttaaatcctttaacgaggatccattggagggcaagtctggtgccagcagccgcggtaattccagctccaatagcgtatattaaagttgctgcggttaaaaagcccgtagttggatctgggtgtttcgatgag-------------------------------------------tggtgcatc----tattcgatgt-ctactactc-catcgaca--ccac---------aagccaacca---------------------------------------------------------------------------------------tgtccttctatacccttcactg-ggcgtagataatgggcg--gt------tgg-aacgtttactttgaaaaaattagagtgctcaaa-gcaggcg-----------------tatggccttgaataatg-gtgcatggaataatggaataggacc-tcggttctatttgttggttt-tcaagag---ctcgaggtaatgataaagaggaacag-acgggggcattcgtattgcgacgttagaggtgaaattcttggatcgtcgcaagacgaactgctgcgaaagcatttgccaagaatgttttc-attaatcaagaacg-aaagttagaggttcgaaggcgatcagataccgccct-agttctaaccataaacgatgccaaccagcgatctgtcgg--tgtttat-----ttaacgactcgacaggcagc-ttccgggaaacca--aagtgcttaggttccgggggaagtatggttgcaaagct-gaaacttaaaggaattgacggaagggcaccaccaggagtggagcctgcggcttaatttgactcaacacgggaaaactcacccggcccggacactgtaaggattgacagattga-----gagctctttcttgattcggtgggtggtggtgcatggccgttcttagttggtggagcgatttgtctggtcaattccgataacgaacgagactctagcctactaaatagccagtc----gatcc----------------------------------------------------tcagcg----------tcgactgtac---------------------------------------------------------------------------------------------------------------------------------------atataaaagcttcttagagggacaa-gcggc-g-----tatagtcgcacgagattgagcaataacaggtctgtgatgcccttagatgtccggggccgcacgcgcgctacactgaagagatcagcgtgtttgtt---atatataaaacctgggccgaaagg----cttgggcaatccgtt----gaaacctcttcgtga-ttgggattgagctttgtaattatcgctcatgaacgaggaattcccagtaagcgcgtgtcataagcacgcgttgattacgtccctgccctttgtacacaccgcccgtcgcta-ctaccgattga-atgatttagtgaggccatcggatcggtcatcgtggctgtcgca----------------------------------agacggcc-tcga--atg-attgagaagatgaccaaactggctcatttagaggaagtaaaagtcgtaacaaggtttccgtaggtgaacctgcggaaggatcatta
>Nectonema_agile
------------ccccccgggatcaagcttgcttgtctcaaagattaagccatgcatgtgtcagtatgaac----tttaaa--aaagtgaaaccgcgaaaggctcattaaatcagttatggtttattagatcg-------tacgtttacatggatatctctggcattttctagagctaatacatgcaa---------------------gttttgtgttgtaaaagatacaaatgc--aattattagaacaaaa-ccaat-gagattggatgcatttccgtgt-----------gtttggtctcgttttttgttgactctagatagttt-tttgtgaatcgaacg-------------------------------gtct-cgtaccgttgaagtacctttcaaatgtctgacttatcaactttcgatggtaggttatatgcctaccatggtagttacgagtaacggggaatcagggttcgattccggagaaggagcctgagaaa-cggctgctacatccaaggaaggcagcaggcacgcaaattactcaatcccagtgcggggaagtagtgacgataaataactgggcaagtctctgttagagattgtgctatggcaatgagtacagtttaaattgattaacgagtatcaattggagggcaagtctggtgccagcagccgcggtaattccagctccaaaagcgtatattaaagttgttgcagttaaaaagctcgtagttggatttgggg-taacggtagt-------------------------------------------aactttttc----tttttgaaaa-atgttatta-gtccgacccagtg----------tttgcagt-----------------------------------------------------------------------------------------tttccttcattgcactttgctg-tgtg----atgtgtgtgaagc------tga-ggcgtttactttgaaaaaattagagtgcttaga-gcaagcg-------------------tatgcttgaatattg-ttgcatgggataatgaaataggacc-acggttctattttgttggtt-ttcggaa---accgaggaaatgatcgagaggaacag-ccgagggcattcgtattgtggcgctagaggtggaattcttggaccgccgcaagacgaacaaccgcgaaagcatttgccaagaatgttttc-attgatcaagaacg-aaagtcagaggttcgaaggcgattagataccgccgt-agttttgactataaacgatgtcgactggtgattcgcttggtgaatttt-----cgtttggccaagcgggcaac-cttcgggaaacca--aagtttttggattccggggggagtatggttgcaaagct-gaaacttaaaggaattgacggaagggcactaccaggagtggagcctgcggcttaatttgactcaacacggggaaacttacccgagccggacactttaaggattgacagattga-----aagctctttcttgatagagtggatggtggtgcatggccgttcacagttggtgaagtgatttgtctggttaattccgataacgaacgagactctagcctacttactagtgctgt----cgtgc----------------------------------------------------cttatattcgcgtgtgttggtgagttgtagccgttaaaagctgcgcttattaatatattgtgtgtataaag------------------------------------------------------------------------------------ggcggcatgctgctgcttcttagaggaacaa-atgcc-tattgtggtagtcatatgagagagagcaataacaggtctgtgatgcccttagatgtccggggctgcacgcgcgctactctaatcgtgtcagtgtgctt-------------tgtactaatgcgaaag-----catgagttaatcatt----gaaactcgtgcgtga-taggaatagagaattgcaattatttctcttgaacgaggaattcctagtaagtgcaggtcatcaacttgcgttgattacgtccctgccctttgtacacaccgcccgtcgcta-ctaccgattga-atgacttagcgagattctcggactgaagttaagtgactctaa-----------------------------------caggttat-ttac--nnc-ttcggaaagttgatctagctcggttatttc--------------------------------------------------------
>Orthoporus_sp._JMM-2003c
----------------------agtcatatgcttgtctcaaagatt-agccatgcatgtctaagtacatgc----cttaaa--aaggtgaaaccgcgaatggctcattaaatcagtcatggtttactagaccg---at--caatcctacttggataactgtggta-attctagagctaatacatgcca--agatgctcctg--ccc----tcgt-----------ggttcgagcgc--atttattagaccaaaa-ccgat-cgggtgcttcggt--------------------gcccgtca---gtttgtggtgactctggataacta-tgagcagatcgcacg-------------------------------gtctttgcgccggcgacgtatctttcaaatgtctgccttatcaactgtcgatggtaggctacttgcctaccatggttgtaacgggtaacggagaatcagggttcgattccggagagggagcctgagaaa-cggctaccacatccaaggaaggcagcaggcacgcaaattacccactctcagaacgaggaggtagtgacgaaaaataacaatgcgggactctta-cgaggccccgtaattggaatgagtccactttaaatcctttaacgaggacctattggagggcaagtctggtgccagcagccgcggtaattccagctccaatagcgtatattaaagttgttgcggttaaaaagctcgtagttggatgtcagt-tgcgggcggg-------------------------------------------tggtccacc----gttttggtggcttactaccc-gtcccgctacctac---------catccggcc----------------------------------------------------------------------------------------cctcccgctatgctcttcaccg-ggtg----tggtgggtg--gc------cgg-aacgtttactttgaaaaaattagagtgctcaaa-gcaggca---------t-------gtcttgcctgaatacct-cagcatggaatgatggaacaggacc-tcggttctattttgtcggtt-ttcggaa--ttccgaggtaatgattaatagggacag-acgggggcattcgtattgcggcgctagaggtgaaattcttggaccgtcgcaagacgaactaaagcgaaagcatttgccaagaatgttttc-attaatcaagaacg-aaagttagaggttcgaaggcgatcagataccgccct-agttctaaccataaacgatgccaaccagcgatccgccgg--agttcct-----ccaatgacccggccggcagc-ttccgggaaacca--aagtatttgggttccgggggaagtatggttgcaaagct-gaaacttaaaggaattgacggaagggcaccaccaggagtggagcctgcggcttaatttgactcaacacgggaaaactcacccggcccggacactggaaggattgacagattga-----gagctctttcttgattcagtgggtggtggtgcatggccgttcttagttggtggagcgatttgtctggttaattccgataacgaacgagactctagcctgctaaataggtggtc----gattc----------------------------------------------------tctgaa-------agtcggcct-------------------------------------------------------------------------------------------------------------------------------------------------gctcttcttagagggacaa-gcggc-g-----ctcagccgcacgaaattgagcaataacaggtctgtgatgcccttagatgtccggggccgcacgcgcgctacactgaaggaatcaacgtgtgtt------------tgcccccgtccggaagg----acagggtaatccgtt----gaacctccttcgtga-tagggactggggcttgaaattcttgcccacgaacgaggaattcccagtaagcgcgagtcataagctcgtgttgattacgtccctgccctttgtacacaccgcccgtcgcta-ctaccgattga-atgatttagtgaggtcttcggactggggcccggcgagacctcctctgtg----------------------------gggtctta-ccggttcgt-ctcggaaagatgaccgaacttgaccatttagaggaagtaaaagtcgtaacaaggtttccgt-------------------------
>Pandinus_imperator
-------------------------catatgcttgtctcaaagattaagccatgcatgtctaagtacaagc----caaaat--aaggtgaaaccgcgaatggctcattaaatcagttacggttccttagacta---ta--ctttcctacttggataactgtggta-attctagagctaatacatgcat--ctgagctccga--cct----tcg------------gggacgagcgc--ttttattagaccaaga-ccaat-cggactcag------------------------gtccgca----aaacgtggcgactctggataactt-tgggcggatcgcacg-------------------------------gtct-agcaccggcgacgtatctttcaagtgtctgccttatcaactttcgatggtaggttatgcgcctaccatggtcgttacgggtaacggggaatcagggttcgattccggagagggagcctgagaaa-cggctaccacatccaaggaaggcagcaggcgcgcaaattacccactcccggcacggggaggtagtgacgaaaaataacaatacgggactctat-tgaggccccgtaattggaatgggtacactctaaaccctttaacgaggatctattggagggcaagtctggtgccagcagccgcggtaattccagctccaatagcgtatattaaagttgttgcggttaaaaagctcgtagttggatctcggt-tccggactgt-------------------------------------------cggtccgcc----g-acaggcgg-ttactggca-ggaccgga--cgtc---------tagccgg------------------------------------------------------------------------------------------cctccctcggtgctcttcaccg-ggtg----tcttgggtg--tc------cgg-cacgtttactttgaaaaaattagagtgctcaaa-gcaggcg------------------acctgcctgaataatg-gtgcatggaataatggaataggacc-tcggttctattttgttggtt-ttcggaa---cacgaggaaatgattaagagggacag-acgggggcattcgtattgcgacgctagaggtgaaattcttggaccgtcgcaagacgaactactgcgaaagcatttgccaagaatgttttc-attaatcaagaacg-aaagttagaggttcgaaggcgatcagataccgccct-agttctaaccataaacgatgccaaccagcgatccgcctg--agttcct-----caaatgactcggcgggcagc-ttccgggaaacca--aagtctctgggttccgggggaagtatggttgcaaagct-gaaacttaaaggaattgacggaagggcaccaccaggagtggagcctgcggcttaatttgactcaacacgggaaaacttacccggcccggacaccggaaggattgacagattaa-----tagctctttcttgattcggtgggtggtggtgcatggccgttcttagttggtggagcgatttgtctggttaattccgataacgaacgagactctagcctactaaatagacgagc----gatta----------------------------------------------------tacgag----------tcgctc-------------------------------------------------------------------------------------------------------------------------------------------------ggacttcttagagggacag-gcggc-t-----tacagccgcacgagacagagcaataacaggtctgtgatgcccttagatgtccggggccgcacgcgcgctacactgaaggatgcagcgtgcgtt------------tacccctgtccggaagg----actgggtaacccctt----caacctccttcgtga-tagggataggggattggaattattccccttcaacgaggaattcccagtaagcgcgagtcataagctcgcgttgattacgtccctgccctttgtacacaccgcccgtcgcta-ctaccgattga-atgatttagtgaggtcttcggactggcgcccggagcggctcgc----------------------------------gggtcgcg-ccgg--tgt-gccggaaagatgaccgaacttgattatttagaggaagtaaaagtcgtaacaaggtttccgt-------------------------
>Panulirus_argus
----ctggttgatcctgccagtagtcatatgcttgtctcaaagattaagccatgcatgtgtaagtacaggc----cgactt--aaggcgaaaccgcgaatggctcattaaatcagctatgattcattggatctgtaaa--cccacttacttggataactgtggta-attctagagctaatacatgcac--cacgtctctga--ccg----caa------------gggaagagcgc--ttttattagttcaaaa-tcagt-cgggcctcg------------------------gtccgttacccatgtgtggtgaatctgaataactt-ctcgctgagcgcagg-------------------------------gtctccgcaccggcgccgcatctttcaagtgtctgccttatcagctttcgattgtaggttatgcgcctacaatggctataacgggtaacggggaatcagggttcgattccggagagggagcctgagaaa-cggctaccacatctaaggaaggcagcaggcacgcaaattacccactcccggcacggggaggtagtgacgaaaaataacgatgcgagactcatc-cgaggcctcgcaatcggaatgagtacactttaaatcctttaacgaggatccattggagggcaagtctggtgccagcagccgcggtaattccagctccaatagtgtatattaaagttgttgcggttaaaaagctcgtagttggatttcagt-tccggagtga-------------------------------------------cggttcacc----c-cccggtgc-ctactctcacgctccgaa--cagcc---gcaccccgcccgg-----------------------------------------------------------------------------------------ttgcacggggtg-tcttcatcg-agtg----tcccgagtg--gc------cgg-cacgtttactttgaaaaaattagagtgctcaga-gcaggct------gttt-------gaatggcttgaatgtct-atgcatggaataatggaataggacc-tcggttctattttgttggtt-ttcggaa---cccgaggtaatgactaataggaacag-gcgggggcattcgtattgcgacgctagaggtgaaattcttggaccgtcgcaagacgaactactgcgaaagcatttgccaaggatgttttc-attaatcaagaacg-aaagttagaggttcgaaggcgatcagataccgccct-agttctaaccataaacgatgctgactagcgatccgccgg--cgttatt-----cccatgacccggcgggcagc-ttccgggaaacca--aagtctttgagttccgggggaagtatggttgcaaagct-gaaacttaaaggaattgacggaagggcaccaccaggagtggagcctgc-gcttaatttgactcaacacgggaaatctcacccggcccggacaccggaaggattgacagattga-----gagctctttctcgattcggtgggtggtggtgcatggccgttcttagttggtggagcgatttgtctggttaattctgataacgaacgagactctagcctattaactagtcgacg----gatct----------------------------------------------------ccagcatgctccgtggtgtccagt-----------------------------------------------------------------------------------------------------------------------------------------acgcaacttcttcttagagggataa-gcggc-aa---ttctagccgcacgagattgagcaataacaggtctgtgatgcccttagatgttctgggccgcacgcgcgctacactgaagggaccaacgtgt---------------tgtccccctccgagagg----agcgggtaacccgtt----caaaccccttcatga-tagggattggggcttgcaattgtttcccatgaacgaggaattcccagtaagcgcaagtcattagcttgcgttgattacgtccctgccctttgtacacaccgcccgtcgcta-ctaccgattga-atgatttagtgagg-cttcggaccggcgctcttggatgttgtac-----ccctcccccgcaagggtgcttggaggtgttctcgcc-tgga--gct-gacggaaagatgtccaaacttgatcatttagaggaagtaaaagtcgtaacaaggtttccataggtgaacctgcggaaggatcatta
>Peripatoides_novaezealandiae
----------------------agtcatacgcttgtctcaaagattaagccatgcacgtctaagtactcgccttgtctatt--aaagtgaaaccgcgaatggctcattaaatcagttatggttcactagatcg---tacctcatcctactcggataactgtggta-attctagagctaatacatgcaa--ctaggccctgc--ccggccgccttcacgggtggtcggaaagggcgc--cattatcagcccaaaa-ccgac-cgggttgcccaacagggctc-------------ccgtccttataccctttgacgactctggataaccttctagcggatcgccggtgaactaggtcggccgggcggtgacgtccgcgtccgacctacggcgactagtctttcgaatgtctgccttatcaactgtcgacggtaggttagacgcctaccgtggtcgtaacgggtgacggggaatcagggttcgattccggagagggagcctgagaaa-cggctaccacatccaaggaaggcagcaggcacgcaaattacccaatccctgcacggggaggtagtgacgaaaaataacgatacgggactcttaacgaggcctcgtaatcggaatgagtccgctctaaatcctttaacgaggatctatcggagggcaagtctggtgccagcagccgcggtaattccagctccgatagcgtatattaaagttgctgcggttaaaaagctcgtagttggatttgggttttcgggccgg-------------------------------------------cgggccgcc--gccttcgagcggcgcgtttccc-gccgcgcccccggaaccgcacggtcgcagag-----------------------------------------------------------------------------------------gcccccgcggtgctcttgagtg-agtg----tccgcggtc--tcgggtcgccg-aacgtttactttgaaaaaattagagtgctccag-gcaggccggtaaagcgtttttaaacccgcgcctgaatagtc-acgcatggaataatgaaagaggaccggtggtcctattttgttggtt-ttcgggattttccgccgtcatgattaagagggacgg-ccgggggcattcgtaccgcggcgcgagaggtgaaattctaggaccgtcgcgagacgaaccgttgcgaaagcatttgccaagaatgttttc-cttaatcaagaacg-aaagtcagaggttcgaaggcgatcagataccgccct-agttctgaccgtaaacgatgccacctgacgatccgccag--ggttact-----accatgactcggcgggcagc-ccccgggaaaccc--aagccttcgggttccgggggaagtatggttgcaaagct-gaaacttaaaggaattgacggaagggcaccaccaggagtggagcctgcggcttaatttgactcaacacggggaacctcacccggcccggacaccgcgaggattgacagattga-----gagctctttctcgattcggtgggtggtggtgcatggccgttcttagttggtggagcgatttgtctggttaattccgataacgaacgagactctagccggttaagtagcccgag----cggtt----------------------------------------------------tttgatctttgccgtccgttgcccccgtcctcggctgggcaggttagtcagtggtcatctgaccgttcgtgccctcacggcatgtgacgggaggggaagccgctttctcttcaagcttttgtcgagacggggcgcggagcataaccgaaggccgccggcttttaaggaagcttcttagagggacga-gcggc-g-----ttcagccgcccgagattgagcgataacaggtctgtgatgcccttagatgtccggggccgcacgcgcgctacactgaagggctcagcgtgctcgtt----------tctcccgagccgacagg----ctcggggaacccgtt----gaaaccctttcgtgc-tagggacagggacttgcaattgtgtccctccaacgaggaattcccagtaagcgcgagtcatcagctcgcgttgattacgtccctgccctttgtacacaccgcccgtcgcta-ctaccgattga-acgatttagtgaggtcttcggaccggtggtcgttccgagcgatttttttccctttcgcagggaggaatc--------gtgcgggg-tcgg--ccg-gccgggaagatgcccgaacttgatcgtttagaggaagtaaaagtcgtaacaaggtttccgt-------------------------
>Placopecten_magellanicus
caacctggttgatcctgccagtagtcatatgcttgtctcaaagattaagccatgcatgtctaagtacatac----tttttg--atggtgaaaccgcgaatggctcattaaatcagttatggttccttagatcg---ta--cgatcctacttggataactgtggca-attctagagctaatacatgcaa--aaaggcaccga--ctc------------------acggaggtgcga--ttttatcagtccaaaa-ccaat-cggtcgcaa------------------------ggccgt-----cactctggtgaatctggataactt-tgtgctgatcgcacg-------------------------------gccctagtgccggcgacgtatctttcaaatgtctgacctatcaactttcgatggtacgtgctatgcctaccatggttgtaacgggtaacggagaatcagggttcggttccggagagggagcatgagaaa-cggctaccacatccaaggaaggcagcaggcgcgcaaattacccactcctggcacggggaggtagtgacgaaaaataacaatacgggactcttt-cgaggccccgtaattggaatgagtacactttaaaccctttaacgagtatccattggagggcaagtctggtgccagcagccgcggtaattccagctccaatagcgtatattaaagttgttgcagttaaaaagctcgtagttggatctcagg-tccaggcttg-------------------------------------------cggtccact----c-cttggtgg-ctactgctc-gtcctgac--ctac---------ctcccggtt----------------------------------------------------------------------------------------ttacccttggtgctcttgattg-agtg----tctcgggtg--gc------cgg-aacatttactttg-aaaaattagagtgttcaaa-gcaggca------------------attcgcctgaataatg-gtgcatggaataatggaataggacc-tcggttctattttgttggtt-ttcggaa---cttgaggtaatgattatgagggacag-acgggggcattcgtattacggtgttagaggtgaaattcttggatcgccgtaagacgaactactgcgaaagcatttgccaagaatgttttc-attaatcaagatcg-aaagtcagaggttcgaagacgatcagataccgtcgt-agttctgaccataaacgatgccaactagcgatccgccgg--agttgct-----tcaatgactcggcgggcagc-ttacgggaaacca--aagtttttgggttccgggggaagtatggttgcaaagct-gaaacttaaaggaattgacggaagggcaccaccaggagtggagcctgc-gcttaatttgactcaacacgggaaaactcacccggcccggacactgtaaggattgacagattga-----gagctctttcttgattcggtgggtggtggtgcatggccgttcttagttggtggagcgatttgtctggttaattccgataacgaacgagactctagcctgctaaatagttcacc----gatcc----------------------------------------------------gctctg--------cgtcggtg-------------------------------------------------------------------------------------------------------------------------------------------------caacttcttagagggacaa-gtggc-g-----tttagccacacgagattgagcaataacaggtctgtgatgcccttagatgttaggggccgcacgcgcgctacactgaaggaatcaacgtgctct------------tatccttgcccggaagg----gttgggtaacccgtt----gaacctccttcgtgc-tagggattggggcttgtaattcttccccatgaacgaggaattcccagtaagcgcgagtcataagctcgcgttgattacgtccctgccctttgtacacaccgcccgtcgctacctaccgattga-ttggtttggtgagctcctcggattggtcccgacacggggggcaa---------------------------------ccctcgag-tcgg--tgc-gccgagaagacgagcaaacttgattatttagaggaagtaaaagtcgtaacaaggtttccgtaggtgaacctgcagaaggatcaagc
>Pliciloricus_sp.
---------------------tagtcatatgcttgtctcaaagattaagccatgcatgtctaagtacaaac----ttcttgtataagtgaaactgcgaatggctcattaaatcagttgtgttctcttagatcg---cg--tgttacaacatggataactgtggca-attctagagctaatacatgctt--taaattctcg---ttt----tgatgttttggcatcatacgggatgc--atttattatgccaaag-ccaac-cggctccgg------------------cttgccggaaccgttcagcttcgggcgactccagataattt---tgccgatcgtaag-------------------------------gcct-tgtgccgacgacggatctttcgagcgtctgccttgtcaactgtcgacggtaggctatgcgccaaccatggtgacaacgggtaacggggaatcggggttcgattccggagagggagcctgagaaa-cggctaccacttctaaggaaggcagcaggcgcgcaacttacccactcccgacacggggaggtagtgacgataaataacgatgcggtgctctta-tgagtcatcgcaatcggaatgagcacaatttaaatcctttagcgaggatctattggagggcaagcctggtgccagcagccgcggtaatcccagctccaatagcgtatattaaagttgctgcagttaaaaagctcgtagtcagaattcagg-tcttgccgcg-------------------------------------------tcggtcgca--ccttaattgggtcgtactggct-gtagctggcctcaa---------tgtccggt-----------------------------------------------------------------------------------------cctcggttgatgccttttagta-ggtg----ttggcagag--gt------cgg-agcatttactttgaacaaatcggaatgctcaaa-gtaagca-----------ctaattgtaacgctcgaacgtat-cagcatggaataatggaataagacc-tgtcgcttgtttcgttggtt-ttaaaga--ttgacaggtaatgatcaatagggactg-ccgggggcattcgtactgcggtgctagaggtgaaattcttggaccatcgcaagacgaacagaagcgaaagcgtttgccaagaatgttttc-gttgatcaagaacg-aaagtcggaggttcgaaggcgatcagataccgccct-agttccgaccgtaaacgatgccgactagaaatcagcctc--agtcgtc----ttttaagactaggctggcagc-tcccgggaaaccc--aagttttcgggttccgggggaagtatggttgcaaagct-gaaacttaaaggaattgacggaagggcaccaccaggagtggagcctgcggcttaatttgactcaacacggggcaacttacccggtccggacaccgttacgattgacagatcga-----gagctctttcacgattcggtgggtggtggtgcatggccgttcttagttggtggagtgatttgtctggttgattccgataacgaacgagacttcagtctactagttccctggtg----cagtc------------------------------------------------------ttc---------------------ggacttgttctgccctagcggttaggcagcgttaggcaactagcg------------------------------------------------------------------------------------------tttgctgagggtactagagagacca-acggt-------acaagccggaggaagcgaagcaataacaggtctgtgatgcccttagatgtccggggccgcacgcgcgctacaatgcaggagacaacgggtact------------tttcctagcctgataag---tgctgggtaatccctctttaaaaactccttcgtgg-tggggacagggacttgcaattgtttccctcgaaccaggaattcccagtaggtgtaagtcatcagcttgcgccgattacgtccctgccctttgtacacaccgcccgtcgcta-ctaccgattgg-atgatttagtgaggccttcggaggagttacccggtttagttaat---------------------------------tctaaact-gtgg--ttg-acatcaaagttggtcgaacttgctcatttagaggaagtaaaagtcgtaacaaggtttccgtaggtg--------------------
>Podura_aquatica
-tacctggttgatcctgccagtagtcatatgcttgtctcaaagattaagccatgcatgtctaagttcaagc----gaaaat--aaagtgaaaccgcgaatggctcattatatcagttatggttccttagatcg---ca---cttactacttggataactgtggta-attctagagctaatacatgcgt---tgagctccaa--ccc----tcgt-----------ggacggagcgc--ttttattagatcaaag-ccaat-cggactttcgg----------------------gttcgt-----tttgttggtgactctgaataactt---tgctgatcgcacg-------------------------------gtct-cgcaccggcgacgtatctttcaagtgtctgccttatcaactgtcgatggnaggttatgcgcctaccatggttgtaacgggtaacggggaatcagggttcgattccggagagggagcctgagaaa-cggctaccacatccaaggaaggcagcaggcgcgcaaattacccactcccggcacggggaggtagtgacgaaaaataacgatacggaactcata-cgaggctccgtaatcggaatgagtacactttaaatcctttaacgaggatctattggagggcaagtctggtgccagcagccgcggtaattccagctccaatagcgtatattaaagttgttgtggttaaaaagctcgtagttggatctcggt-ttcaggcggg-------------------------------------------cggtgcacc----t-tgcggtgt-ttactgtct-gcttggac--gatt---------ttgttagt-----------------------------------------------------------------------------------------tcgttcatggttctcttaatcg-agtg----ccttgagtg--gc------taa-cacgtttactttgaaaaaattggagtgctcaaa-gcaggcg-----------------ctacagcctgaacatta-gtgcatggaataatggaataggatc-tcggntctatttcgttggct-ttcggag----tcgaggtaatgattaatagggacag-acgggggcattcgnactgcgacgttagaggtgaaattcttggatcgncgcaagacgaactactgcgaaagcatttgccaagaatgttntc-attaatcaagaacg-aaagttagaggttcgaaggcgatcagataccgccct-agttctaaccataaacgatgtcgaccggcgatccgtcgt--cgttaat----attaatgactcgacgggcagc-ctccgggaaacca--gagtgtttggattccagggggagtatggttgcaaagct-gaaacttaaaagaattgacggaagggcaccaccaggagtggagcctgcggcttaatttgactcaacacgggaaatctcaccaggcccggacaccggaaggattgacagattga-----gagctctttcttgattcggtgggtggtggtgcatgnccgttcttagttggtggagcgatttgtctggttaattccgataacgaacgagactctggcctactaactagacgtca----gatcc----------------------------------------------------tttatg-------ggtctgtcg-------------------------------------------------------------------------------------------------------------------------------------------------tagcttcttagagggacgg-gcggc-g-----tttagccgcncgagaatgagcaataacaggtctgtgatgcccttagatgttctgggctgcacgcgcgctacactgaagaaatcagcgtgt---------------gttccctatccgaaagg----attgggaaacccgtt----gaaccttcttcgtga-tggggattggggattgcaattattccccatgaacgaggaattcccagtaggcgcgagtcataagcttgcgtcgattacgtccctgccctttgtacacaccgcccgtcgcta-ctaccgatcga-gtgatttagtgaggacttcggactggtcttcgatgtggctttc----------------------------------gggtcgtg-tcgg--agt-accggaaagatgcccaaacttgattacttagaggaagtaaaagtcgtaacaaggtttccgtaggtgaacctgcggaaggatc----
>Polyxenidae_sp.
----------------------agtcatatgcttgtctcaaagattaagccatgcatgtgtaagtacacac----catcct--aaggtgagaccgcgaatggctcattaaatcagttatggttcattagatgag--tc--caatcctacttggataactgtggca-attctagagctaatacacgcct--ccaagctctga--cct----atc------------gggacgagcgc--ttttattagaccaaga-ccaat-cggacttcg------------------------gtccgtt----tcctttggtgactctgaataacct-tttgaagatcgcacg-------------------------------rtct-cgaaccggcgacgcatctttcaaatgtctgccttatcaactgtcgatggtaggttatgcgcctaccatggttgtaacgggtaacggagaatcagggttcgactccggagagggagcctgagaaa-cggctgccacatccaaggaaggcagcaggcacgcaaattacccactcccggcacggggaggtagtgacgaaaaataacgatgcgggactcttc-cgaggccccgtaatcggaatgagtacactttaaatcctttaacgaggatcaattggagggcaagtctggtgccagcagccgcggtaattccagctccaatagcgtatactaaagttgttgcggctaaaaagctcgtagttggatttcagt-cgtaggccgg-------------------------------------------tggtccacc----g-cccggtgg-ctactgcct-ggcctggg--cacc---------ttgccggc-----------------------------------------------------------------------------------------tctcctgcgatgctcttgaccg-ggtg----tcgtgggtg--gc------cgg-aacgtttactttgaaaaaattagagtgctctaa-gcaggcg---------c--------tacagcctgaataaca-cagcatggaataatggaacaggacc-ttggttctgttttgttggtc-tttggaa---gccaaggtaatgattaatagggacgg-acgggggcattcgtattgcgacgctagaggtgaaattcttggaccgtcgcaagacgaactactgcgaaagcatttgccaagaacgttttc-attaatcaagaacg-aaagtcagaggttcgaaggcgatcagataccgccct-agatctgaccataaacgatgccaaccagcgatccgccgg--agttact-----cccatgactcggcgggcagc-ttccgggaaacca--aagtgtgtgggttccgggggaagtatggttgcaaagct-gaaacttaaaggaattgacggaagggcaccaccaggagtggagcctgcggcttaatttgactcaacacgggacacctcacccggcccggacaccggaaggattgacagactga-----gagctctttcttgattcggtgggtggtggtgcatggccgttcttagttggtggagcgatctgtctggttaattccgataacgaacgagactctagcctactaactaggcagtc----gatca----------------------------------------------------tttg------------tcggct-------------------------------------------------------------------------------------------------------------------------------------------------gttcttcttagagggataa-gcggc-t-----tttagccgcatgagattgagcaataacaggtctgtgatgcccttagatgtccggggccgcacgcgcgctacactgaaggaatcagcgtgtgtt------------tccccttgtccgagagg----accgggtaatccgct----gaacctccttcgtga-tagggatcggggcttgaaattattccccgtgaacgaggaattcccagtaagcgcgagtcataagctcgtgttgattacgtccctgccctttgtacacaccgcccgtcgcta-ctaccgattga-atgatttagtgaggtcttcggactgaggcccggcgaagctt--------------------------------------gctttg-ccga--cgc-tttggaaagatgatcgaacttgatcatttagaggaagtaaaagtcgtaacaaggtttccgt-------------------------
>Pontonema_vulgare
-aacctggttgatcctgccagtagtcatatgcttgtctcaaagactaagccatgcatgtctaagcacaaac----tatta---attgtgaagctgctaatggctcattataacagccatagtttactggttat---at--tccaattacatggataactgtggta-attctacagctaatacacgcat--caaaacacccg-actt----cga------------tggaggggtgcgatttgatta-cttcaaa-tcaat-cggact------------------------tcggtctg------atgtcaaatgatattgaacaattt---annnnaacgcacg-------------------------------gtccgagtattggcgacatatccttcaaatgtctgccttatcaactttcgatggtagattatgcgcctaccatggttgtaacgggtaacggagaattagggtttgattccggagagggagcctgagaaa-tggctaccacatccaaggaaggcagcaggcacgcaaattacccact-ccggcacggggaggtagtgacgaaaaataacaagctgg---tctct-atgagttccggcattgtaatgggaacaatttaaatcatttatcgaggatctattggagggcaagtctggtgccagcagccgcggtaattccagctccaatagcgtatattaaagttgttgcggttaaaaagctagtagttggatctacga-gcaagatctg-------------------------------------------tggtcgtcc-----agcttggga-ctactgcac-ggtctggt--ccttt--------tatctagt-----------------------------------------------------------------------------------------attcgattgttgctcttcactg-agtg----actctagtt--gc------tgg-aacgtttaccttganaaaattgaagtgctcaan-gcaggca-------------------tatgcctgaacattg-ctgcatgggataatagaataggact-tcggttctattttgttggtt-ttcggaa---cgcgaagtaatgattaataggaacag-acgggggcattcgtattgctgcgttagaggttaaattcttggatcgtagcaagacgaactactgctaaagcatttgccaagaatgttttc-attaatcaagaacg-aaagttagaggttcgaaggcgatcagataccgccct-agttctaaccgtaaacgatgttaactagcgattcgcagg--agttact-----ttaacggctctgcgagaagc-tcccgggaaacct--aagtgttcaaattccgggggaagtatggttgcaaagct-gaaacttaaaggaattgannnnnnnncaccaccaggagtggagcttgcggcttaatttgactcaacgcggggaaactcacttggtcaggacactgtaaggattgacagattga-----aagctctttcttgattcggtggatggtggtgcatggccgttcttagttggtggagtgatttgtctggttaattccgataacgaacgagactctatcttgctaactaggcgcag----attta----------------------------------------------------ttctg------------------------------------------------------------------------------------------------------------------------------------------------------------actgtagagcttcttagaaggacag-gggtt-------accaaccccacgagattgagcaataacaggtctgtgatgcccttagatgtccaaggctgcacgcgtgctacactgaagacggcaacatgtg--------------aacctaactcggaggag----tttggggaacccttt----taaacgtcttcgtgc-tagagattgggacttgtaattatttcccatgaacgaggaattcctagtaagtgcgagtcaacatctcgcgctgattacgtccctgccctttgtacacaccgcccgtcgcta-ctaccgattgg-atgtgttagtgaggttttccgactgggacaatgacggtcttgaa---------------------------------ctgccgtt-------cgt-cttggaaagatcatcgaactaatatatctagaggaagtaaaagtcgtaacaaggtttccgtaggtgaacctgcagaaggatca---
>Priapulus_caudatus
-aacctggttgatcctgccagtagtcatatgcttgtctcaaagattaagccatgcatgtctaagtacagac----ggatac--aaagtgaaaccgcgaatggctcattaaatcagttatggttccttagatct---ta--ctatcctacttggataactgtggta-attctagagctaatacatgcaa--tcaagctccga--cct----tac------------gggacgagcgc--ttttattagacc-aaa-ccaat-cgggtttcg------------------------gcccgt-----tcttttggtgactctggataacct-tgcgctgatcgcacg-------------------------------gtct-cgcaccggcgacgtatctttcaaatgtctgccttatcaactttcgatggtagattatgtgcctaccatggctgtaacgggtaacggggaatcagggttcgattccggagagggagcatgagaaa-cggctaccacatccaaggaaggcagcaggcacgcaaattaccca-ttccggcacggggaggtagtgacgataaataacaatacgggactcttt-cgaggacccgtaattggaatgagtacactttaaatcctttaacgaggatctattggagggcaagtctggtgccagcagccgcggtaattccagcttcaatagagtatattaaagttgttgcagttaaaaagctcgtagttggatctgggg-cttaggctgg-------------------------------------------tggctcatc----t-agcgatgg-ttactgcct-gtcctggcctttac---------ctcccggt-----------------------------------------------------------------------------------------ctatctttgttgctcttgactg-agtg----actcgggtt--gc------cgc-aacgtttactttgaaaaaattagagtgttcaaatgcaggct------------------ttttgcctgaataatg-gtgcatggaataatggaataggacc-tcggttctattttgttggtt-ttcggaa---catgaggaaatgattaagaggaacag-acgggggcattcgtactgctgcgttagaggtgaaattcttggatcgtagcaagacgaacaacagcgaaagcatttgccaagaatgttttcgattaatcaagaacg-aaagtcagaggttcgaaggtgatcagataccgccct-agttctgaccataaacgatgccaactagcgatctgccgg--agttact-----acaatgacttggcgggcagt-caccgggaaacca--aagtctttgggttccgggggaagtatggttgcaaagct-gaaacttaaaggaattgacggaagggcaccaccaggagtggnncnngcggcttaatttgactcaacacgggaaatctcacccggtccggacactgtaaggattgacagattga-----gagctctttcttgattcggtgggtggtggtgcatggccgttcttagttggtggagcgatttgtctggttaattccgataacgaacgagactctggcctactaaatagtgagcc----gattc----------------------------------------------------cgtcgg----------tcggct------------------------------------------------------------------------------------------------------------------------------------------------ggcacttcttagagggacaa-gcggc-g-----gctagccgcacgagattgagcaataacaggtctgtgatgcccttagatgtccggggctgcacgcgcgctacactgaaggaatcagcgtgcatt------------ttgccttgtccggaagg----actgggtaacccgat----gaacctccttcgtgc-tagggatagggaattgcaattatttcccttgaacgaggaattcccagtaagcgcgagtcataagctcgtgttgatcacgtccctgccctttgtacacaccgcccgtcgcta-ctaccgattga-atgatttagtgaggtcttcggaccggtcccggcgagaggggaaa---------------------------------ccctcgcagtcggactgtgctgggaaggatgaccaaacttgatcatttagaggaagtaaaagtcgtaacaaggtttccgtagg--aacctgcagaaggatca---
>Ptychodera_flava
----------------------agtcatatgcttgtctcaaagattaagccatgcatgtctaagtacgagc----ccccgtacagagcgaaactgcgaatggctcattaaatcagttatggttcctttgatcg---tt--gacccttacatggataactgtggta-attctagagctaatacatgcga--atgagcgccga--cct----cacc-----------gggaggcgtgc--ttttattaggaccaagaccaat-ccgggtctcgcg---------------------gcccggtc---ccactggcgaattctggataactt---ggcggatcgcacg-------------------------------gccccggcgccggcgacgactctttcaagtgtctgccctatcaactttcgatggtacgttatgcgcctaccatggttgtaacgggtaacggggaatcagggttcgattccggagagggagcctgagaaa-cggctaccacatccaaggaaggcagcaggcgcgcaaattacccattcccgacacggggaggtagtgacgaaaaataacaatacaggactcttt-cgaggccctgtaattggaatgagtacactttaaaacctttaacgaggatctattggagggcaagtctggtgccagcagccgcggtaattccagctccaatagcgtatattaaagctgttgcagttaaaaagctcgtagttggatcttggg-cctaggctgg-------------------------------------------cggtccgcc----g-aaaggcgagttactgcct-gtcctggt--ctct---------ccttcggt-----------------------------------------------------------------------------------------gctcccccggtgctcttagctg-agtg----ccgggggtg--gc------cgg-aacgtttactttgaaaaaattagagtgttcaaa-gcaggcc-----------------gccacgcctgaatagtc-cagcatggaataatggaataggacc-tcggttctattgcgttggtt-ttcggaa---cgcgaggtaatgattaagagggactg-acgggggcatccgtattgcggcgttagaggtgaaattcttagatcgtcgcaagacgaacaactgcgaaagcatttgccaagaatgttttc-attaatcaagaacg-aaagttagaggttcgaagacgatcagataccgtcct-agttctaaccataaacgatgccgactggcgatccgccgg--cgttact-----cccatgacctggcgggcagc-ttccgggaaacca--aagtctttgggttccgggggaagtatggttgcaaagct-gaaacttaaaggaattgacggaagggcaccaccaggagtggagcctgcggcttaatttgactcaacacgggaaaactcacccggcccggacacagttaggattgacagattga-----gagctctttctcgattctgtgggtggtggtgcatggccgttcttagttggtggagcgatttgtctggttaattccgataacgaacgagactctggcttgctaaatagttacgc----gaccc----------------------------------------------------accggg----------tcggcg-----------------------------------------------------------------------------------------------------------------------------------------------tccaacttcttagagggacaa-gtggc-g-----tttagccacgcgagattgagcaataacaggtctgtgatgcccttagatgtccggggccgcacgcgcgctacactgaaggaatcagcgggcgttg-----------cctccctggccgccagg----cctgggcaatccgat----gaacctccttcgtgc-tagggatagggaattgtaattgtttcccttgaacgaggaattcccagtaagcgcgagtcataagctcgcgttgattacgtccctgccctttgtacacaccgcccgtcgcta-ctaccgattga-atggtttagtgagatcttcggatgggccgcgtcggggtcgtcctgc-------------------------------ggcctcgc-tcgc--ttg-gctgagaagttgatcaaacttgatcatttagaggaagtaaaagtcgtaacaaggtttccgta------------------------
>Pycnophyes_sp.
----------------------agtcatatgcttgtcttaaagattaagccatgcatgtctaagtacacgc----tccggc--aaagtaaaaccgcacaaggctcattaaatcagttagtattcatttgatca-------atgccttacatggataactgtggca-attctagagctaatacatggat--acccgccctga--cct----cgc------------ggaaagggcgc--ctttgtcagactaaaaaccaat-cggcttccg------------------------ggccg------tacagtggtgaaccatgataacctctacgctgaccgcacg-------------------------------gtca-cgcaccggcggcctatctttcgaatgtctgccttatcaactttcgatggtagattaagtgcctaccatggtgataacgggtaacggggaatcagggtttgattccggagagggagcctgagaaa-cggctaccacatccaaggaaggcagcaggcacgcaaattacccactcccggcacggggaggtagtgacaagaaataacaatacaggactcttt-cgaggccctgtaattggaatgagtacactttaaatcctttaacgaggatctattggaggacaagtctggtgccagcacccgcggtaattccagctccaatagcgtatattaatgctgctgcagttaaaaagctcgtagttggatctggcg-tacgggcttg-------------------------------------------cggtccacc----t-tcaggtgg-cgactgcac-gtcccggc--gtac---------ctctcggc-----------------------------------------------------------------------------------------tttccctagttgctcttagctg-agtg----actagggtt--ac------cgg-aatgtttactttgaaaaaattagagtgttcaaa-gcaggcg-------------------atcgcctgaatagtg-gtgcatggaataatggaacaagacc-tcggttctattttgttggtt-tccggaa---cacgaggtaatgattaagagggactg-ctgggggcatccgtattgctgcgttagaggtgaaattcttggatcgcagcaagacgaactactgcgaaagcatttgccaaaaatgttttc-attagccaagaacg-aaagtcggaggttcgaaggcgatcagataccgccct-agttccgaccataaacgatgccgactgacaatccgcagg--agttatt-----acaatgactctgcgggcagcttcccgggaaacca--aagtctatgggttccggggggagtatggttgcaaagct-gaaacttaaaggaattgacggaagggcaccaccaggagtggagcctgcggcttaatttgactcaacacgggaaacctcaccgggtccggacactgtaaggattgacagattga-----gagctctttcttgattcagtggttggtggtgcatggccgttcttagttggtggagtgatttgtctggttaattccgataacgaacgagactctggcctactaaatagttcgtc----gatca----------------------------------------------------cacgtt---------gtcggcg------------------------------------------------------------------------------------------------------------------------------------------------ctaacttcttaggggaacaa-gcagc-t-----tatagctgcacgaaatagagcaataacaggtctgtgatgcccttagatgtcccgggccgcacgcgcgctacactgaaggaggcagcgtgtgct------------tacccttttccggaagg----aatgggtaaccccat----gaatccttttcgtgc-tagggactggcgcttgcaattgttcgccatgaacgaggaattcccagtaagcgcgagtcataagctcgtgttgattacgtccctgccctttgtacacaccgcccgtcgcta-ctacagattga-atgatttagtgaggtctttggactggcccctgcgaggctggcaa---------------------------------cagtcgcg-ccgg--tgtgcatgggaagatgaccaaacttgattatttagatgaagtaaaagtcgtaacaaggtttccgt-------------------------
>Richtersius_coronifer
-tacctggttgatcctgccagtagtcatatgcttgtctcaaagattaagccatgcatgtctcagtacttgc----tataac--aaggcgaaaccgcgaatggctcattaaatcagttatggttcactagatcg---ta---cagtttacacggataactgtggta-attctagagctaatacgtgcaa--ccagctcgctt--cct----tgt------------ggagtgagcgc--agttattagaacaaga-ccaat-ccggccttcgg----------------------gtcggt-----acaattggtgactctgaataaccg--aagcggagcgcatg-------------------------------gtct-cgtaccggcgccagatctttcaagtgtctgacttatcagc--ttgttgttaggttatgttcctaacaaggcttttacgggtaacggggtatcagggttcgattccggagagggagcctgagaaa-nggctaccacatctaaggaaggcagcaggcgcgcaaattacccactcccggcacggggaggtagtgacgaaaaataacgatgcgagagctata-aagtttctcgtaatcggaatgggtacactttaaatcctttaacgaggatctattggagggcaagtctggtgccagcagccgcggtaattccagctccaatagcgtatattaaagttgctgcggttaaaaagctcgtagttggatctgggtagctggacgga-------------------------------------------tggtatggc----ttaactgtg--ttactatct-gttcggca--ccac---------aagccggtc----------------------------------------------------------------------------------------atgtcttgcatgctcttcactg-ggtg----tgcttggcg--cc------cgg-aacgtttactttgaaaaaattagagtgctcaaa-gcaggcg-----------------tacggccttgcataatg-gtgcatggaataatggaataggacc-tcggttctattttgttggtt-ttcggaa---ctcgaggtaatgattaataggaacag-acgggggcattcgtattgcggcgttagaggtgaaattcttggatcgtcgcaagacgaactactgcgaaagcatttgccaagaatgttttc-attaatcaagaacg-aaagttagaggttcgaaggcgatcagataccgccct-agttctaaccataaacgatgccaaccagcgatccgtcgg--tgttttt-----ttgatgactcgacgggcagc-ttccgggaaacca--aagtgcttaggttccgggggaagtatggttgcaaagct-gaaacttaaaggaattgacggaagggcaccaccaggagtggagcctgcggcttaatttgactcaacacgggaaaacttacccggcccggacactgtaaggattgacagattga-----gagctctttcttgattccgtgggtggtggagcatggccgttcttagttggtggagcgatttgtctggttaattccgataacgaacgagactctagcctgctaaatagccaact----gatcc----------------------------------------------------gcagcg----------tcagttg------------------------------------------------------------------------------------------------------------------------------------------ctacaaaagcttcttagagggacag-gcggc-g-----tttagtcgcacgagattgagcaataacaggtctgtgatgcccttagatgtccggggccgcacgcgcgctacactgaagggaccagcgtgcttt------------ttaccttggccggaagg----cctggggaatccgat----taaaccccttcgtga-ttgggattgagctttgtaattatcgctcagtaacgaggaattcccagtaagcgcgagtcataagctcgcgttgattacgtccctgccctttgtacacaccgcccgtcgcta-ctaccgattga-atgatttagtgaggtcttcggactggccatcgagactgtcgca----------------------------------agacggct-tcgt--ctg-gttgggaagacgaccaaactggctcatttagaggaagtaaaagtcgtaacaaggtttcc---------------------------
>Rugiloricus_sp.
---------------------tagtcatatgcttgtctcaaagattaagccatgcatgtctaagttcagac----ttcttgtaaaagtgaaactgcgaatggctcattaaatcagttgtggtctcattgatcg---cgtatacagttacttggataactgtggca-attctagagctaatacatgcct--cgaatgtcgcgtgtct----gtagtgaaagctgcagtacgtgatgc--acttattaggccaaag-ccaat-cggtgtccggcgcgtgcttccgagtgcgttgtcggcccgtatctcttttgggcgactccagataactt---tgccgatcgtaca-------------------------------gcct-tgcgctgacgacagatctttcgagcgtctgccttatcaactgtcgacggtaggctatgcgccaaccatggttacaacgggtaacggggaatcagggttcgattccggagagggagcctgagaaa-cggctaccacttctaaggaaggcagcaggcgcgcaacttacccactcccgacacggggaggtagtgacgataaataacgatgcggtgctcctagcgagtcatcgcaatcggaatgagcacattttaaatcctttaacgaggatctattggagggcaagcctggtgccagcagccgcggtaattccagctccaatagcgtatattaaagttgctgcagttaaaaagctcgtagtcggaattcagg-tcatgtcggg-------------------------------------------ccgtccgta--ccccaatcgggtcgtgtcggct-gtgacgggcctctt---------tgtccgat-----------------------------------------------------------------------------------------tcttgggcgatgcctttaaccg-ggtg----tcgttcgag--gt------cgg-cgcgtttactttgaacaaatcggagtgctcaat-gcaagca-------------caaattgttgctcgaacgtac-cagcatggaataatggaataagacc-tgtcgcttgtttcgttggtt-ttgaaga--cagacaggtaatgatcaatagggactg-ccgggggcattcgtactgcggcgctagaggtgaaattcttggaccgtcgcaagacgaacagaagcgaaagcgtttgccaagaatgttttc-gttgatcaagaacg-aaagtcggaggttcgaaggcgatcagataccgccct-agttccgaccgtaaacgatgccgactagaaatcagtctc--agtcatta---ttttcagactagactggcggc-tcccgggaaacca--aagtgtttgggttccgggggaagtatggttgcaaagct-gaaacttaaaggaattgacggaagggcaccaccaggagtggagcctgcggcttaatttgactcaacacggggcaactcacccggtccggacactgtaacgattgacagatcga-----gagctttttcacgatttagtgggtggtggtgcatggccgttcttagttggtggagcgatttgtctggttgattccgataacgaacgagacttcagtcgattagttccgtggca----cagtc----------------------------------------------------gttcg---------------------cgacttgtgctggcctcgcgccaagaccgcgttaggtttctagcg------------------------------------------------------------------------------------------ttggtcgacggtactagagagacga-acggc-------ttgaaccgaaggaagcgaagcaataacaggtctgtgatgcccttagatgtccggggccgcacgcgcgctacaatgcaggagacaacgggtgca------------tttcctggcctgaaaag---tgctgggtaatctctcgttcaaaactcctccgtgg-tggggacagggaattgcaattatttccctcgaaccaggaattccgagtaagtgcgagtcatcagctcgcgctgattacgtccctgccctttgtacacaccgcccgtcgcta-ctaccgattga-atgatttagtgaggccttcggagaggtcgcccggccagtttcg----------------------------------gctgtgct-gtgg--tcg-atattgaagttggtcgaacttgctcatttagaggaagtaaaagtcgtaacaaggttttc---------------------------
>Scutigera_coleoptrata
------------------------tcatatgcttgtctcaaagattaagccatgcatgtctaagtactagc----cacttg--acggtgaaaccgcgaatggctcattaaatcagttatggttccttagatcg---ta--ccatcctacttggataactgtggta-attctagagctaatacatgccg--atcagctctga--cct----tcg------------gggacgagcgc--atttattagaacaaga-ccaat-acgggccggcaacg-------------------gtccgttc---ccatttggtgactctgaataacct-tgagccgatcgcacg-------------------------------gtct-cgcaccggcgacgcatctttcaaatgtctgccttatcaactgtcgacggtaggttatgggcctaccatggtagtaacgggtaacggggaatcagggttcgattccggagagggaacctgagaaa-cggctaccacatccaaggaaggcagcaggcacgcaaattacccactcccggcacggggaggtagtgacgaaaaataacaatgcgggactcttc-cgaggccccgtaattggaatgagtacactttaaatcctttaacgaggacctattggagggcaagtctggtgccagcagccgcggtaattccagctccaatagcgtatattaaagttgttgcggttaaaaagctcgtagttggatctcggt-gccggaccgg-------------------------------------------cggtccgcc----tcgccgcggtattactgccg-gccccggagccatc---------acgccggc-----------------------------------------------------------------------------------------cgtccctaggtgctcttcactg-agtg----tcttgggtg--ac------cgg-aacgtttactttgaacaaattagagtgctccaa-gcaggcg----------------tgtttcgcccgcatacct-cagcatggaataatggaataggacc-tcggttctattgcgttggtt-ttcggaa---cccgaggtaatgattaatagggacag-gcgggggcattcgtattgcgacgctagaggtgaaattcttggaccgtcgcaagacgaacaactgcgaaagcatttgccaagaatgttttc-attaatcaagaacg-aaagttagaggttcgaaggcgatcagataccgccct-agttctaaccataaacgatgccaaccagcgatccgccaa--agttcct-----ccgatgactcggcgggcagc-ttccgggaaacca--aagtttttgggctccgggggaagtatggttgcaaagct-gaaacttaaaggaattgacggaagggcaccaccaggagtggagcctgcggcttaattcgactcaacacgggaaaactcacccggcccggacactggaaggattgacagattga-----gagctctttcttgattcggtgggtggtggtgcatggccgttcttagttggtggagcgatttgtctggttaattccgataacgaacaagactcaaacctactaactagacgatc----gatttgggcgagctgtttccttccctcgcgtaggagcggcactg-------------cctccg----------tcggtc-----------------------------------------------------------------------------------------------------------------------------------------------gataacttcttagaggaacaa-gcggc-g-----ctcagccgcacgagattgagcaataacaggtctgtgatgcccttagatgtccggggccgcacgcgcgctacactgaaggaatcagcgtgtgtcc-----------ttccctggtccggcagg----acggggtaaccagct----gaacctccttcgtgg-tagggatcggggtttgcaattgttccccgtgaacgaggaattcctagtaagcgcgagtcataagctcgcgttgactacgtccctgccctttgtacacaccgcccgtcgcta-ctaccgattga-atgatttagtgaggtcttcggactggcagtcgcggcggccatcca--------------------------------aggtcgcg-gcaa--cgc-gtcgggaagatgaccgaacttgaccatttagaggaagtaaaagtcgtaacaaggtttcc---------------------------
>Siro_rubens
-tacctggttgatcctgccagtagtcatatgcttgtctcaaagattaagccatgcaagtctaagtacatgc----cgtatt--aaggtgaaaccgcgaatggctcattaaatcagttatggttccttagatcg---ta--cttttctacttggataactgtggca-attctagagctaatatatgcag--cagagctccga--cct----tcg------------gggacgagcgc--ttttattagaccaaga-ccaat-cggacctcg------------------------gtccgta----caccacggcgactctggataactt-tgggctgatcgcacg-------------------------------atct-tgcatcggcgatatttctttcaagtgtctgccttatcaactgtcgatggtaggttatgcgcctaccatggtcgtaacgggtaacggggaatcagngttcgattccggagagggagnntnagaaa-cggctaccacatccaaggaaggcagcaggcgcgcaaattacccactcccggcacggggaggtagtgacgaaaaataacaatacgggactctct-tgaggccccgtaattggaatgagtacactctaaatcctttaacgaggatctattggagggcaagtctggtgccagcnnccgcggtaattccagctccaatagcgtatattaaagttgttgcggttaaaaagctcgtagttggatctcagt-tacagacggg-------------------------------------------cggtccatc----t-ttcggtgg-ctactgccc-ggcctgaa--cattc--------ctgccggt-----------------------------------------------------------------------------------------tttctctaggtgctcttcactg-agtg----tctagagtg--gc------cgg-cacgtttactttgaaaaaattagagtgctcaaa-gcaggcg------------------tgacgcctgaataatg-gtgcatggaataatggaataggacc-tcggttctattgtgttggtt-ttcggaa---cacgaggtaatgattaagagggacag-acgggggcattcgtattgcgacgctagaggtgaaattcttggaccgtcgcaagacgaactactgcgaaagcatttgccaagaatgttttc-attaatcaagaacg-aaagttagaggttcgaaggcgatcagataccgccct-agttctaaccataaacgatgctaaccagcgatccgcctg--agtttct-----caattgactcggcgggcagc-ttccgggaaacca--aagtttgtgagttccgggggaagtatggttgcaaagct-gaaacttaaaggaattgacggaagggcaccaccaggagtggagcctgcggcttaatttgactcaacacgggaaaacttacccggcccggacaccggaaggattgacagattaa-----gagctctttcttgattcggtgggtggtggtgcatggccgttcttagttggtggagcgatttgtctggttaattccgttaacgaacgagactctagcctactaaataggcgacc----gatca----------------------------------------------------cttttg----------tcggtc-------------------------------------------------------------------------------------------------------------------------------------------------gctcttcttagagggacaa-gcggc-g-----cttagccgcacgagacagagcaataacaggtctgtgatgcccttagatgtccggggccgcacgcgcgctacactgaaggaatcagcgtgtgct------------tacccctgtccggcagg----attgggtaacccgtt----gaacctccttcgtga-tagggataggggcttgtaattattccccttgaacgaggaattcccagtaagcgcgagtcataagctcgcgttgattacgtccctgccctttgtacacaccgcccgtcgcta-ctaccgattga-atgatttagtgaggtcttcggactggtgctcggagcggctctc----------------------------------gggtcgcg-ccgg--tgt-accggaaagatgaccaaacttgatcatttagaggaagtaaaagtcgtaacaaggtttccgtaggtgaacctgcggaaggatc----
>Sminthurus_viridis
----------------------agtcatatgcttgtctcaaagattaagccatgcatgtctaagttcaagc----gaaaat--aaagtgaaaccgcgaatggctcattacatcagttatggttccttagatcg---ca---cttactacttggataactgtggta-attctagagctaatacatgcac---tgagccccaa--cct----tctg-----------ggaaggggcgc--ttttattagatcaaag-ccaat-cgtactttcgg----------------------gtacgt-----tttattggtgactctgaataactt---tgctgatcgcatg-------------------------------gtct-tgtaccggcgacgtatctttcaagtgtctgccttatcaactgtcgatggtaggttatgcgcctaccatggttgtaacgggtaacggggaatcagggttcgattccggagagggagcctgagaaa-cggctaccacatccaaggaaggcagcaggcgcgcaaattacccactcccggcacggggaggtagtgacgaaaaataacgatacagaactcata-cgaggctctgtaatcggaatgagtacactttaaatcctttaacgaggatctattggagggcaagtctggtgccagcagccgcggtaattccagctccaatagcgtatattaaagttgttgcggttaaaaagctcgtagttggatctcggt-ttcgggcgga-------------------------------------------tggtgcacc----t-cgcggtgt-ttactgtct-acccggac--gatt---------ttgttagt-----------------------------------------------------------------------------------------tcgttcgtggttctcttaaccg-agtg----ccacgggtg--gc------tga-cacgtttactttgaaaaaattggagtgctcaaa-gcaggcg-----------------ctacagcctgaacatta-gtgcatggaataatggaataggatc-tcggttctatttcgttggct-ttcggag----ccgaggtaatgattaataggaacag-acgggggcattcgtactgcgacgttagaggtgaaattcttggatcgtcgcaagacgaactactgcgaaagcatttgccaagaatgttttc-attaatcaagaacg-aaagttagaggttcgaaggcgatcagataccgccct-agttctaaccataaacgatgccgaccggcgatccgaggt--cgttaat-----tgaatgactcctcgggcagc-ctccgggaaacca--gagtttttgggttccgggggaagtatggttgcaaagct-gaaacttaaaggaattgacggaagggcaccaccaggagtggagcctgcggcttaatttgactcaacacgggaaatctcaccaggcccggacaccggaaggattgacagattga-----gagctctttcttgattcggtgggtggtggtgcatggccgttcttagttggtggagcgatttgtctggttaattccgataacgaacgagactctgacctattaactagatgctg----gatccc---------------------------------------------------tttgtg-------ggtctaaca-------------------------------------------------------------------------------------------------------------------------------------------------cagcttcttagagggactg-gcggc-g-----tttagccgcacgagattgagcaataacaggtctgtgatgcccttagatgttctgggctgcacgcgcgctacactgaaggaatcagcgtgt---------------gttcccgatccgaaagg----attgggaaacccgtt----gaacctccttcgtga-tggggattggggattgcaattattccccatgaacgaggaattcccagtaggcgcgagtcataagcttgcgtcgattacgtccctgccctttgtacacaccgcccgtcgcta-ctaccgatcga-gtgatttagtgaggacttcggactggtcttcgtggtggccttc----------------------------------gggtcatg-acgg--agt-gccggaaagatgcccaaacttgatcacttagaggaagtaaaagtcgtaacaaggtttccgt-------------------------
>Spirinia_elongata
-----------------------------tgcttgtctcaaagattaagccatgcatgtctaagcataagc----tgaaa---atggttaagccgcgaatggctcattacaacagctgttgtttcttggatct--------tgttttacttggataactgtggta-attctagagctaatacatgtaa--aaaagctctga--cct----ttt------------ggaaagagtgc--atttattagaccaaga-ccaat-caggca------------------------------ttgcctgttttgatggtgactctgaataactt---tgctgatcacata-------------------------------gtcctagcactggtgacatatctttcaagtgtctgccctatcaactttcgatggtagtttatgtgcctaccatggttgtaacgggtgacggagaatgagggttcgactccggagagggagcctgagaaa-tggctaccacatccaaggaaggcagcaggcgcgcaaattacccactctcagtacgaggaggtagtgacgaaaaataacaaggtggttctct---atgaggcccatcattggaatgggtacaatttaaaccctttaacgaggatctattggagggcaagtctggtgccagcagccgcggtaattccagctccaatagcatatgccaatgttgttgctgttaaaaagctcgtagttgaattat----tctacggatg-------------------------------------------gggtcagtc-------ttgatga-cttcgactcttttccaaggattaca--------ccgttgg------------------------------------------------------------------------------------------ttttcccaggttctctttattg-ggtg----ccttgggtg--gc------cag-cacatttactttgaaaaaattagagtgctcaaa-acaggtg-----------------ttactgcctgtatagtg-gtgcatggaataatggaataggatc-tctgttctattttgttggtt-ttaggaa---tgtgagataatgattaacagggacag-acgggggcatttgtattgtggcgttagaggtgaaattcttggatcgctgcaagacagacaattgcgaaagcatttgccaagaatgttttc-attaatcaagaacg-aaagttagaggttcgaaggcgatcagataccgccct-agttctaaccgtaaacgatgcaaactagcgatccgatgg--cgttatt-------actgactcatcggggagc-ttcccggaaacga--aagtctatatgttccgggggaaatatgattgcaaaatt-gaaacttaaaggaattgacggaagggcaccaccaggagtggagcctgcggcttaatttgactcaacacgggaaaactcacccggcccggacaccgttgggattgacagattga-----gagctctttcttgattcggtgggtggtggtgcatggccgttcttagttggtggagcgatttgtctggttaattccgataacgaacgagactccgacctgctaaatagatggtg----aatcg----------------------------------------------------ctttg------------------------------------------------------------------------------------------------------------------------------------------------------------ttcacaagtcttcttagagggacta-gcggt-g-----ct-aaccgcacgagatggagcaataacaggtctgtgatgcccttagatgtccggggctgcacgcgcgctacaatgaaaggaccagcgtgcaagt-----------taaccttgcccgaaggg----gctgggtaacccaat----gaaaacctttcgtga-ctgggatcgggaattgcaattatttcccttgaacgaggaattcctagtaagtgtgggtcatcagctcgcgctgattacgtccctgccctttgtacacaccgcccgtcgctg-cccgggactga-accgtttcgagaagaacagggactggcattgagtggccttttc----------------------------------gggc--tg-ctct--ctg-gctggaaactgttttaatcggtatggtttgaaccgggcaaaagtcgtaacaaggtttctgtaggtgaacctgcagaggatcaa---
>Squilla_empusa
---cctggttgatcctgccagtagtcatatgcttgtctcaaagattaagccatgcatgtctaagtacagnc----cgatct--aaggcgaaaccgcgaatggctcattaaatcagttgtggttcattggatct---ta--cccacccacctggataactgtggta-attctagagctaatacatgcac--acaagctccga--cct----caa------------gggaagagcgc--ttttattagatcaaaa-ccaat-cgggcctcg------------------------gtccgtc----acacttggtgaatctgaataactt-tgggctgagcgcacg-------------------------------gccctcgcgccggcgccgcatctttcaagtgtctgccttatcagctttcgattgtaggttatgcgcctacaatggctataacgggtaacggggaatcagggttcgattccggagagggagcctgagaaa-cggctaccacatctaaggaaggcagcaggcacgcaaattacccactcccggctcggggaggtagtgacgaaaaataacgatgcgagactcttc-cgaggcctcgcaatcggaatgagtacactttaaatcctttaacgaggatctattggagggcaagtctggtgccagcagccgcggtaattccagctccaatagcgtatattaaagttgttgcggttaaaaagctcgtagttggatctcagt-tccggaccga-------------------------------------------cggttcgcc----g-cccggcgt-ctactgtcggcttccgaa--cagc---------ccgccggc-----------------------------------------------------------------------------------------tcgcgcggggtgctcttcatcg-agtg----tcccgagtg--gc------cgg-cacgtttactttgaaaaaattagagtgctcaaa-gcaggc---------cc--------agccgcctgaatattc-gtgcatggaataatggaataggacc-tcggttctattttgttggtt-ttcggaa---ctcgaggtaatgattaatagggacag-acgggggcattcgtattgcgacgttagaggtgaaattcttggatcgtcgcaagacgaactactgcgaaagcatttgccaagaatgttttc-attaatcaagaacg-aaagttagaggttcgaaggcgatcagataccgccct-agttctaaccataaacgatgctgactagcgatccgccgg--cgttatt-----cccatgactcggcgggcagc-ttccgggaaacca--aagtctttgagttccgggggaagtatggttgcaaagct-gaaacttaaaggaattgacggaagggcaccaccaggagtggagcctgcggcttaatttgactcaacacggg-aacctcaccaggcccggacaccggaaggattgacagattga-----gagctctttcttgattcggtgggtggtggtgcatggccgttcttagttggtggagcgatttgtctggttaattccgataacgaacgagactctagcctgctaactagtcgacg----gatct----------------------------------------------------catacc--atatgtgtccgtcg-------------------------------------------------------------------------------------------------------------------------------------------------caccttcttagagggataa-gcggc-g-----tctagccgcacgagattgagcaataacaggtctgtgatgcccttagatgttctgggccgcacgcgcgctacactgaagggatcagcgtgt---------------cctccctctccgagagg----agcgggtaacccgtt----gaaaccccttcgtga-tagggattggggcttgaaattgttccccatgaacgaggaattcccagtaagcgcaagtcatcagcttgcgttgattacgtccctgccctttgtacacaccgcccgtcgcta-ctaccgattga-atgatttagtgaggccttcggactggcgcccctggtggctcac----------------------------------gggtcacc-ccgg--gct-gccggaaagatgtccaaacttgatcatttagaggaagtaaaagtcgtaacaaggtttccgtaggtgaacctgcggaaggatcatta
>Stylochus_zebra
----------------------agtcatatgcttgtctcaaagactaagccatgcatgtctcagtacacat----catctt--acgatgaaaccgcgaatggctcattaaatcagctatggttccttggatcg---tg---tcaattacatggataactgtggga-attctagagctaatacatgcat--caaagccaatg--cct----tac------------ggtaatggcgc--atttattagatcaaaa-ccaac-ctggcttcg------------------------gcctgt-----gttgttgatgactctggataaact-tgagcagatcgcatg-------------------------------gcca-tgagccggcgacgtatctttcaaatgtctgccctatcaacttacgttggtaggttacctgcctaccatggtgataacgggtaacggggaatcagggttcgattccggagagggagcatgagaaa-cggctaccagaactacggtttgcagcaggcgcgcaaattacccactcccggcacggggaggtagtgacgaaaaataacaatacgggtcttttt-ataggccccgtaattggaatgagtacaccttaaaaccattaacgagtaccaattggagggcaagtctggtgccagcagccgcggtaattccagctccaatagcgtatattaaagttgttgcagttaaaaagctcgtagttggatctgagg-attagagcca-------------------------------------------caggttggc----cgcatggcta--cacttgtg-gctcagcctgca-----------tagtcggtg----------------------------------------------------------------------------------------attgttttggtgctcttaactg-agtg----ccttaattg--cc------cggccacgtttactttgaaaaaattggagtgctcaaa-tcaggcc------------------caatgcctgaacagat-gtgcatggaataatggaaaaggact-tcggttctattttgttggtt-ttcggaa---cacgaagtaatgattaagagggacag-acgggggcattcgtattgcggtgggagaggtgaaattcttggatcatcgcaagacgccctacagcgaaagcatttgccaagaatgtttcc-attaatcaagaacg-aaagtcagaggttcgaagacgatcagataccgtcct-agttctgaccataaacgatgccaactggcaatccgttgc--gattgca-----tgttcgatccaacgggcagc-ctccgggaaacca--aagtctttgggttccgggggaagtatggttgcaaagct-gaaacttaaaggaattgacggaaaggcaccacaaggagtggagcctgcggcttaatttgactcaacacgggaaaactcacccggcccggacactgtgaggattgacagattga-----aagctctttcttgattcggtgggtggtggtgcatggccgttcttagttggtggagcgatttgtctggttaattccgataacgaacgagactctagcctactaaatagtacact----catcc----------------------------------------------------atttgt------------------gt---------------------------------------------------------------------------------------------------------------------------------------gagtgccgacttcttagggggacaa-gtggcat-----tcaagccatacgaaattgagcaataacaggtctgtgatgcccttagatgtccggggccgcacgcgcgctacactgaatagcgtaacgagttat------------tctcctgatccgaaagg----gtcgggcaacctgtt----gaaacctattcgtga-cagggatcggggcttgtaattattccccgtgaacgaggaattcctagtaagcgcaagtcataaacttgcgttgattacgtccctgccttttgtacacaccgcccgtcgcta-ctaccgattga-atggtttagcaaggtcttcggattggcgcctgactgtt---------------------------------------tcggcagt-cttg--gtg-tccgagaagatgatcaaacttgatcatttagaggaagtaaaagtcgtaacaaggtttccgt-------------------------
>Testechiniscus_spitsbergensis
---------------------------------------------------------------------------------------------------cttctttttaaa----------tttacctgacag--------tatttaacatggataactgtggta-attctagagctaatacatgcag--caagccttcac--ccc----ttgtg----------ggcaaaggcgc--atttattatttcaaaaaccaat-cggttg-------------------tattttcggatataaccgttagcttggtgagactgagtaacca--cagcaaatcgtatg-------------------------------gccttgtgctcgacgatctgtcagtcaagcaactgccttatcagc--ttgttgttaggttatatgcctaacaaggcttcaacgggtaacgaacgatcggggtcggatatcggagagggagcttgagaaa-cggctaccacttccaaggaaggcagcaggcgcgcaaattacccactctcggcatgaggaggtagcaataaaatgtatcgatgcggggccatt--agtgccttcgtaatcggaatgagtacactttaaatcctataacaaggacctattggagggcaagtctggtgccagcagccgcggtaattccagctccaatagcgtatattaatgctgctgcggttaaaaagctcgtagtcggatctgggt-taccggcgggcaactcatgttgtttcatacaacatgttgtttgctatacgtgtcgcttcggcggcgctgccagtatagtgctgtctctttgtaggcacgct---------atatcggtcgccggaaccacgggccggg---------------------------------------------------------------------ttgggcagcatgctcttcattg-agtg----tgttgttca--ct------cgg-tgcgtttactttgaaaaaattggagtgctcaaa-gcaagcg-------tacagtcgctatgcggcttgaacagtg-gtgcatggaataatgaaatagggcc-tcggttctattttgttggtt-ttaagat---atcgaggtaatgattaagagggacag-acggggacgtttgtattgcgacgttagaggtgaaattcttggatcgtcgcaagacacactaatgcgaaagcattcgtctagaatgttttc-attgatcaagaacg-aaagttagaggttcgaaggcgatcagataccgccct-agttctaaccataaacgatgccaaccagcgatccgtcgg--tgttttcaattatgactgactcgacgggcagc-ttccgggaaacca--aagtgttcgggttccgggggaagtatggttgcaaagct-gaaacttaaaggaattgacggaagggcaccaccaggagtggagcctgcggcttaatttgactcaacacgggaaaacttacccggccaggacactgtaaggattgacagattga-----tagctctttcttgattcggtggatggtggtgcatggccgttcttagttggtggattgatttgtctggttaattccgataacgaacgagactctaacctactaaatagccgcac----gattc----------------------------------------------------cagta---------------------------------tgcgtttggttcgccaagcgtatacgtttgttg------------------------------------------------------------------------------------------tgttgtttgcttcttagagggacag-gcggt-agttt-ccaagccgcacgagattgagcaataacaggtctgtgatgcccttagatgtccggggccgcacgcgcgctacactgaatcaatcagcgtgtttggctgcttttgcagttcctacgtcgtaaga----cgtgggtaatccgct----gaaactgattcgtga-ttgggatcgagctttgtaattatcgctcgtcaacgaggaattcccagtaagcgcgagtcatcagcttgcgctgattacgtccctgccctttgtacacaccgcccgtcgcta-ctaccgattgg-atgatctagtgaggtctttggattggtcgccaaagctgttt------------------------------------cggcagct-gaggatg---gctgagaagacgcccaaacta-----------------------------------------------------------------
>Theristus_agilis
------------------------------------ctcaaagattaagccatgcatgtctaagcatgaac----taaacc--aaagtgaagccgcgaatagctcattacaacagccgttgtttcttggatct-------ccgtaatacttggataactgtggta-attctagagctaatacacgcan--tngagctccga--ccg----taa------------gggacgagcgc--atttattagagcaaaa-ccaat-cggtgc----------------------------ttcggtgccgtaggttggtgactctgaataactg---agcagatcgcatc-------------------------------ggtctcgtaccggcgatgtatctttcaagtgtctgccttatcaactttcgatggtagtttatgtgcctaccatggttgcaacgggtaacggagaataagggttcgactccgragagggagcctgagaaa-cggctaccacttctaaggaaggcagcaggcgcgcaaattacccactctcggcacgaggaggtagtgacgaaaaataacgagacgggtctcat--ttgagaaccgtcatcggaatgagaacaatccaaaccctttaacgaggacctagcggagggcaagtctggtgccagcagccgcggtaattccagctccgccagtgtatatctatgctgctgcggttaaaaagctcgtagttggatctgcgt-gcctgg-agc-------------------------------------------cggtccgcc---ctttcgggtgt-gcactgg---actccggcactgaa---------ccgctggt-----------------------------------------------------------------------------------------tttctcttgatgcccttcaccg-ggtg----tcttgagtg--ac------tag-caggtttactttgaaaaaattagagtgcttaaa-acaagcg------------------tttcgcttgaatactg-gtgcatggaataatagaataggacc-ttggttctattttgttggtt-ttcggaa---cacgaggtaaggattaagagggacag-acgggggcattcgtattgcgacgttagaggtgaaattcttggatcgtcgyaagacggyctactgcgaaagcatttgccaagaatgttttc-attaatcaagaacg-aaagttagaggttcgaaggcgatcagataccgccct-agttctaaccgtaaacgatgccaactagcgatccactgg--tgttaat-----tta--gacccagtggggagc-ttcccggaaacga--aagtctatgggttccgggggaagtatggttgcaaagct-gaaacttaaaggaattgacggaagggcaccaccaggagtggagcctgcggcttaatttgactcaacacgggaaaactcacccggcccggacaccgtaaggattgacagattga-----gagctctttcttgattcggtgggtggtggtgcatggccgttcttagttggtggagcgatttgtctggtttattccgataacgaacgaggctccaacctactaactagtgggag----gatct----------------------------------------------------ttatg------------------------------------------------------------------------------------------------------------------------------------------------------------tcctcagcacttcttagagggacaa-gcggt-g-----tttagccgcatgagaaggagcaataacaggtctgtgatgcccttagatgtccggggctgcacgcgcgctacactgaaggaatcagcgtgctaga-----------aaaccttgtttgacatg----gctaggtaacccaat----gaaaatccttcgtga-tagggatcgggacttgcaaatgtgtcccttgaacgaggaattcccagtaagtgcgggtcataagctcgcgttgattacgtccctgccctttgtacacaccgcccgtcgctg-cccggaactgacgcagtttcgagaagcctggggatcgctggcttaaggccttcac----------------------------------gggc---t-ttta--gtc-ggtgaaaaccaagttaatcgcaattgtttgaaccgggc------------------------------------------------
>Trichinella_spiralis
------------------------aagcttgcttgtctcaaagattaagccatgcatgtgtaagcacacac----tgtttta-aaagtgaagccgcgaatggctcattacaacagccacagtttattagaact---------tacaatcatggataactgtggta-attctagagctaatacacgcac--aaaaacttcaa--ctg---------------aattggttgaagtgc--ttttattagaacaaaaaccgaa-cggcgtttgacgaatgtt---------------gaacgtcgaaactgtttggtgaatctgaataacta--tttctgatcgcatg-------------------------------gtct-agcaccggcgacatcactttcaagtgtctgccttatcaaccttcgatggtagcctatgcgactaccatggtgataacgggtaacggagaatcagggttcgactccggagagggagcctgagaaa-cggctaccacatccaaggaaggcagcaggcgcgcaaattacccactcccagcttggggaggtagtgacgaaaaataacgagacgattctcgt--ttgagaaacgttatcgaaatgagtacgctttacacacgctaacgagtagcaattggagggcaagtctggtgccagcagccgcggtaattccagctccaatagcgtatattaaagttgctgcggttaaaacgctcgtagttgaattgtggt-cttagacaac-------------------------------------------agtccccct----acaaaggtgtggcacggttg---ctcgagatcttc---------attcgtgg-----------------------------------------------------------------------------------------ttgctgttgttgctcttcattg-agtg----tcaatggtg--cc------tcg-agattttactttgaaaaaattagagtgctcaaa-gcaggtt-----------------gtgatgcctgaataatg-gtgcatggaataatagaatacgatc-tcggttctattttgttggtt-ttcgaa----ccggagataatgattgaaaggaacag-acgggggcattcgtattgctgcgttagaggtgaaattcttggatcgcagcaagatgaacaattgcgaaagcatttgccaagaatgttttc-attaatcaagaacg-aaagttagaggttcgaaggcgatcagataccgccct-agttctaacggtaaactatgccaaccagcgattcgccga--agttcat------ttaagactcggcgagcagc-ttccgggaaacca--aagtgtttcggttccgggggaagtatggttgcaaagct-gaaacttaaaggaattgacggaagggcaccaccaggagtg--gcatgcggcttaatttgactcaacacgggaaaactcacccggcccggacactggaaggattgacagattgacagctcagctctttcttgattcagtgggtagtggtgcatggccgttcttagttggtggagcgatttgtctggttaattccgataacgaacgagactctaccctattaaatagtgacag----tattg----------------------------------------------------tattt--------------------------------------------------------------tttg------------------------------------------------------------------------------------------tgctgatcacttcttagagggactg-gcaaatt-----gaaagctgcacgaaaaagagcaataacaggtctgtgatgcccttcgatgtccggggctgcacgcgcgctacaatgaaagcgtcaacgtgagtta-----------cgtccttacctgaaaag----gtttggcaatcgaat----gaaacgttttcttga-atggaatagggaattgcaattgtttcccttgaacgaggaattcccagtaagcgtgagtcattagctcgcgttgattacgtccctgccctttgtacaca-cgcccgtcgcta-ctaccgattgg-atgatttagtgaggtgttttgactggcgccagtagtcgg--------------------------------------atatgtat-tcgt--cgc-gccgggaaatttcccaaaccaaatcatctagaggaagtaaaagtcgtaacaaggtttccgtaggtgaactgcggaaggatc-----
>Triops_longicaudatus
---cctggttgatcctgccagtag-catatgcttgtctcaaagattaagccatgcatgtctaagtacaagc----cgctct--gcggcgaaaccgcgaatggctcaataaatcagttatggttccttagatcg---ta--ccatcctacttggataactgtggta-attctagagctaatacatgcac--acaagccctga--cct----cac------------ggaaagggtgc--ttttattagatcaaaa-ccaat-cgggcttcg------------------------gcccgt-----tgttttggtgactctggataactc-ttagcagatcgcatg-------------------------------gtct-cgcaccggcgacgcatctttcaaatgtctgccttatcaactgtcgatggtaggttatgcgcctacaatggttgcaacgggtaacggggaatcagggttcgattccggagagggagcctgagaaa-cggctaccacatccaaggaaggcagcaggcgcgcaaattacccactcccggcacggggaggtagtgacgaaaaataacgatacgggactcttc-cgaggccccgtgattggaatgagtacactttaaatcctttaacgaggacccattggagggcaagtctggtgccagcagccgcggtaactccagctccaatagcgtatattaaagttgttgcggttaaaaagctcgtagttggattccggt-cctgggcggg-------------------------------------------cggtaccgc----catcgtgcgt-gcactgcct-aggcggga--caaa---------tcaccgcga----------------------------------------------------------------------------------------ctatccggggtgctcttaactg-agtg----tcctgggtg--gc------cgg-tacgttcactttgaacaaattagagtgctcaaa-gcaggtg---------c-------tccgcgcctgaatatca-cagcatggaatgatggaataggacc-tcggtcttattttgttggtt-ttctgga---cccgaggtaatggttaatagagacag-acgggggcattcgtactgcgacgctagaggtgaaattcttggaccgtcgcaagacgaacaactgcgaaagcatttgccaagaatgttttc-attaatcaagaacg-aaagttagaggttcgaaggcgatcagataccgccct-agttctaaccataaacgatgccaactagcgatccgccgg--agttact-----cccatgactcggcgggcagc-ttccgggaaacca--aagtttttgggttccgggggaagtatggttgcaaagct-gaaacttaaaggaattgacggaagggcaccaccaggagtggagcctgcggcttaatttgactcaacacgggaaacctcaccaggcccggacactggaaggattgacagattga-----gagctctttcttgattcggtgggtggtggtgcatggccgttcttagttggtggagcgatttgtctggttaattccgataacgaacgagactctagcctgctaaataggcgacg----ggttt----------------------------------------------------tatccg----------tccgtc-------------------------------------------------------------------------------------------------------------------------------------------------gctcttcttagagggacaa-gcggc-g-----tccagccgcatgacaaagagcaataacaggtctgtgatgcccttagatgtcctgggccgcacgcgcgctacactgaaggaatcagcgtgt---------------tttccctgtccgagagg----accgggtaa-ccgct----gaacctccttcgtgg-ttgggattggggactgcaatga-tccccatgaaccaggaatccctagtaggcgcaagtcactagcttgcgtcgattacgtccctgccctttgtacacaccgcccgtcgcta-ctaccgattga-atgatttagtgaggccttcggacggactcgccgggcggagcttcc--------------------------------gcttcgct-ccgg--cgg-gactgaaagatggtcgaacttgatcctttagaggaagtaaaagtcgtaacaaggtttccgtaggtgaacctgcggaaggatcatta
>Tubiluchus_corallicola
------------------------tcatatgcttgtctcaaagattaagccatgcatgtctaagtacagac----tgtttt--actgtgaaactgcgaatggctcattaaatcagttgtggtttattagatcg---tt--ctatcctatttggataactgtggta-attctagagctaatacatgcaa--tcaagctccga--ctt----aac------------gggacgagcgc--ttttattagaacaaaa-ccttc-cgcgctttg------------------------gcgtgg-----cattttggtgactctggataacct-tgggctgatcgcaag-------------------------------gtct-cgcacctgcgacgtatctttcaaatgtctgccttatcaactttcgatggtagattacacgcctaccatggtcgtaacgggtaacggggaatcagggttcgattccggagagggagcatgagaaa-cggctaccacatccaaggaaggcagcaggcacgcaaattacccacttccgacacggggaggtagtgacgataaataacaatacgggactcatt-tgaggccccgtaattggaatgagtacactttaaatcctatgacgaggatccattggagggcaagtctggtgccagcagccgcggtaattccagctccaatagcgtatattaaagttgttgcagttaaaaagctcgtagttggatctgggg-cacaggctgg-------------------------------------------cggtccacc----t-cgcggtgg-ttactgccc-gtcctggc--ctac---------ctgccggt-----------------------------------------------------------------------------------------tgattcttgttgctcttaaatg-agtg----actcgggtt--gc------cgg-aacgtttactttgaaaaaattagagtgttcaaa-gcaggct------------------gttcgcctgaataatg-gtgcatggaataatggaataggacc-tcggttctattttgttggtt-ttcagaa---catgaggtaatgattaagagggacag-acgggggcattcgtactgctgcgttagaggtgaaattcttggatcgtagcaagacgaacaacagcgaaagcatttgccaagaatgttttc-attaatcaagaacg-aaagtcagaggttcgaaggtgatcagataccgccct-agttctgaccgtaaacgatgccaactagcgatccgccgg--agttact-----acaatgactcggcgggcagc-ttccgggaaacca--aagtttctggattccgggggaagtatggttgcaaagctcgaaacttaaaggaattgacggaagggcaccaccaggagtggagcctgcggcttaatttgactcaacacgggaaatctcacccggtccggacactgtaaggattgacagattga-----gagctctttcttgattcagtgggtggtggtgcatggccgttcttagttggtggagcgatttgtctggttaattccgataacgaacgagactctggcctactaaatagttagcc----gatcc----------------------------------------------------cgagga--------cgtcggct------------------------------------------------------------------------------------------------------------------------------------------------gcaacttcttagagggacaa-gcggc-g-----cttagccgcacgagattgagcaataacaggtctgtgatgcccttagatgtccggggctgcacgcgcgctacactgaaggaatcagcgtgcattt-----------gaaccttgtccggaagg----actgggtaacccgat----aaacctccttcgtgc-tagggatagggaattgcaattatttcccttgaacgaggaattcccagtaagcgcgagtcataagctcgtgttgattacgtccctgccctttgtacacaccgcccgtcgcta-ctaccgattga-atgatttagtgaggtcttcggaccggtcccgacgagaggggcaa---------------------------------ccttcgcg-ccgg--tgttgctgggaagatgaccgaacttgatcatttagaggaagtaaaagtcgtaacaaggtttcc---------------------------
>Urechis_caupo
----------------------agtcatatgcttgtctcaaagattaagccatgcatgtctaagtacatac----ttttac--acagtgaaaccgcgaatggctcattaaatcagttaaggttccttagatcg---ta--ctatcctacttggataactgtggta-attctagagctaatacatgaaa--gcacgctccga--ctg----ttgc-----------gggaagagcgt--ttttattacaccaaaa-ccaat-gggctcccgacggg-------------------ggtcgt-----tctcttggtgactctgaataactt-tgtgctgatcgcatg-------------------------------gcct-cgagccggcgacgtatctttcaaatgtctgccctatcaactttcgatggtacgtgatatgcctaccatggttgtaacgggtaacggggaatcagggtttgattccggagagggagcatgagaaa-cggctaccacatccaaggaaggcagcaggcgcgcaaattacccactcctggaacggggaggtagtgacgaaaaataacaatacgggactctta-tgaggcctcgtaattggaatgagtacactttaaatcctttaacgaggatccattggagggcaagtctggtgccagcagccgcggtaattccagctccaatagcgtatattaaagttgttgcagttaaaaagctcgtagttggatctctgg-tttaggcggg-------------------------------------------cggttcgcc----t-cgcggcga-ctactgccc-gtcctgac--ctac---------ctgccggttt---------------------------------------------------------------------------------------gattcgcaggtgctcttgactg-agtg----tctgcggtg--gc------cgg-aacgtttactttgaaaaaattagagtgttcaaa-gcaggcg------------------gcacgcctgaatattg-gtgcatggaataatggaagaggacc-tcggttctattttgttggtt-ttcggag---ctcgaggtaatgattaagagggactg-acgggggcattcgtattacggtgttagaggtgaaattcttggatcatcgtaagacgaactactgcgaaagcatttgccaagaatgttttc-attagtcaagaacg-aaagtcggaggttcgaagacgatcagataccgtcgt-agttccgaccataaacgatgccaactagcgatccgccgg--cgttgtt-----ctcatgacccggcgggcagc-ttccgggaaacca--aagtctttgggttccgggggaagtatggttgcaaagct-gaaacttaaaggaattgacggaagggcaccaccaggagtggagcctgcggcttaatttgactcaacacggggaaactcacccggcccggacactgtaaggattgacagattga-----gagctctttcttgattcggtgggtggtggtgcatggccgttcttagttggtggagcgatttgtctggttaattccgataacgaacgagactctagcctattaaatagttcgcc----tgttg----------------------------------------------------atgctg----------caggtg-------------------------------------------------------------------------------------------------------------------------------------------------caacttcttagagggacaa-gtgta-a-----tatagacacacgagattgagcaataacaggtctgtgatgcccttagatgtttggggccgcacgcgcgctacactgaagaaatcagcgtgtgttt-----------cttcctgctctgtaagg----agtgggtaacccgtt----gaaccttcttcgtgc-tagggattggggcttgtaattgttccccatgaacgaggaattcccagtaagcacgagtcatcagctcgtgttgattacgtccctgccctttgtacacaccgcccgtcgcta-ctaccgattga-atggtttagtgagattctcggatcggacccggattgatgggtta---------------------------------ccgtcgat-ctgtttggc-gctgagaagaaactcgaacttgatcatttagaggaagtaaaagtcgtaacaaggtttccgt-------------------------
>Vespula_pensylvanica
----------------------agtcatatgcttgtctcaaagattaagccatgcatgtctcagtgcatgc----cgagct--aaggtgaaaccgcgaatggctcattaaatcagttatggtttcttagatcg---tacccacatttacttggataactgtggta-attctagagctaatacatgcaaaccagagttccga--cca----gagat----------gggaggaacgc--ttttattagatcaaaa-ccaat-cggtggcgtgtgttttacattcgtc--------caccgtt----tactttgatgactctgaataactt-tgagctgatcgcacg-------------------------------gtcctagcaccggcgacaagtctttcaaatgtctgccttatcaactgtcgatggtaggttctgcgcctaccatggttgtaacgggtaacggggaatcagggttcgattccggagagggagcctgagaaa-cggctaccacatccaaggaaggcagcaggcgcgcaaattacccactcccggcacggggaggtagtgacgaaaaataacgatacgggactcatc-cgaggccccgtaatcggaatgagtacactttaaatcctttaacgaggatccattggagggcaagtctggtgccagcagccgcggtaattccagctccaatagcgtatattaaagttgttgcggttaaaaagctcgtagttgaatctgtgt-ttcacactgt-------------------------------------------cggttcacc---gctcgcggtgt-ttactggcatgatgtggg--acgtc--------ctaccggtgggcttagc--------------------------------------------------------tcttcggggcggtccaactaatatcccatcgcggtgctcttcactg-agtg----tcgagatgg--gc------cgg-tacgtttactttgaacaaattagagtgcttaaa-gcaggct----------------agcctcgcctgaatactgtgtgcatggaataatggaataggacc-tcggttctattttgttggtt-ttcggaa--ccccgaggtaatgattaatagggacag-atgggggcattcgtattgcgacgttagaggtgaaattcttggatcgtcgcaagacggacagaagcgaaagcatttgccaaaaatgttttc-attaatcaagaacg-aaagttagaggttcgaaggcgatcagataccgccct-agttctaaccataaacgatgccagctagcgatccgccga--agttcct-----ccgatgactcggcgggcagc-ttccgggaaacca--aagcttttgggttccgggggaagtatggttgcaaagct-gaaacttaaaggaattgacggaagggcaccaccaggagtggagcctgcggcttaatttgactcaacacgggaaacctcaccaggcccggacaccggaaggattgacagattga-----tagctctttcttgattcggtgggtggtggtgcatggccgttcttagttggtggagcgatttgtctggttaattccgataacgaacgagactctagcctgctaaataggcgtac----attctggtatctcgaaggccctcgacttcggtcgagcgg------------------ttttta-------ctaccaacgta-----------------------------------------------------------------------------------------------------------------------------------------ccaacaaatcttcttagagggacag-gcggc-t-----tttagccgcacgagattgagcaataacaggtctgtgatgcccttagatgttctgggccgcacgcgcgctacactgaaggaatcaacgtgt---------------tttccctggccgaaagg----cccgggtaacccgct----gaacctccttcgtgc-tagggattggggcttgcaattattccccatgaacgaggaattcccagtaagcgcgagtcataagctcgcgttgattacgtccctgccctttgtacacaccgcccgtcgcta-ctaccgattga-atgatttagtgaggtcttcggactggtgcgcggcagtgtctc-----------------------------------ggcactgc-cgat--gtt-gccgggaagatgaccaaacttgatcatttagaggaagtaaaagtcgtaacaaggtttccgt-------------------------
>Xiphinema_rivesi
---------------------------------------------taagccatgcatgtctaagcacatgc----cttaat--acggtgaagccgcgaatagctcattacaacagccaccgtttactagaaaa----tcagtatcctactcggataactgtggca-attctagagctaatacgtgcga--aaaagctcgtt--tcg----caa------------gattcgagcgc--atttattagaataaaaaccaat-cgggcc---------------------------cataaagcccgtaatttggtgaatctgaataactt---tgccgatcgcacg-------------------------------gtcctagtaccggcgacgtatctttcaagtgtctgccttatccactttcgatgstaggttatacgcctaccatggtagtaacgggtaacggagaataagggttcgactccggagagggagcctgagaaa-cggctaccacatccaaggaaggcagcaggcgcgcaaattacccacttccagaacggagaggtagtgacgaaaaataacgagacagtcctct---tcgaggtctgtcatcggaatgggtacaatttaaatcctttaacgaggatctattggagggcaagtctggtgccagcagccgcggtaattccagctccaatagcgtatattaaagttgttgcggttaaaacgctcgtagttggatctgcgg-cctcggagaa-------------------------------------------cggtccccc----gaaagggcgg-tcactgtta-ctccaagcctaaat---------atctagtc-----------------------------------------------------------------------------------------tactctacggtgctcttaaccg-agtg----cctagagtg--ac------tgg-aacgtttactttgaaaaaattagagtgcttaaa-gcaggcg-----------------aaatagcctgaataag--gtgcatggaataatggaataggacc-tcggttctattttgttggtt-ttcggag---cccgaggtaatgattaagaggaacag-acgggggcattcgtattccggcgctagaggtgaaattcttggaccgccggaagacggacgactgcgaaagcatttgccaagaatgttttc-attaatcaagaacg-aaagttagaggttcgaaggcgatcagataccgccct-agttctaaccgtaaacgatgacaaccagcgattagtcgg--tgttaat------atacgacccgactagcagc-ttccgggaaacca--aagtttttcgtttccgggggaagtatggttgcaaagct-gaaacttaaaggaattgacggaagggcaccaccaggagtggagcctgcggcttaatttgactcaacacgggaaaactcacccggcccggacaccgtaaggattgacagactga-----gagctctttcttaattcggtgggtggtggtgcatggccgttcttagttggtggagcgatttgtctggttaattccgataacgaacgagactctggcctattaaatagtcggta----tatcc----------------------------------------------------agaaa---------agtttacc-------------------------------------------------------------------------------------------------------------------------------------------------gtacttcttagagggacaa-acggc-g-----tctagccgcgtgaaatagagcaataacaggtctgtgatgcccttagatgtccggggctgcacgcgcgctacactgaaagaatcagtatgcgctt-----------taacctagtccggaagg----attgggtaacccgag----caaattctttcgtgc-ttgggatagggaattgcaattatttcccttaaacgaggaattcccagtaaatgcgggtcataagctcgcgttgattacgtccctgccctttgtacacaccgcccgtcgcta-ctaccgattgg-atgacttagtgaggtcttaggaccgacgtaaaggagcttt-------------------------------------cgcgagtt-cttt--ttc-gttggaaatttgatcgaactacgttatctagaggaagtaaaagtcgta--------------------------------------
>Zootermopsis_angusticollis
----------------------agtcatatgcttgtctcaaagattaagccatgcatgtctcagtgcaagc----caaatt--aaggtgaaaccgcgaatggctcattaaatcagttatggttccttagatgg---tg--gacagttacttggataactgtggta-attctagagctaatacatgcaa--ccgagtcccga--ccg----gagac----------ggtcgggacgc--ttttattagatcaaaa-ccaat-cggtcgctcacgc--------------------ggccgtt----tgccttggtgactctgaataaatg-gaggcggatcgcacg-------------------------------gtctacgaaccggcgacgcatctttcaaatgtctgccttatcaactgtcgatggtaggctctgcgcctaccatggttgtaacgggtaacggggaatcagggttcgattccggagagggagcctgagaaa-cggctaccacatccaaggaaggcagcaggcgcgcaaattacccactcccggcacggggaggtagtgacgaaaaataacgatacgggactcatc-cgaggccccgtaatcggaatgagtacactctaaagactttaacgagtatccattggagggcaagtctggtgccagcagccgcggtaattccagctccaatagcgtatattaaagctgttgcggttaaaaagctcgtagtcggacttgtgt-cccacgctgc-------------------------------------------cggttcacc--gcccgtcggtgtctaactggcacgcacgtgcggacgtc--------ctgccggtggcccgagccggcgcccgcgggcgatgggggcggcgacgctcccacgcctcgggtcg--------tctcggggagggcctac--acaatcccgtcgcggtgctcttgaccg-agtg----tcacgatgg--gc------cgg-cacttttactttgaacaaattagagtgcttaaa-gcaggca----------------gcagccgcctgaataccgagtgcatggaataatggaataggacc-tcggttctattttgttggtt-ttcggaa-gccccgaggtaatgatcaaaagggacag-acgggggcattcgtattgcgacgttagaggtgaaattcttggatcgtcgcaagacggacagaagcgaaagcatttgccaagaatgttttc-tctgatcaagaacgaaaagttagaggttcgaaggcgatcagataccgccct-agttctaaccataaacgatgccagccagcaatccgccga--agttcct-----ccgatgactcggcgggcggc-ttccgggaaacca--aagcttttgggttccgggggaagtatggttgcaaagct-gaaacttaaaggaattgacggaagggcaccaccaggagtggagcctgcggcttaatttgactcaacacgggaaacctcaccaggcccagacaccgggaggattgacagattga-----gagctctttcttgattcggtgggtggtggtgcatggccgttcttagttggtggagcgatttgtctggttaattccgataacgaacgagactctagcctgctaaatagtcgcatccggtatcc----------------------------------------------------tctgtg-------ctaccggcg-------------------------------------------------------------------------------------------------------------------------------------------actcctaatcttcttagagggacag-gcggc-t-----tctagccgcacgagattgagcaataacaggtctgtgatgcccttagatgttctgggccgcacgcgcgctacactgaaggaatcagcgtgt---------------cctccctggccgaaagg----tccgggtaacccgct----gaacctccttcgtgc-tagggattggggcttgcaattgttccccatgaacgaggaattcccagtaagcgcgagtcataagctcgcgttgattacgtccctgccctttgtacacaccgcccgtcgcta-ctaccgattga-atgatttagtgaggtcttcggaccggtgggcgcggggttt-------------------------------------cggccctt-cgat--tcc-accgggaagatgcccgaacttgatcatttagaggaagtaaaagtcgtaacaaggtttccgt-------------------------
