# Supplementary material for: Phylogenetic position of Loricifera inferred from nearly complete 18S and 28S rRNA gene sequences
Source: Zoological Lett. 2015 Jun 30;1:18. doi: 10.1186/s40851-015-0017-0 (PMC4657359; doi:10.1186/s40851-015-0017-0)
Supplement: Additional file 5: — Final 18S sequences for 18S + 28S (50 OTU) and 18S (50 OTU) datasets. Aligned 18S sequences of 50 species after the removal of alignment-ambiguous positions and gaps. [file 40851_2015_17_MOESM5_ESM.fas]

>Amphiporus_sp.
tagccatgcatgtctaagtacaaacgtgaaaccgcgaatggctcattaatcagttatggtttagatcttggataactgtggtaattctagagctaatacatgcgcttttattagatcagaccaatgatgactctggataacgccgatcgtatggccgacgactctttcaaatgtctgccctatcaactcgttggtaggtggcctaccaggttacgggtaacgggggatcagggttcgatcccggagagggagcatgagaaacggctaccacatccaaggaaggcagcaggcgcgcaaattacccatttagcacgaggaggtagtgacgaaaaataacaatacggctcttgagggtaattggaatgagtacactctaaacccgttaacgaggatctattggagggcaagtctggtgccagcagccgcgtaattccagctccaatagcgtatattaaagctgtcagttaaaaagctcgtagtcggatttcggtggttcggcggtgtcttaactgagtgcggagcgtttactttgaaaaattagagtgttcaaggcaggcgcctgaatgtgcatggaataatggaataggacctcggttctattttgttggtttcggagaggtaatgattaatagggacggacgggggcattcgtattgcggcgttagaggtgaaattcttggatcgtcgcaagacggactgcgaaagcatttgccaagaatgttttcattgatcaagagcgaaagtcagaggatcgaagacgatcagataccgtcctagttctgaccataaacgatgccaactagcgatccggcgttgctaagactggccgggcagccccgggaaaccaaagtctatgggttccgggggaagtatggttgcaaagctgaaacttaaaggaattgacggaagggcaccaccaggagtggctgcttaatttgactcaacacgggaaactcacccggcccggacaccgtaaggattgacagattgaagctctttcttgattcggtgggtggtggtgcatggccgttcttagttggtggagcgatttgtctggttaattccgataacgaacgagactctagccggctaactagcttcttagagggaccagtggcagccacgcgagattgagcaataacaggtctgtgatgcccttagatgttcggggccgcacgcgcgctacactgaaggaatcaacgtgtcgaaagggggtaaccgttaacctccttcgtgctagggattggggcttgcaattctccccatgaacgaggaattcccagtaagcgcgagtcataagctcgcttgattacgtccctgccctttgtacacacgcccgtcgctactaccgattgaatggtttagtgaggcctcggactgggggaagacgatcgaacttgatcatttagaggaagtaaaagtcgta
>Anaspides_tasmaniae
tagccatgcatgtctaagtacaggcgcgaaaccgcgaatggctcattaatcagttatggtttggatcttggatacctgtggtaattctagagctaatacatgcgcttttattagatcaaaccaatggtgactctgaatatcgctgagcgcacgaccggcgcctctttcaagtgtctgccttatcagctcgattgtaggttgcctacaaggtaacgggtaacggggaatcagggttcgattccggagagggagcctgagaaacggctaccacatctaaggaaggcagcaggcacgcaaattacccatccggcccggggaggtagtgacgaaaaataacgatgcgactcatgagggcaatcggaatgagtacactttaaatcctttaacgaggatctattggagggcaagtctggtgccagcagccgcgtaattccagctccaatagcgtatattaaagttgttggttaaaaagctcgtagttggatctcagcggttcaccgttgtcttcatcgagtgcggcacgtttactttgaaaaattagagtgctcagagcaggcgcctggatatgcatggaatgatggaataggaccttggttctattttgttggtttcggaaaggtaatgattaagagggacagacgggggcatcagtattgcgacgctagaggtgaaattcttggaccgtcgcaagactaactgcgaaagcatttgccaagaatgtcttcattaatcaagaacgaaagttagaggttcgaaggcgatcagataccgccctagttctaaccataaacgatgctgaccagcgatccgccgttattatgacgcggcgggcagctccgggaaaccaaagtctttgagttccaggggaagtatggttgcaaagctgaaacttaaaggaattgacggaagggcaccaccaggagtgactgcttaatttgactcaacacgggaacctcaccaggcccggacaccgacaggattgacagactgaagctcttttatgattcggtgggtggtggtgcatggccgttcttagttggtggagcgatttgtctggttaattccgataacgaacgagactctggcctactaactagcttcttagagggataagcggcagccgcacgagattgagcaataacaggtctgtgatgcccttagatgttctgggccgcacgcgcgctacactgaagggatcagcgtgccgagagggggtaaccgttaaaccccttcgtgatagggattggggcttgcaattgttcccatcaacgaggaattcccagtaagcgcaagtcatcagcttgcttgattacgtccctgctctttgtacacacgcccgtcgctactaccgattgaatgatttagtgaggcttcggactggggaaagatgtccaaacttgatcatttagaggaagtaaaagtcgta
>Anoplodactylus_portus
tagccatgcatgtgtaagtacatgcgcgaaaccgcgaatggctcattaatcagttatggtttagatcatggataactgtggtaattctagagctaatacatgcgcttttattagaccaaaccaatggtgactctggataacgccgatcgcacgaccggcgactctttcaaatgtctgccttatcaactcgatggtaggttgcctaccaggtaacgggtaacggggaatcagggttcgattccggagagggagcctgagaaacggctaccacatccaaggaaggcagcaggcacgcaaattacccatccggcacggggaggtagtgacgaaaaataacaatacggctcttgagggtaattggaatgagtacactttaaatcctttaacgaggatctattggagggcaagtctggtgccagcagccgcgtaattccagctccaatagcgtatattaaagttgtcggttaaaaagctcgtagttggatttctgcggtccaccggtgtctttactgagtgcgacaagtttactttgaaaaattagagtgctcaaagcaggcgcctgaatatgcatggaatgatggaataggacctcggttctattttgttggtttcgcagaggtaatgattaagagggacagacgggggcattcgtattgcgacgctagaggtgaaattcttggaccgtcgcaagacgaactgcgaaagcatttgccaagaatgttttcattaatcaagaacgaaagttagaggttcgaaggcgatcagataccgccctagttctaaccataaacgatgccaaccagcgatccgccgttcctatgactcggcgggcagctccgggaaaccaaagtctttgggttccgggggaagtatggttgcaaagctgaaacttaaaggaattgacggaagggcaccaccaggagtggctgcttaatttgactcaacacgggaaactcacccggcccggacactggaaggattgacagattgaagctctttcttgattcagtgggtggtggtgcatggccgttcttagttggtggagcgatttgtctggttaattccgataacgaacgagactctggcctgctaaatagcttcttagagggacaggcggtatccgcacgagatagagcaataacaggtctgtgatgcccttagatgtccggggccgcacgcgcgctacactgaaggaatcagcgtgctgacaaggggtaaccgctaacctccttcgtgatggggataggggcttgtaattgtccccttgaacgaggaattcccagtaagcgcgagtcataagctcgtttgattacgtccctgccctttgtacacacgcccgtcgctactaccgattgaatgatttagtgaggcttcggacttgggaaagatgaccaaacttgatcatttagaggaagtaaaagtcgta
>Ascaris_lumbricoides
tagccatgcatgtctaagttcaaatgtgaaaccgcgaacggctcattcaacagctattatattgatcgtggataactgtggtaattctagagctaatacatgcgcatctattagattaaaccaatggtgactctgaataacgctgatcgcatgaccggcgactctatcaagtgtctgccttatcaactcgatggtagtttgcctaccaggtaacgggtaacggagaataagggttcgactccggagagggagcctgagaaacggctaccacatccaaggaaggcagcaggcgcgcaaattacccattcggcatgaggaggtagtgacgaaaaataacgagaccgttctctgaggttatcggaatgggtacaatttaaacccgttaacgaggatctatgagagggcaagtctggtgccagcagccgcgtaattccagctctcaaagtgtatatcgtcattgccggttaaaaagctcgtagttggatctgcgtggtccgcccgttccttcatcggtcgtagcgagtttactttgaaaaattagagtgcttcacgcgggcgtctgaatatgcatggaataatagaataggatctcggttctattttgttggtttctgagagataatggttaagagggacggacgggggcattcgtatcgctgcgtgagaggtgaaattcttggaccgtagcgagacgtcctgcgaatgcatttgccaagaatgtcttcattaatcaagaacgaaagtcagaggttcgaaggcgatcagataccgccctagttctgaccgtaaacgataccaactagcgttccgtcggtaaaatgccttgacgggcagctcccggaaacgaaagtctttcggttccgggggaagtatggttgcaaagctgaaacttaaagaaattgacggaagggcaccaccaggagtggctgcttaatttgactcaacacgggaaactcacctggcccggacaccgtgaggattgacagattgaagctctttcttgattcggtggttggtggtgcatggccgttcttagttggtggagtgatttgtctggtttattccgataacgagcgagactctagcctattaaatagcttcttagagggacaagcggtagccgcatgaagttgagcaataacaggtctgtgatgcccttagatgtccagggctgcacgcgcgctacactggaggaatcagcgtgccgaaaggtggtaacccttaaaatcctccgtgatcgggatcgggaattgcaattattcccttgaacgaggaattcctagtaagtgtgagtcatcagctcacttgattacgtccctgccctttgtacacacgcccgtcgctgcccgggactgagccgtttcgagaaagcggggactgcggaaaccgccttaatcgcagtggcttgaaccgggcaaaagtcgta
>Callibaetis_ferrugineus
tagccatgcatgtctcagtgcaagcgtgaaaccgcgaatggctcattaatcagttatggtttggatctcggataactgtggtaattctagagctaatacgtgcgcagttattagatcaaaccaatggtgactctgaataacgctgatcgcacggccggcgactccttcgaatgtctgccttatcaactcgatggtaggttgcctaccaggtaacgggtaacggggaatcagggttcgattccggagagggagcctgagaaacggctaccacatccaaggaaggcagcaggcgcgcaaattacccatccggcacggggaggtagtgacgaaaaataacgatacggctcatgagggtaatcggaatgagaacactttaaatcttttaacgagtacctaatggagggcaagtctggtgccagcagccgcgtaattccagctccattggcgtatattaaagttgtcggttaaaaagctcgtagttggatctgtgcggttcgccgctgtcttaaccgggtgcggcacgtttactttgacaaatttgagtgctcaaagcaggcgcctgaaaatgcatggaataatggaatagggcctcggttctattttgttggcttctgagaggtaatgattaatagggacagacgggggcattcgtattgcgacgttagaggtgaaattcttggatcgtcgcaagacgaactgcgaaagcgtttgccaagaatgttttcgctaatcaagaacgaaagttagaggttcgaaggcgatcagataccgccctagttctaaccataaacgatgccagccagcgatgcgccgttcctatgactcggcgcgcagctccgggaaaccaaagcttttgggttccgggggaagtatggttgcaaagctgaaacttaaaggaattgacggaagggcaccaccaggagtggctgcttaatttgactcaacacgggaacctcaccaggcccggacatcggaaggattgacagattgaagctctttcttgattcgatgggtggtggtgcatggccgttcttagttggtggagcgatttgtctggttaattccgataacgaacgagactctaacctgctaaatagcttcttagagggacaggcggcagccgcacgagattgagcaataacaggtctgtgatgcccttagatgttctgggccgcacgcgcgctacactgaaggaatcagcgtgccgagagggggtaaccgctaacctccttcgtgcttgggattggggcttgcaattgtccccatgaacgaggaattcccagtaagcgcgagtcataagctcgcttgattacgtccctgccctttgtacacacgcccgtcgctactaccgattgaatgatttagtgaggcttcggactggggaaagatgaccaaacttgatcatttagaggaagtaaaagtcgta
>Callipallene_sp.
tagccatgcatgtgtaagtacatgcgcgaaaccgcgaatggctcattaatcagttatggtttagatcatggataactgtggtaattctagagctaatacatgcgcttttattagaccaaaccaatggtgactctggataacgccgatcgcacgaccggcgactctttcaaatgtctgccttatcaactcgatggtaggttgcctaccaggtaacgggtaacggggaatcagggttcgattccggagagggagcctgagaaacggctaccacatccaaggaaggcagcaggcacgcaaattacccatccggcacggggaggtagtgacgaaaaataacaatacggctcttgagggtaattggaatgagtacactttaaatcctttaacgaggatctattggagggcaagtctggtgccagcagccgcgtaattccagctccaatagcgtatattaaagttgtcggttaaaaagctcgtagttggatttctgcggtccaccggtgtcttcgttgagtgcgacaagtttactttgaaaaattagagtgctcaaagcaggcgcctgaatatgcatggaatgatggaataggacctcggttctattttgttggtttcgcagaggtaatgattaagagggacagacgggggcattcgtattgcgacgctagaggtgaaattcttggaccgtcgcaagacgaactgcgaaagcatttgccaagaatgttttcattaatcaagaacgaaagttagaggttcgaaggcgatcagataccgccctagttctaaccataaacgatgccaaccagcgatccgccgttactatgactcggcgggcagctccgggaaaccaaagtctttgggttccgggggaagtatggttgcaaagctgaaacttaaaggaattgacggaagggcaccaccaggagtggctgcttaatttgactcaacacgggaaactcacccggcccggacactggaaggattgacagattgaagctctttcttgattcagtgggtggtggtgcatggccgttcttagttggtggagcgatttgtctggttaattccgataacgaacgagactctggcctgctaaatagcttcttagagggacaggcggtatccgcacgagatagagcaataacaggtctgtgatgcccttagatgtccggggccgcacgcgcgctacactgaaggaatcagcgtgccgaaagggggtaaccgctaacctccttcgtgatggggataggggcttgtaattgtccccttgaacgaggaattcccagtaagcacgagtcatcagctcgtttgattacgtccctgccctttgtacacacgcccgtcgctactaccgattgaatgatttagtgaggcttcggaccgggggaagatgaccaaacttgatcatttagaggaagtaaaagtcgta
>Calocheiridius_cf._termitophilus
tagccatgcatgtctaagtacacgcgcgaaaccgcgaatggctcattaatcagttatggtttagatcttggataactgtggtaattctagagctaatacatgcgcttttattagaccagaccggtggtgactctggataacgcggatcgcacgaccggcgactctttcaagtgtctgccttatcaactcgatggtaggttgcctaccaggtaacgggtaacggggaatcagggttcggttccggagagggagcctgagaaacggctaccacatccaaggaaggcagcaggcgcgcaaattacccatccggcacggggaggtagtgacgaaaaataacaatacggctctagagggtaattggaatgagtacactctaaaccctttaacgaggatctattggagggcaagtctggtgccagcagccgcgtaattccagctccaatagcgtatattaaagttgtcggttaaaaagctcgtagttggatctcagcgatgcgtcgttgcctttaaaagctgcggcgcctttactttgaaaaattagagtgctcaaagcaggcgcctggatatgcatggaataatggaataggacctcggttctgttttgttggttttggagaggtaatgattaagagggacggacgggggcatccgtattgcggcgctagaggtgaaattcttggaccgccgcaagacgaactgcgaaagcatttgccaagaatgttttcattaatcaagaacgaaagttagaggttcgaaggcgatcagataccgccctagttctaaccataaacgatgccaaccagcgatccgccgttcttccgactcggcgggcagctccgggaaaccaaagtttttgggttccgggggaagtatggttgcaaagctgaaacttaaaggaattgacggaagggcaccaccaggagtggctgcttaatttgactcaacacgggaaacttacccggcccggacaccggaaggattgacagattaaagctctttcttgattcggtgggtggtggtgcatggccgttcttagttggtggagcgatttgtctggttaattccgataacgaacgagactctagcctactaaatagcttcttagagggacgggcggcagccgcacgaaacggagcaataacaggtctgtgatgcccttagatgtccggggccgcacgcgcgctacactgaaggaatcaacgtgccgagagggggtaaccggtaaccttcttcgtgctagggataggggattgtaattctcccctcgaacgaggaattcccagtaagcgcgagtcatcagctcgcttgattacgtccctgccctttgtacacacgcccgtcgctactaccgattgaatgatttagtgaggcttcggacgagcgaaagatggccgaacttgatcatttagaggaagtaaaagtcgta
>Cherokia_georgiana
tagccatgcatgtctaagtacatgcgtgaaaccgcgaatggctcattaatcagtcatggtttagaccttggataactgtggtaattctagagctaatacatgcgcttttattagaccagaccaatggtgactctggataacgcggatcgcacggccggcgactctttcaaatgtctgccttatcaactcgatggtaggttgcctaccaggtaacgggtgacggggaatcagggttcgattccggagagggagcctgagaaacggctaccacatccaaggaaggcagcaggcacgcaaattacccatccagtacggggaggtagtgacgaaaaataacaatgcggctcttgagggtaattggaatgagtccactttaaatcctttaacgaggacctattggagggcaagtctggtgccagcagccgcgtaattccagctccaatagcgtatactaaagttgtcggttaaaaagctcgtagttggatgtcagcggtccacctatgtctttgccgggtgcggaacgtttactttgaaaaattagagtgctctaagcaggtgcctgaataagcatggaataatggaataggacctcggttctattttgttggtttcggagaggtaatgattaatagggacagacgggggcattcgtattgcggcgctagaggtgaaattcttggaccgtcgcaagacgaactgcgaaagcatttgccaagaatgttttcattaatcaagaacgaaagttagaggttcgaaggcgatcagataccgccctagttctaaccataaacgatgccaaccagcgatccgccgttcctatgacccggcgggcagctccgggaaaccaaagtgtttgggttccgggggaagtatggttgcaaagctgaaacttaaaggaattgacggaagggcaccaccaggagtggctgcttaatttgactcaacacgggaaactcacccggcccggacactggaaggattgacagattgaagctctttcttgattcagtgggtggtggtgcatggccgttcttagttggtggagcgatttgtctggttaattccgataacgaacgagactctagcctattaaatagcttcttagagggacaagcggcagccgcacgaaattgagcaataacaggtctgtgatgcccttagatgtccggggccgcacgcgcgctacactgaagggatcagcgtgccggaagggggtaaccgctaacctccttcgtgatagggactggggcttggaattgtgcccacaaacgaggaattcccagtaagcgctagtcataagctagcttgattacgtccctgccctttgtacacacgcccgtcgctactaccgattgaatgatttagtgaggcttcggactgggggaagatgaccgaacttgaccatttagaggaagtaaaagtcgta
>Chordodes_morgani
tagccatgcatgtctaagtataaacgtgaaaccgcgaatggctcattaatcagttatggtttagatcatggataactgtggtaattctagagctaatacatgcgcttttattagaacaaaactatggtgactctggataacgccgatcgcatgaccggcgactctttcaaatgtctgccttatcaactcgatggtaggttgcctaccaggtaacgggtaacggagaatcagggttcgattccggagagggagcctgagaaacggctaccacatccaaggaaggcagcaggcgcgcaaattacccatccggctcggggaggtagtgacgataaataacaacgcagctcaagagagtaattggaatgcgatcactttaaatcctttaacgaggatctattggagggcaagtctggtgccagcagccgcgtaattccagctccaaaagcgtatattaaagttgtcagttaaaaagctcgtagttggatctcggaggcccgctggtgtcttcaccgggtgcggaacgtttactttgaaaaattagagtgctcaaagcaggccctcgaatatgcatggaataatggaataggacctcggttctattttgttggtttcggagaggtaatgattaagaggaacggacgggggcatccgtactgtggcgctagaggtgaaattcttggaccgccgcaagacgaactgcgaaagcatttgccaagaatgttttcattaatcaagaacgaaagtcagaggttcgaaggcgatcagataccgccgtagttctgaccataaacgatgccaactggcgatccgccgtaatattgacccggcgggcagcttcgggaaaccaaagtttttgggttccgggggaagtatggtttcaaagctgaaacttaaaggaattgacggaagggcaccaccaggagtgcgcgcttaatttgactcaacacgggaaactcacccggccaggacactgtaaggattgacagattgaagctctttctcgattcagtgggtggtggtgcatggccgttcttagttggtggagtgatttgtctggttaattccgataacgaacgagactctaacctacttactagcttcttagagggacaagcgacagtcgcacgagattgagcaataacaggtctgtgatgcccttagatgtccggggctgcacgcgcgctacactgaaggaatcagcgtgccgaaagagggtaaccgctaaactccttcgtgatggggatagggaattgtaattatttccttgaacgaggaattcccagtaagcgcgaatcattagttcgcttgattacgtccctggcctttgtacacacgcccgtcgctactaccgattgaatggtttagtgaggctttggacgggtgaaaattgatctagctcagtcatttcgaggaagtaaaagtcgta
>Ciona_intestinalis
tagccatgcaagtctaagtacgagcgcgaaactgcgaatggctcattaatcagttatggttttgatcttggataactgtggtaattctagagctaatacatgcgcttttatcagaccaaaaccgtggtgactctggataacgcggatcgcacgaccggcgactcattcaagtgtctgccctatcaactcgtcggtacggtgcctaccgagttacgggtaacggggaatcagggttcgattccggagagggagcctgagaaacggctaccacatccaaggaaggcagcaggcgcgcaaattacccatccgacgcggggaggtagtgacgaaaaataacaatgcagctcatgagggtaattggaatgagtacactttaaaagctttaacgagtatccattggagggcaagtctggtgccagcagccgcgtaattccagctccaaaagtatatatttaagttgtcggttgaaaagctcgtagttggattttggcggtccgtcggtgtcttgactgagtgcggaaagtttactttgaaaaattagagtgttcaaagcaggcgcctgaatatgcatggaataatggaataggacctcggttctattttgttggtttcggagaggtaatgattaagagggacagacgggggcattcgtactgtgccgttagaggtgaaattcttggatcggcgcaagacgaactgcgaaagcatttgccaagaatgttttctttaatcaagagcgaaagtcagaggttcgaagacgatcagataccgtcctagttctgactataaacgatgccaactagcgatcgggggttaatacgacctccccggcagctgcgggaaaccaaagtctttgggttccgggggaagtatggttgcaaagctgaaacttaaaggaattgacggaagggcaccaccaggagtggctgcttaatttgactcaacacgggaatctcacccggcccggacacagtgaggattgacagattgaagctctttcttgattctgtgggtggtggtgcatggccgttcttagttggtggagcgatttgtctggttaattccgataacgaacgagactctggcttgctaaatagcttcttagagggactagtggcagccacacgagattgagcaataacaggtctgtgatgcccttgagtgttcggggccgcacgcgcgctacactgaccggatcagcgtgccgaaagggggaaaccgttaaccccggtggtgatagggatagggaattgcaattattcccttgaacgaggaattcccagtaagcgcgagtcattagctcgcttgattacgtccctgccctttgtacacacgcccgtcgctactaccgattgaatggtttagtgaggcctccgattgggaaaagacgatctaacttgatcatttagaggaagtaaaagtcgta
>Craterostigmus_tasmanianus
tagccatgcatgtctaagtacatgcgtgaaaccgcgaatggctcattaatcagttatggtttagatcttggataactgtggtaattctagagctaatacatgcgcttttattagaacagaccaatggtgactctggataacgccgatcgcatgaccggcgactctttcaaatgtctgccttatcaactcgatggtaggttgcctaccaggtaacgggtaacggggaatcagggttcgattccggagagggagcctgagaaacggctaccacatccaaggaaggcagcaggcacgcaaattacccatccggcacggggaggtagtgacgaaaaataacaatacggctcttgagggtaattggaatgagtacactttaaatcctataacgaggatctattggagggcaagtctggtgccagcagccgcgtaattccagctccaatagcgtatattaaagttgtcggttaaaaagctcgtagttggatctcggcggtccgccggtgtctttaccgagtgcggaacgtttactttgacaaattagagtgctccaagcaggcgcccgcataagcatggaataatggaataggacctcggttctattttgttggtttcggagaggtaatgattaatagggacagacgggggcattcgtattgcgacgctagaggtgaaattcttggaccgtcgcaagacgaactgcgaaagcatttgccaagaatgttttcattaatcaagaacgaaagttagaggttcgaaggcgatcagataccgccctagttctaaccataaacgatgccgaccagcgatccgccgttcctatgactcggcgggcagctccgggaaaccaaagtgtttgggttccgggggaagtatggttgcaaagctgaaacttaaaggaattgacggaagggcaccaccaggagtggctgcttaatttgactcaacacgggaaactcacccggcccggacaccggaaggattgacagattgaagctctttcttgattcggtgggtggtggtgcatggccgttcttagttggtggagcgatttgtctggttaattccgataacgaacgagactctagcctgctaaatagcttcttagagggacaagcggcagccgcacgagattgagcaataacaggtctgtgatgcccttagatgtccggggccgcacgcgcgctacactgaaggaatcagcgtgccggcagggggtaaccgctaacctccttcgtgatagggatcggggcttggaattacccccgtgaacgaggaattcccagtaagcgcgagtcataagctcgcttgattacgtccctgccctttgtacacacgcccgtcgctactaccgattgaatgatttagtgaggcttcggactgggggaagatgaccgaacttgaccatttagaggaagtaaaagtcgta
>Cyprididae_sp.
tagccatgcaggtctaagtataagcgtgaaaccgcgaatggctcattcatcagttatggtttagatcttggataaccctggaaattctagagctaatacatgcgtttttgttagaccaaaccaatggtgagtctgaataacgcggatcgcacaactggcgactctttcaaatgtctgccttatcaacttgatggtaggctgcctaccaggtaacgggtgacggagaattagggttcgataccggagagggagcctgagaaacggctaccacatccaaggaaggcagcaggcacgcaaattacccatccggcacggggaggtagtgacgaaaaataacaatacggctcatgagggtaattggaatgagtacacttcaaatcctttaacaaggatcaattggagggcaagtctggtgccagcagccgcgtaattccagctccaatagcgtatattaaagttgccggttaaaaagctcgtagttggatctcagtggttcaccggtgccttcgctgggtgcagagtgtttactttgaaaaattggagtgctcaaagcaggcgcctgtacttgcatggaataatggaaaagggcctcggtgccattttgttggttttggtgaggtaatggttgaaggggacagacgggggcattcgtattgcgacgttagaggtgaaattcttagatcgtcgcaagacggactgcgaaagcatttgccaagaatgttttcattaatcaagaacgaaagtcagaggttcgaaggcgatcagataccgccctagttctgaccttaaacgatgccaactggcgatccatcggtattatgacctgatgggcagctccgggaaaccaaagtttttgggttccgggggaagtatggttgcaaagctggaacttaaaggaattgacggaagggcaccaccaggagtggctgcttaatttgactcaacgcgggaagctcacgaggcccggacactggaaggattgacagattgaagctctttcttgattcggtgggtggtggtgcatggccgttcttagttggtggagtgatttgtctggttaattccgataacgaacgagactctggcttactaaatagcttcttagagggataagcagcagctgcatgagaaggggcaataacaggtctgtgatgcccttagatgttctcggccgcacacgcgctacactgaaagaggcaacgtgtcgaaagagggtaacccctaatctctttcgtgctggggattgaggtttgcaattaccttcatgaacgaggaattcccagtaagtgcgagtcattatctcgcctgactacgtccctgccctttgtacacacgcccgtcgctactaccgattgaatgatttagtgaggcttcggactgaggaaagatgtccaaactgtatcatttagaggaagtaaaagtcgta
>Dilta_littoralis
tagccatgcatgtctaagtgcaagcgtgaaaccgcgaacggctcatttatcagttatggtttgggccttggacaactgtggcaattctagagctaatacatgcgcttttattagaccagaccaatggtgactctgaataacgccgatcgcacgaccggcgaccctttcaaatgtctgacttatcaacttgatggcagttcgcctgccaggccacgggtgacggggaatcagggttcgattccggagagggagcctgggaaacggctaccacatccaaggaaggcagcaggcgcgcaaattacccatccggcacggggaggtagtgacgaaaaataacaatacggctcatgagggtgattggaatgagtacactttaaatcctttagcgagtacctattggagggaaagtctggtgccagcagccgcgtaattccagctccaatagcgtatacttgagttgccggttaaaaagctcgtagttggacttgggcggttcaccggtgtcttcactgagtgcggcacattcactttgacaaattagagtgctcaaagcaggcgcctgaatatgcatagaatgattgaagaggacctcggttccagtctgttggtctcggagaggtaatgatgagtggggacggacgggggcattcgtattgcgacgttagaggtgaaattcttggatcgtcgcaagacgaacggcaaatgcatttgccaagaatgtccccgtcaatcaagaacgaaagttagaggttcgaaggcgatcagataccgccctagttctaaccataaacgatgccagccaggtatccgccgttactatgactcggcgggcagctccgggaaaccaaagcttttgggttccgggggaagtatggttgcaaagctgaaacttaaaggaattgacggaagggaaccaccaggagtggctgcttaatttgactcaacacgggaacctcaccaggccaggacactggtatgattgacagattgaagctctctcctgattcagtgggtggtggtgcatggccgttcttagttggtggagcgatttgtctggttaattccgttaacgagcgagactctggcctgctaactagcttcttagagggacaggcggcagtcgcatgagagtgagcgataacaggtctgtgatgcccttagatgtcctgggccgcacgcgcgctacactgaaggagacagcgtgccgaaagggggtaaccgctaacctccttcgtgctggggattggggattgcaattctccccatgaacgaggaattcccagtaagcgccggtcaacagctggcttgattacgtccctgccctttgtacacacgcccgtcgctactaccgattgaatggtttagtgaggcttcggactgggggaagatgtccgaacttgaccatttagaggaagtaaaagtcgta
>Eremobates_sp.
tagccatgcatgtctcagtacatgcgtgaaaccgcgaatggctcattaatcagttacggtttagatcttggataactgtggtaattctagagctaatacatgcgcttttattagaccagaccaatggcgactctggataacgctgatcgcacgaccggcgactctttcaagtgtctgccttatcaactcgatggtaggttgcctaccaggtaacgggtaacggggaatcagggttcgattccggagagggagcctgagaaacggctaccacatccaaggaaggcagcaggcgcgcaaattacccatccggcacggggaggtagtgacgaaaaataacaatacggctctagagggtaattggaatgagtacactctaaatcctttaacgaggatctattggagggcaagtctggtgccagcagccgcgtaattccagctccaatagcgtatattaaagttgtcggttaaaaagctcgtagttggatctcagtggtccaccggtgttttcaccgagtgtggtacgtttactttgagaaactagagtgctcaaagcaggcgcccgaatatgcatggaataatggaataggacctcggttctattgtgttggtttcggagaggtaatgattaaaagggacagacgggggcattcgtattgcggcgctagaggtgaaattcttggaccgtcgcaagacgaactgcgaaagcatttgccaagaatgttttcattaatcaagaacgaaagttagaggttcgaaggcgatcagataccgccctagttctaaccataaacgatgccaaccagcaatccgccgttcctatgactcggcgggcggctccgggaaaccaaagtgtttgggttccgggggaagtatggttgcaaagctgaaacttaaaggaattgacggaagggcaccaccaggagtggctgcttaatttgactcaacacgggaaactcacccggcccggacaccggaaggattgacagattaaagctctttcttgattcggtgggtggtggtgcatggccgttcttagttggtggagcgatttgtctggttaattccgataacgaacgagactctagcctactaaatagcttcttagagggacaggcggcagccgcacgagacagagcaataacaggtctgtgatgcccttagatgtccggggccgcacgcgcgctacactgaaggaaacagcgtgctggcaaggggtaaccgataacctccttcgtgatagggataggggcttgcaattatccccttgaacgaggaattcccagtaagcgcgagtcataagctcgcttgattacgtccctgccctttgtacacacgcccgtcgctactaccgattgaatgatttagtgaggcttcggactggggaaagatgcccaaacttgatcatttagaggaagtaaaagtcgta
>Eulimnadia_texana
tagccatgcatgtctaagtacaagcgcgaaaccgcgaatggctcattaatcagttatggtttagatcttggataactgtggtaattctagagctaatacatgcgcttttattagatcaaaccaatggtgactctgaataacgctgatcgcacgaccggcgactctttcaaatgtctgccttatcaactcgatggtaggttgcctaccaggcaacgggtaacggggaatcagggttcgattccggagagggagcctgagaaacggctaccacatccaaggaaggcagcaggcgcgcaaattacccatccggcacggggaggtagtgacgaaaaataacgatacggctcttgagggtgattggaatgagtacactttaaatcctttaacgaggacctattggagggcaagtctggtgccagcagccgcgtaactccagctccaatagcgtatattaaagttgtcggttaaaaagctcgtagttggattccggtggtgccgcggtgtcttaaccgggtgcggtacgtttactttgacaaattagagtgctcaaagcaggtgcctgaataagcatggaatgatggaataggacctcggtcttattttgttggtttctgggaggtaatggttaatagagacagacgggggcattcgtactgcgacgctagaggtgaaattcttggaccgtcgcaagacgaactgcgaaagcatttgccaagaatgttttcattaatcaagaacgaaagttagaggttcgaaggcgatcagataccgccctagttctaaccataaacgatgccaaccagcgatccgccgttactatgactcggcgggcagctccgggaaaccaaagtttttgggttccgggggaagtatggttgcaaagctgaaacttaaaggaattgacggaagggcaccaccaggagtggctgcttaatttgactcaacacgggaacctcaccaggcccggacactggaaggattgacagattgaagctctttcttgattcggtgggtggtggtgcatggccgttcttagttggtggagcgatttgtctggttaattccgataacgaacgagactctagcctgctaaatagcttcttagagggacaagcggcagccgcatgacagtgagcaataacaggtctgtgatgcccttagatgtcctgggctgcacgcgcgctacactgaaggaatcagcgtgccgagagggggtaaccgctaacctccttcgtggttgggattggggactgaaatgatccccatgaaccaggaatccctagtaggcgcaagtcactagcttgctcgattacgtccctgccctttgtacacacgcccgtcgctactaccgattgaatgatttagtgagacttcggacggatgaaagatgttcaaacttgatcctttagaggaagtaaaagtcgta
>Gaetice_depressus
tagccatgcatgtctaagtacaagcgcgaaaccgcgaatggctcattaatcagctatgatttggatcttggataactgtggtaattctagagctaatacatgcgcttttattagttcaaaccggtgttgaatctgaataacgctgagcgcacgaccggcgcctctttcaagtgtctgccttatcagctcgattgtaggttgcctacaaggtaacgggtaacggggaatcagggttcgattccggagagggagcctgagaaacggctaccacatctaaggaaggcagcaggcacgcaaattacccatccggcacggggaggtagtgacgaaaaataacgatgcgactcatgagggcaatcggaatgagtacactttaaatcctttaacgaggatctattggagggcaagtctggtgccagcagccgcgtaattccagctccaatagcgtatattaaagttgtcggttaaaaagctcgtagttggatttcagcggttcaccggtgtcttcatcgagtgcggagagtttactttgaaaaattagagtgctcaaagcaggcgcctgaatgtgcatggaataatggaataggacctcggttctattttgtcggtttctgagaggtaatgactaataggaacaggcgggggcattcgtattgcgacgctagaggtgaaattcttggaccgtcgcaagacgaactgcgaaagcatttgccaaggatgttttcattaatcaagaacgaaagttagaggttcgaaggcgatcagataccgccctagttctaaccataaacgatgctgaccagcgatccgccgttattatgacccggcgggcagctccgggaaaccaaagtctttgggttccgggggaagtatggttgcaaagctgaaacttaaaggaattgacggaagggcaccaccaggagtggctgcttaatttgactcaacacgggaacctcaccaggcccagacaccggaaggattgacagattgaagctctttctcgattcggtgggtggtggtgcatggccgttcttagttggtggagcgatttgtctggttaattccgataacgaacgagactctggcctactaactagcttcttagagggataagcggcagccgcacgagattgagcaataacaggtctgtgatgcccttagatgttctgggccgcacgcgcgctacactgaagggatcaacgtgccgagagggggtaaccgttaaatcctttcatgatagggattggggtttgcaattgctcccatgaacgaggaattcccagtaagcgcaagtcatgagcttgcttgattacgtccctgccctttgtacacacgcccgtcgctactaccgattgaatgatttagtgaggcttcggactggggaaagatgtccaaacttgatcatttagaggaagtaaaagtcgta
>Gomphocerinae_sp.
tagccatgcatgtctcagtacaagcgtgaaaccgcgaatggctcattaatcagttatggtttagatcttggataactgtggtaattctagagctaatacatgcgcttttattagatcaaaccaatggtgactctgaataacgctgatcgcacgaccggcgactctttcaaatgtctgccttatcaactcgatggtaggttgcctaccaggtaacgggtaacggggaatcagggttcgattccggagagggagcctgagaaacggctaccacatccaaggaaggcagcaggcgcgcaaattacccatccggcacggggaggtagtgacgaaaaataacgatacggctcatgagggtaatcggaatgagtacactttaaatcctttaacgagtatctattggagggcaagtctggtgccagcagccgcgtaattccagctccaatagcgtatattaaagttgtcggttaaaaagctcgtagttggatttgtgtggttcaccggtgtctttaccgagtgcggcacgtttactttgacaaattagagtgcttaaagcaggcgcctgaatatgcatggaataatggaataggacctcggttctattttgttggtttcggagaggtaatgattaatagggacaggcgggggcattcgtattgcgacgttagaggtgaaattcttggatcgtcgcaagacgaacagcgaaagcatttgccaagtatgttttcattaatcaagaacgaaagttagaggttcgaaggcgatcagataccgccctagttctaaccataaacgatgccagccagcgatccgccgttcctatgactcggcgggcagctccgggaaaccaaagcttttgggttccgggggaagtatggttgcaaagctgaaacttaaaggaattgacggaagggcaccaccaggagtggctgcttaatttgactcaacacgggaacctcaccaggcccggacaccggaaggattgacagattgaagctctttcttgattcggtgggtggtggtgcatggccgttcttagttggtggagcgatttgtctggttaattccgataacgaacgagactctagcctgctaactagcttcttagagggacaggcggcagccgcacgagattgagcaataacaggtctgtgatgcccttagatgttctgggccgcacgcgcgctacactgaaggaatcagcgtgccgaaagggggtaaccgctaacctccttcgtgctagggattggggcttgcaattgtccccatgaacgaggaattcccagtaagcgcgagtcataagctcgcttgattacgtccctgccctttgtacacacgcccgtcgctactaccgattgaatgatttagtgaggcttcggactggggaaagatgaccaaacttgatcatttagaggaagtaaaagtcgta
>Gordius_aquaticus
tagccatgcatgtataagtataaacgtgaaaccgcgaatggctcattaatcagttatggtttagatcatggataactgtggtaattctagagctaatacatgcgcttttattagaacaaaactatggtgactctggataacgccgatcgcacgaccggcgactctttcaaatgtctgccttatcaactcgatggtaggttgcctaccaggtaacgggtaacggagaatcagggttcgattccggagagggagcctgagaaacggctaccacatccaaggaaggcagcaggcgcgcaaattacccatccggcacggggaggtagtgacgataaataacaatgcagctcttgagagtaattggaatgagatcactttaaatcctttaacgaggatctattggagggcaagtctggtgccagcagccgcgtaattccagctccaaaagcgtatattaaagttgtcagttaaaaagctcgtagttggatctcggaagcccgctgatgtctttactgagtgcggaacttttactttgaaaaattagagtgctcaaagcaggccctcgaatatgcatggaataatggaataggacctcggttctattttgttggtttcggagaggtaatgattaagaggaacggacgggggcatccgtactgtggcgctagaggtgaaattcttggaccgccgcaagacgaactgcgaaagcatttgccaagaatgttttcattaatcaagaacgaaagtcagaggttcgaaggcgatcagataccgccgtagttctgaccataaacgatgccgaccggtaatttactgatcttacgacccagtaagcgacttcgggaaaccaaagtttttgggttccgggggaagtatggttgcaaagctgaaacttaaaggaattgacggaagggcaccaccaggagtggctgcttaatttgactcaacacgggaaactcacccggccaggacactgtaaggattgacagattgaagctctttctcgattcagtgggtggtggtgcatggccgttcttagttggtggagtgatttgtctggtcaattccgataacgaacgagactctaacctacttactagcttcttagagggacaagcgacagtcgcacgagattgagcaataacaggtctgtgatgcccttagatgtccggggctgcacgcgcgctacactgaaagaatcagcgtgccgaaagggggtaaccgttaaactctttcgtgatggggatagggaattgtaattatttccttgaacgaggaattyctagtaagcgcgagtcataagctcgcttgattaagtccctgccctttgtacacacgcccgtcgctactaccgattgaatgatttagtgaggctttggacgggtgaaaattgatctagctcagtcatttcgaggaagtaaaagtcgta
>Gromphadorhina_laevigata
tagccatgcatgtctcagtgcaagcgtgaaaccgcgaatggctcattaatcagttatggtttagatcttggataactgtggtaattctagagctaatacatgcgcttttattagatcaaaccaatggtgactctgaataaagcagatcgcacgaccggcgactctttcaaatgtctgccttatcaactcgatggtaggttgcctaccaggtaacgggtaacggggaatcagggttcgattccggagagggagcctgagaaacggctaccacatccaaggaaggcagcaggcgcgcaaattacccatccggcacggggaggtagtgacgaaaaataacgatacggctcatgagggtaatcggaatgagcacactttaaatcctttaacgagtatccattggagggcaagtctggtgccagcagccgcgtaattccagctccaatagcgtatattaaagttgtcggttaaaaagctcgtagtcggacttgtgcggttcaccggtgtcttaaccgagtgcggcacgtttactttgacaaattagagtgcttaaagcaggcgcctgaatatgcatggaataatggaataggacctcggttctattttgttggtttcggagaggtaatgatcaatagggacagacgggggcattcgtattgcgacgttagaggtgaaattcttggatcgtcgcaagacggacagcgaaagcatttgccaagaatgttttctctgatcaagaacgaaagttagaggttcgaaggcgatcagataccgccctagttctaaccataaacgatgccagccagcaatccgccgttcctatgactcggcgggcggctccgggaaaccaaagcttttgggttccgggggaagtatggttgcaaagctgaaacttaaaggaattgacggaagggcaccaccaggagtggctgcttaatttgactcaacacgggaacctcaccaggcccggacaccgggaggattgacagattgaagctctttcttgattcggtgggtggtggtgcatggccgttcttagttggtggagcgatttgtctggttaattccgataacgaacgagactctagcctgctaactagcttcttagagggacaggcggcagccgcacgagattgagcaataacaggtctgtgatgcccttagatgttctgggccgcacgcgcgctacactgaaggaatcagcgtgccgaaagggggtaaccgctaacctccttcgtgctagggattggggcttgcaattgtccccatgaacgaggaattcccagtaagcgcgagtcataagctcgcttgattacgtccctgccctttgtacacacgcccgtcgctactaccgattgaatgatttagtgaggcttcggaccgggggaagatgcccaaacttgatcatttagaggaagtaaaagtcgta
>Halicryptus_spinulosus
tagccatgcatgtctaagtacagacgtgaaaccgcgaatggctcattaatcagttatggttttgatcttggataactgtggtaattctagagctaatacatgcgcttttattagaccaaaccaatggtgactctggataacgctgatcgcacaactggcgactctttcaaatgtctgccttatcaactcgatggtaggttgcctaccaggtaacgggtaacggggaatcagggttcgattccggagagggagcatgagaaacggctaccacatccaaggaaggcagcaggcacgcaaattacccatccggcacggggaggtagtgacgataaataacaatacggctcatgagggtaattggaatgagtacactttaaatcctttaacgaggatccattggagggcaagtctggtgccagcagccgcgtaattccagctccaatagcgtatactaaagttgtcagttaaaaagctcgtagttggatctgggcggtccatccttgtcttgaatgagtgcggaacgtttactttgaaaaattagagtgttcaaagcaggcgcctgaatatgcatggaataatggaataggacctcggttctattttgttggtttcggagaggtaatgattaagagggacggacgggggcattcgtactgctgcgttagaggtgaaattcttggatcgcagcaagacgaacagcgaaagcatttgccaagaatgttttcattaatcaagaacgaaagtcagaggttcgaaggtgatcagataccgccctagttctgaccataaacgatgccaactagcgatccgccgttactatgactcggcgggcagctccgggaaaccaaagtctttgggttccgggggaagtatggttgcaaagctgaaacttaaaggaattgacggaagggcaccaccaggagtggctgcttaatttgactcaacacgggaatctcacccggtccggacactgttaggattgacagattgaagctctttcttgattcagtgggtggtggtgcatggccgttcttagttggtggagcgatttgtctggttaattccgataacgaacgagactctggcctactaaatagcttcttagagggacaagcggcagccgcacgagattgagcaataacaggtctgtgatgcccttagatgtccggggctgcacgcgcgctacactgaaggaatcagcgtgccggaagggggtaaccgagaacctccttcgtgctagggatagggaattgcaattattcccttgaacgaggaattcccagtaagcgtgagtcataagctcgtttgattacgtccctgccctttgtacacacgcccgtcgctactaccgattgaatgatttagtgaggcttcggactgggggaagatgaccaaacttgattatttagaggaagtaaaagtcgta
>Heteromysis_sp.
tagccatgcatgtctaagtacagacgtgaaaccgcgaatggctcattaatcagttatggtttggatcttggataactgtggtaattctagagctaatacatgcgcttttattagatcaaaccaatgatgactctgaataacgctgagcgcacgaccggcgcctctttcaagtgtctgccttatcagctcgattgtaggttgcctacaaggtaacgggtaacggggaatcagggttcgattccggagagggagcctgagaaacggctaccacatctaaggaaggcagcaggcacgcaaattacccatccggcacggggaggtagtgacgaaaaataacgatgcggctcttgagggcaatcggaatgaatgaactttaaatcctttcttgaggatccattggagggcaagtctggtgccagcagccgcgtaattccagctccaatagcgtatattaaagctgtcggttaaaaagctcgtagttggatctcagcggtgcgccggtgtctttaccgagtgcggcacgtttactttgaaaaattagagtgctcaaagcaggcgcctgaatatgcatggaataatggaataggacctcggttctattttgttggtttaagagaggtaatgattaatagagacggacgggggcattcgtattgcaacgctagaggtgaaattcttggaccgttgcaagacgtactgcgaaagcatttgccaagaacgttctcattaatcaagaacgaaagttagaggttcgaaggcgatcagataccgccctagttctaaccataaacgatgctgactagcgatccgtcgttaatatgactagacgggcagctccgggaaaccaaagtctttgagttccgggggaagtatggttgcaaagctgaaacttaaaggaattgacggaagggcaccaccaggagtggctgcttaatttgactcaacacgggaacctcaccaggcccggacactggaaggattgacagattgaagctctttcttgattcagtgggtggtggtgcatggccgttcttagttggtggagcgatttgtctggttaattccgacaacgaacgagactctagcctgctaactagcttcttagagggataagcggcagccgcacgagattgagcaataacaggtctgtgatgcccttagatgttctgggccgcacgcgcgctacactgaaggtatcagcgtgccgagagggggtaaccgttaaacaccttcgtgatagggattggggcttgaaattgtccccattaacgaggaattcccagtaagcgcaagtcatcagcttgcttgattacgtccctgccctttgtacacacgcccgtcgctactaccgattgaatgatttagtgaggcttcggactggggaaagatgtccaaacttgatcatttagaggaagtaaaagtcgta
>Homarus_americanus
tagccatgcatgtgtaagtacaagcgcgaaaccgcgaatggctcattaatcagctatgttttggatcttggataactgtggcaattctagagctaatacatgcgcttttattagttcaaactggtggtgaatctgaataacgctgagcgcacgaccggcgcctctttcaagtgtctgccttatcagctcgattgtaggttgcctacaaggtaacgggtaacggggaatcagggttcgattccggagagggagcctgagaaacggctaccacatctaaggaaggcagcaggcacgcaaattacccatccggcacggggaggtagtgacgaaaaataacgatgtgactcatgagggcaatcggaatgagtacactttaaatcctttaacgagtatccattggagggcaagtctggtgccagcagccgcgtaattccagctccaatagcgtatattaaagttgtcggttaaaaagctcgtagttggatctcagcggtgcaccgatgtctttgtcgagtgcggagagtttactttgaaaaattagagtgctcagagcaggcgcccgaatgtgcatggaataatggaataggacctcggttctattttgttggtttcggagaggtaatgactaatcggaacaggcgggggcattcgtattgcgacgctagaggtgaaattgttggaccgtcgcaagacgaactgcgatagcatttgccaaggatgttttcattaatcaagaacgaaagttagaggttcgaaggcgatcagataccgccctagttctaaccataaacgatgccaactagcgatccgccgttattatgacccggcgggcagctccgggaaaccaaagtctttgggttccgggggaagtatggttgcaaagctgaaacttaaaggaattgacggaagggcaccaccaggagtggctgcttaatttgactcaacacgggaacctcaccaggcccagacaccggaaggattgacagattgaagctctttctcgattcggtgggtggtggtgcatggccgttcttagttggtggagcgatttgtctggttaattccgataacgaacgagactctggcctactaagtagcttcttagagggataagcggcagccgcacgagattgagcaataacaggtctgtgatgcccttagatgttctgggccgcacgcgcgctacactgaagggatcaacgagccgagagggggtaaccgttaaagcctttcttgatagggattggggcttgcaattgttcccatgaacgaggaattcccagtaagtgcaagtcatcagcttgcctgactacgtccctgccctttgtacacacgcccgtcgctactaccgattgaatgatttagtgaggcttcggactggggaaagatgtccaaacttgatcatttagaggaagtaaaagtcgta
>Limulus_polyphemus
tagccatgcatgtctaagtacatgcgtgaaaccgcgaatggctcattatccagccgttgtttagatcttggataactgtggtaattctagagctaatacatgcgcttttattagaccagaccaatggtgactctggataacgctgatcgcacgaccggcgactctttcaagtgtctgccttatcaactcgatggtaggttgcctaccaggtaacgggtaacggggaatcagggttcgattccggagagggagcctgagaaacggctaccacatccaaggaaggcagcaggcgcgcaaattacccatccagaacggggaggtagtgacgaaaaataacgatacggctctagagggtaattggaatgagtacactctaaatcctttaacgaggatctattggagggcaagtctggtgccagcagccgcgtaattccagctccaatagcgtatattaaagttgtcggttaaaaagctcgtagttggatctcagcggtccgctggtgccttgattgagtgcggcacgtttactttgaaaaattagagtgctcaaagcaggcgcctgaatatgcatggaataatggaataggacctcggttctattttgttggtttcggagaggtaatgattaagagggacagacgggggcattcgtattgcgacgctagaggtgaaattcttggaccgtcgcaagacgaactgcgaaagcatttgccaagaatgttttcattaatcaagaacgaaagttagaggttcgaaggcgatcagataccgccctagttctaaccataaacgatgccaaccagcgatccgccgttcctacgactcggcgggcagctccgggaaaccaaagtgtttgggttccgggggaagtatggttgcaaagctgaaacttaaaggaattgacggaagggcaccaccaggagtggctgcttaatttgactcaacacgggaaactcacccggcccggacactggaaggattgacagattaaagctctttcttgattcagtgggtggtggtgcatggccgttcttagttggtggagcgatttgtctggttaattccgataacgaacgagactctagcctattaaatagcttcttagagggacaagcggcagccgcacgagacagagcaataacaggtctgtgatgcccttagatgtccggggccgcacgcgcgctacactgaaggaatcagcgtgccggtagggggtaaccgttaacctccttcgtgatagggataggggcttgtaattatccccttgaacgaggaattcccagtaagcacgagtcatcagctcgtttgattacgtccctgccctttgtacacacgcccgtcgctactaccgattgaatgatttagtgaggcttcggactggggaaagatgaccaaacttgatcatttagaggaagtaaaagtcgta
>Mantis_religiosa
tagccatgcatgtctcagtgcaagcgtgaaaccgcgaatggctcattaatcagttatggtttagatcttggataactgtggtaattctagagctaatacatgcgcttttattagatcaaaccaatggtgactctgaataaagcagatcgcacggccggcgactctttcaaatgtctgccttatcaactcgatggtaggttgcctaccaggtaacgggtaacggggaatcagggttcgattccggagagggagcctgagaaacggctaccacatccaaggaaggcagcaggcgcgcaaattacccatccggcacggggaggtagtgacgaaaaataacgatacggctcatgagggtaatcggaatgagtacactttaaatcctttaacgagtatccattggagggcaagtctggtgccagcagccgcgtaattccagctccaatagcgtatattaaagttgtcggttaaaaagctcgtagtcggacttgtgcggttcaccggtgtcttaaccgagtgcggcacgtttactttgacaaattagagtgcttaaagcaggcgcctgaatatgcatggaataatggaataggacctcggttctattttgttggtttcggagaggtaatgatcaatagggacagacgggggcattcgtattgcgacgttagaggtgaaattcttggatcgtcgcaagacggacagcgaaagcatttgccaagaatgttttctctgatcaagaacgaaagttagaggttcgaaggcgatcagataccgccctagttctaaccataaacgatgccagccagcaatccgccgttcctatgactcggcgggcggctccgggaaaccaaagcttttgggttccgggggaagtatggttgcaaagctgaaacttaaaggaattgacggaagggcaccaccaggagtggctgcttaatttgactcaacacgggaacctcaccaggcccagacaccgggaggattgacagattgaagctctttcttgattcggtgggtggtggtgcatggccgttcttagttggtggagcgatttgtctggttaattccgataacgaacgagactctagcctattaactagcttcttagagggacaggcggcagccgcacgagattgagcaataacaggtctgtgatgcccttagatgttctgggccgcacgcgcgctacactgaaggaatcagcgtgccgaaagggggtaaccgctaacctccttcgtgctagggattggggcttgcaattgtccccatgaacgaggaattcccagtaagcgcgagtcataagctcgcttgattacgtccctgccctttgtacacacgcccgtcgctactaccgattgaatgatttagtgaggcttcggaccgggggaagatgcccaaacttgatcatttagaggaagtaaaagtcgta
>Mastigoproctus_giganteus
tagccatgcatgtctaagtacatgcgtgaaaccgcgaatggctcattaatcagttatggtttagatcttggataactgtggtaattctagagctaatacatgcgcttttattagaccagaccaatggtgactctggataacgcagatcgcacgaccggcgactctttcaagtgtctgccttatcaactcgatggtaggttgcctaccaggtaacgggtaacggggaatcagggttcgattccggagagggagcctgagaaacggctaccacatccaaggaaggcagcaggcgcgcaaattacccatccggcacggggaggtagtgacgaaaaataacaatacggctctagagggtaattggaatgagtacactctaaatcctttaacgaggatctattggagggcaagtctggtgccagcagccgcgtaattccagctccaatagcgtatattaaagttgtcggttaaaaagctcgtagttggatctcagtggtccaccgatttcttcaccgagtgcggcacgtttactttgaaaaattagagtgcttaaagcaggcgccagaatatgcatggaataatggaataggacctcggttctattttgttggtttcggagaggtaatgattaagagggacagacgggggcattcgtattgcgacgctagaggtgaaattcttggaccgtcgcaagacgaactgcgaaagcatttgccaagaatgttttcattaatcaagaacgaaagttagaggttcgaaggcgatcagataccgccctagttctaaccataaacgatgccaaccagcgatccgccgttcctctgactcggcgggcagctccgggaaaccaaagtgtttgggttccgggggaagtatggttgcaaagctgaaacttaaaggaattgacggaagggcaccaccaggagtggctgcttaatttgactcaacacgggaaacttacccggcccggacactggaaggattgacagattaaagctctttcttgattcagtgggtggtggtgcatggccgttcttagttggtggagcgatttgtctggttaattccgataacgaacgagactctagcctactaaatagcttcttagagggacaagcggcagccgcacgagacagagcaataacaggtctgtgatgcccttagatgtccggggccgcacgcgcgctacactgaaggaatcagcgtgccggaagggcgtaacccataacctccttcgtgatggggataggggcttgtaattgtccccttgaacgaggaattcccagtaagcacgagtcataagctcgtttgattacgtccctgccctttgtacacacgcccgtcgctactaccgattgaatgatttagtgaggcttcggactggggaaagatgaccaaacttgatcatttagaggaagtaaaagtcgta
>Mecaphesa_asperata
tagccatgcatgtctaagtacatgcgcgaaaccgcgaatggctcattaatcagttatggtttggatcttggataactgtggcaattctagagctaatacatgcgcttttattagaccaaaccaatggtgactctgtataacgctgatcgcacgcccggcgactctttcaagtgtctgccttatcaactcgatggtaggttgcctaccaggtaacgggtaacggggaatcagggttcgattccggagagggagcctgagaaacggctaccacatccaaggaaggcagcaggcgcgcaaattacccatccagaacggggaggtagtgacgaaaaataacaatacggctcttgagagtaattggaatgagtacactctaaatcctttaacgaggatccattggagggcaagtctggtgccagcagctgcgtaattccagctccaatagcgtatattaaagttgtcggttaaaaagctcgtagttggatctcagtggtccgccgatgtcttcaccggttgcggcaagtttactttgaaaaattagagtgctcaaagcaggcgcctgaatatgcatggaataatggaataggacctcggttctattttgttggtttcggagaggtaatgattaagagggacagacgggggcattcgtattgcgacgctagaggtgaaattcttggaccgtcgcaagacgaactgcgaaagcatttgccaagaatgtttccattaatcaagaacgaaagttagaggttcgaaggcgatcagataccgccctagttctaaccataaacgatgccagccagcgatccggcgttcctatgacacgccgggcagctccgggaaaccaaagcctttgggttccgggggaagtatggttgcaaagctgaaacttaaaggaattgacggaagggcactaccaggaatggctgcttaatttgactcaacacgggaaacttacccggcccggacacaggaaggattgacagattaaagctctttcttgattctgtgggtggtggtgcatggccgttcttagttggtggagcgatttgtctggttaattccgataacgaacgagactctggcctactaaatagcttcttagagggacaagcggcagccgcacgagacagagcaataacaggtctgtgatgcccttagatgtccggggccgcacgcgcgctacattgaaggaatcagcgtgccgacagggggtaaccgttaacctccttcgtgcttgggataggaatttgtaattgattccttgaacgaggaattcccagtaagcacgagtcataagctcgtttgattacgtccctgccctttgtacacacgcccgtcgctactaccgattgaatgatttagtgaggcttcagactgtggaaagatgaccaaacttgatcatttagaggaagtaaaagtcgta
>Merope_tuber
tagccatgcatgtctcagtgcaagcgtgaaaccgcgaatggctcattcatcagttatggtttagatcttggataactgtggtaattctagagctaatacatgcgcttttattagatcaaaccaatggtgactctgaataacgctgatcgcacgaccggcgactctttcaaatgtctgccttatcaactcgatggtagtttgactaccaggttacgggtaacggggaatcagggttcgattccggagagggagcctgagaaacggctaccacatccaaggaaggcagcaggcgcgcaaattacccatccggcacggggaggtagtgacgaaaaataacgatacggctcatgagggtaatcggaatgagtacactttaaatcctttaacgaggatcaattggagggcaagtctggtgccagcagccgcgtaattccagctccaatagcgtatattaaagttgtcggttaaaaagctcgtagttgaatctgtgcggtacaccggtgtctttaccgagtgcggtacgtttactttgacaaattagagtgcttaaagcaggcgcctgaatatgcatggaataatggaataggacctcgtttctattttgttggtttcggagaggtaatgattaatagggacaactgggggcattcgtattgcgacgttagaggtgaaattcttggatcgtcgcaagacgtacagcgaaagcatttgccaaatgtgttttcatcaatcaagaacgaaagttagaggttcgaaggcgatcagataccgccctagttctaaccataaacgatgccagctagcgatctgccgttcctatgactcggtaggcagctccgggaaaccaaagcttttgggttccgggggaagtatggttgcaaagctgaaacttaaaggaattgacggaagggcaccaccaggagtggctgcttaatttgactcaacacgggaacctcaccaggcccagacactggaaggattgacagattgaagctctttcttgattcagtgggtggtggtgcatggccgttcttagttggtggagcgatttgtctggttaattccgataacgaacgagactctagcctgctaaatagcttcttagagggacaggcgacagtcgcacgagattgagcaataacaggtctgtgatgcccttagatgttctgggccgcacgcgcgctacactgaaggaatcagcgtgccgaaagggggtaaccgttaacctccttcgtgctagggattggggcttgcaattgtccccatgaacgaggaattcccagtaagcgcgagtcataagctcgcttgattacgtccctgccctttgtacacacgcccgtcgctactaccgattgaatgatttagtgaggcttcggactggggaaagatgaccaaacttgattatttagaggaagtaaaagtcgta
>Milnesium_tardigradum
tagccatgcatgtctaagtacttgcgcgaaaccgcgaatggctcattaatcagttatggtttagatcatggataactgtggtaattctagagctaatacatgcgcagttattagattaaaccaattatgaatctgaataacgcaaagcgcatgaccggcgcttctttcaagtgtctgatctatcagcttgtcgttaggtttcctaacgggcgacgggtaacggggtatcagggtccgataccggagagggagcctgagaaatggctaccacatccaaggaaggcagcaggcgcgcaaattacccatccagttcggggaggtagtgacgaaaaataacgatgcgggcatagcttgtaatcggaatgagtacactttaaatcctttaacgaggatccattggagggcaagtctggtgccagcagccgcgtaattccagctccaatagcgtatattaaagttgccggttaaaaagcccgtagttggatctgggtggtgcatctataccttcactgggcgtggaacgtttactttgaaaaattagagtgctcaaagcaggcccttgaatatgcatggaataatggaataggacctcggttctatttgttggtttcaagagaggtaatgataaagaggaacagacgggggcattcgtattgcgacgttagaggtgaaattcttggatcgtcgcaagacgaactgcgaaagcatttgccaagaatgttttcattaatcaagaacgaaagttagaggttcgaaggcgatcagataccgccctagttctaaccataaacgatgccaaccagcgatctgtcgtttatacgactcgacaggcagctccgggaaaccaaagtgcttaggttccgggggaagtatggttgcaaagctgaaacttaaaggaattgacggaagggcaccaccaggagtggctgcttaatttgactcaacacgggaaactcacccggcccggacactgtaaggattgacagattgaagctctttcttgattcggtgggtggtggtgcatggccgttcttagttggtggagcgatttgtctggtcaattccgataacgaacgagactctagcctactaaatagcttcttagagggacaagcggcagtcgcacgagattgagcaataacaggtctgtgatgcccttagatgtccggggccgcacgcgcgctacactgaagagatcagcgtgccgaaagggggcaaccgttaaacctcttcgtgattgggattgagctttgtaattacgctcatgaacgaggaattcccagtaagcgcgtgtcataagcacgcttgattacgtccctgccctttgtacacacgcccgtcgctactaccgattgaatgatttagtgaggcatcggatcgggagaagatgaccaaactggctcatttagaggaagtaaaagtcgta
>Orthoporus_sp.
tagccatgcatgtctaagtacatgcgtgaaaccgcgaatggctcattaatcagtcatggtttagaccttggataactgtggtaattctagagctaatacatgcgcatttattagaccaaaccgatggtgactctggataacgcagatcgcacggccggcgactctttcaaatgtctgccttatcaactcgatggtaggctgcctaccaggtaacgggtaacggagaatcagggttcgattccggagagggagcctgagaaacggctaccacatccaaggaaggcagcaggcacgcaaattacccattcagaacgaggaggtagtgacgaaaaataacaatgcggctcttgagggtaattggaatgagtccactttaaatcctttaacgaggacctattggagggcaagtctggtgccagcagccgcgtaattccagctccaatagcgtatattaaagttgtcggttaaaaagctcgtagttggatgtcagtggtccacctatgtcttcaccgggtgcggaacgtttactttgaaaaattagagtgctcaaagcaggcgcctgaataagcatggaatgatggaacaggacctcggttctattttgtcggtttcggagaggtaatgattaatagggacagacgggggcattcgtattgcggcgctagaggtgaaattcttggaccgtcgcaagacgaacagcgaaagcatttgccaagaatgttttcattaatcaagaacgaaagttagaggttcgaaggcgatcagataccgccctagttctaaccataaacgatgccaaccagcgatccgccgttcctatgacccggccggcagctccgggaaaccaaagtatttgggttccgggggaagtatggttgcaaagctgaaacttaaaggaattgacggaagggcaccaccaggagtggctgcttaatttgactcaacacgggaaactcacccggcccggacactggaaggattgacagattgaagctctttcttgattcagtgggtggtggtgcatggccgttcttagttggtggagcgatttgtctggttaattccgataacgaacgagactctagcctgctaaatagcttcttagagggacaagcggcagccgcacgaaattgagcaataacaggtctgtgatgcccttagatgtccggggccgcacgcgcgctacactgaaggaatcaacgtgccggaagggggtaaccgttaacctccttcgtgatagggactggggcttgaaattctgcccacgaacgaggaattcccagtaagcgcgagtcataagctcgtttgattacgtccctgccctttgtacacacgcccgtcgctactaccgattgaatgatttagtgaggcttcggactggggaaagatgaccgaacttgaccatttagaggaagtaaaagtcgta
>Pandinus_imperator
tagccatgcatgtctaagtacaagcgtgaaaccgcgaatggctcattaatcagttacggtttagaccttggataactgtggtaattctagagctaatacatgcgcttttattagaccagaccaatggcgactctggataacgcggatcgcacgaccggcgactctttcaagtgtctgccttatcaactcgatggtaggttgcctaccaggttacgggtaacggggaatcagggttcgattccggagagggagcctgagaaacggctaccacatccaaggaaggcagcaggcgcgcaaattacccatccggcacggggaggtagtgacgaaaaataacaatacggctctagagggtaattggaatgggtacactctaaaccctttaacgaggatctattggagggcaagtctggtgccagcagccgcgtaattccagctccaatagcgtatattaaagttgtcggttaaaaagctcgtagttggatctcggcggtccgccggtgtcttcaccgggtgcggcacgtttactttgaaaaattagagtgctcaaagcaggcgcctgaatatgcatggaataatggaataggacctcggttctattttgttggtttcggagaggaaatgattaagagggacagacgggggcattcgtattgcgacgctagaggtgaaattcttggaccgtcgcaagacgaactgcgaaagcatttgccaagaatgttttcattaatcaagaacgaaagttagaggttcgaaggcgatcagataccgccctagttctaaccataaacgatgccaaccagcgatccgccgttcctatgactcggcgggcagctccgggaaaccaaagtctctgggttccgggggaagtatggttgcaaagctgaaacttaaaggaattgacggaagggcaccaccaggagtggctgcttaatttgactcaacacgggaaacttacccggcccggacaccggaaggattgacagattaaagctctttcttgattcggtgggtggtggtgcatggccgttcttagttggtggagcgatttgtctggttaattccgataacgaacgagactctagcctactaaatagcttcttagagggacaggcggcagccgcacgagacagagcaataacaggtctgtgatgcccttagatgtccggggccgcacgcgcgctacactgaaggatgcagcgtgccggaagggggtaacccttaacctccttcgtgatagggataggggattggaattatccccttcaacgaggaattcccagtaagcgcgagtcataagctcgcttgattacgtccctgccctttgtacacacgcccgtcgctactaccgattgaatgatttagtgaggcttcggactggggaaagatgaccgaacttgattatttagaggaagtaaaagtcgta
>Panulirus_argus
tagccatgcatgtgtaagtacaggcgcgaaaccgcgaatggctcattaatcagctatgatttggatcttggataactgtggtaattctagagctaatacatgcgcttttattagttcaaatcagtggtgaatctgaataacgctgagcgcaggaccggcgcctctttcaagtgtctgccttatcagctcgattgtaggttgcctacaaggtaacgggtaacggggaatcagggttcgattccggagagggagcctgagaaacggctaccacatctaaggaaggcagcaggcacgcaaattacccatccggcacggggaggtagtgacgaaaaataacgatgcgactcatgagggcaatcggaatgagtacactttaaatcctttaacgaggatccattggagggcaagtctggtgccagcagccgcgtaattccagctccaatagtgtatattaaagttgtcggttaaaaagctcgtagttggatttcagcggttcaccggtgtcttcatcgagtgcggcacgtttactttgaaaaattagagtgctcagagcaggcgcttgaatgtgcatggaataatggaataggacctcggttctattttgttggtttcggagaggtaatgactaataggaacaggcgggggcattcgtattgcgacgctagaggtgaaattcttggaccgtcgcaagacgaactgcgaaagcatttgccaaggatgttttcattaatcaagaacgaaagttagaggttcgaaggcgatcagataccgccctagttctaaccataaacgatgctgactagcgatccgccgttattatgacccggcgggcagctccgggaaaccaaagtctttgagttccgggggaagtatggttgcaaagctgaaacttaaaggaattgacggaagggcaccaccaggagtggctgcttaatttgactcaacacgggaatctcacccggcccggacaccggaaggattgacagattgaagctctttctcgattcggtgggtggtggtgcatggccgttcttagttggtggagcgatttgtctggttaattctgataacgaacgagactctagcctattaactagcttcttagagggataagcggcagccgcacgagattgagcaataacaggtctgtgatgcccttagatgttctgggccgcacgcgcgctacactgaagggaccaacgtgccgagagggggtaaccgttaaaccccttcatgatagggattggggcttgcaattgttcccatgaacgaggaattcccagtaagcgcaagtcattagcttgcttgattacgtccctgccctttgtacacacgcccgtcgctactaccgattgaatgatttagtgaggcttcggaccggggaaagatgtccaaacttgatcatttagaggaagtaaaagtcgta
>Peripatoides_novaezealandiae
tagccatgcacgtctaagtactcgcgtgaaaccgcgaatggctcattaatcagttatggtttagatctcggataactgtggtaattctagagctaatacatgcgccattatcagcccaaaccgatgacgactctggataacgcggatcgccggtacggcgactctttcgaatgtctgccttatcaactcgacggtaggttgcctaccgggtaacgggtgacggggaatcagggttcgattccggagagggagcctgagaaacggctaccacatccaaggaaggcagcaggcacgcaaattacccatcctgcacggggaggtagtgacgaaaaataacgatacggctcttgagggtaatcggaatgagtccgctctaaatcctttaacgaggatctatcggagggcaagtctggtgccagcagccgcgtaattccagctccgatagcgtatattaaagttgccggttaaaaagctcgtagttggatttgggcgggccgccggtgtcttgagtgagtgccgaacgtttactttgaaaaattagagtgctccaggcaggcgcctgaatacgcatggaataatgaaagaggaccgtggtcctattttgttggtttcggggccgtcatgattaagagggacggccgggggcattcgtaccgcggcgcgagaggtgaaattctaggaccgtcgcgagacgaactgcgaaagcatttgccaagaatgttttccttaatcaagaacgaaagtcagaggttcgaaggcgatcagataccgccctagttctgaccgtaaacgatgccacctgacgatccgccgttactatgactcggcgggcagccccgggaaacccaagccttcgggttccgggggaagtatggttgcaaagctgaaacttaaaggaattgacggaagggcaccaccaggagtggctgcttaatttgactcaacacgggaacctcacccggcccggacaccgcgaggattgacagattgaagctctttctcgattcggtgggtggtggtgcatggccgttcttagttggtggagcgatttgtctggttaattccgataacgaacgagactctagccggttaagtagcttcttagagggacgagcggcagccgcccgagattgagcgataacaggtctgtgatgcccttagatgtccggggccgcacgcgcgctacactgaagggctcagcgtgccgacaggggggaaccgttaaaccctttcgtgctagggacagggacttgcaattggtccctccaacgaggaattcccagtaagcgcgagtcatcagctcgcttgattacgtccctgccctttgtacacacgcccgtcgctactaccgattgaacgatttagtgaggcttcggaccgggggaagatgcccgaacttgatcgtttagaggaagtaaaagtcgta
>Placopecten_magellanicus
tagccatgcatgtctaagtacatacgtgaaaccgcgaatggctcattaatcagttatggtttagatcttggataactgtggcaattctagagctaatacatgcgattttatcagtccaaaccaatggtgaatctggataacgctgatcgcacggccggcgactctttcaaatgtctgacctatcaactcgatggtacgtggcctaccaggtaacgggtaacggagaatcagggttcggttccggagagggagcatgagaaacggctaccacatccaaggaaggcagcaggcgcgcaaattacccatctggcacggggaggtagtgacgaaaaataacaatacggctcttgagggtaattggaatgagtacactttaaaccctttaacgagtatccattggagggcaagtctggtgccagcagccgcgtaattccagctccaatagcgtatattaaagttgtcagttaaaaagctcgtagttggatctcagcggtccactggtgtcttgattgagtgcggaacatttactttgaaaaattagagtgttcaaagcaggcgcctgaatatgcatggaataatggaataggacctcggttctattttgttggtttcggagaggtaatgattatgagggacagacgggggcattcgtattacggtgttagaggtgaaattcttggatcgccgtaagacgaactgcgaaagcatttgccaagaatgttttcattaatcaagatcgaaagtcagaggttcgaagacgatcagataccgtcgtagttctgaccataaacgatgccaactagcgatccgccgttgctatgactcggcgggcagctacgggaaaccaaagtttttgggttccgggggaagtatggttgcaaagctgaaacttaaaggaattgacggaagggcaccaccaggagtggctgcttaatttgactcaacacgggaaactcacccggcccggacactgtaaggattgacagattgaagctctttcttgattcggtgggtggtggtgcatggccgttcttagttggtggagcgatttgtctggttaattccgataacgaacgagactctagcctgctaaatagcttcttagagggacaagtggcagccacacgagattgagcaataacaggtctgtgatgcccttagatgttaggggccgcacgcgcgctacactgaaggaatcaacgtgccggaagggggtaaccgttaacctccttcgtgctagggattggggcttgtaattctccccatgaacgaggaattcccagtaagcgcgagtcataagctcgcttgattacgtccctgccctttgtacacacgcccgtcgctactaccgattgattggtttggtgagccctcggattgggagaagacgagcaaacttgattatttagaggaagtaaaagtcgta
>Podura_aquatica
tagccatgcatgtctaagttcaagcgtgaaaccgcgaatggctcatttatcagttatggtttagatcttggataactgtggtaattctagagctaatacatgcgcttttattagatcaagccaatggtgactctgaataacgctgatcgcacgaccggcgactctttcaagtgtctgccttatcaactcgatggnaggttgcctaccaggtaacgggtaacggggaatcagggttcgattccggagagggagcctgagaaacggctaccacatccaaggaaggcagcaggcgcgcaaattacccatccggcacggggaggtagtgacgaaaaataacgatacggctcatgagggtaatcggaatgagtacactttaaatcctttaacgaggatctattggagggcaagtctggtgccagcagccgcgtaattccagctccaatagcgtatattaaagttgttggttaaaaagctcgtagttggatctcggcggtgcaccggtttcttaatcgagtgtaacacgtttactttgaaaaattggagtgctcaaagcaggcgcctgaacatgcatggaataatggaataggatctcggntctatttcgttggcttcggagaggtaatgattaatagggacagacgggggcattcgnactgcgacgttagaggtgaaattcttggatcgncgcaagacgaactgcgaaagcatttgccaagaatgttntcattaatcaagaacgaaagttagaggttcgaaggcgatcagataccgccctagttctaaccataaacgatgtcgaccggcgatccgtcgttaatatgactcgacgggcagctccgggaaaccagagtgtttggattccagggggagtatggttgcaaagctgaaacttaaaagaattgacggaagggcaccaccaggagtggctgcttaatttgactcaacacgggaatctcaccaggcccggacaccggaaggattgacagattgaagctctttcttgattcggtgggtggtggtgcatgnccgttcttagttggtggagcgatttgtctggttaattccgataacgaacgagactctggcctactaactagcttcttagagggacgggcggcagccgcncgagaatgagcaataacaggtctgtgatgcccttagatgttctgggctgcacgcgcgctacactgaagaaatcagcgtgccgaaagggggaaaccgttaaccttcttcgtgatggggattggggattgcaattatccccatgaacgaggaattcccagtaggcgcgagtcataagcttgctcgattacgtccctgccctttgtacacacgcccgtcgctactaccgatcgagtgatttagtgaggcttcggactggggaaagatgcccaaacttgattacttagaggaagtaaaagtcgta
>Polyxenidae_sp.
tagccatgcatgtgtaagtacacacgtgagaccgcgaatggctcattaatcagttatggtttagatcttggataactgtggcaattctagagctaatacacgcgcttttattagaccagaccaatggtgactctgaataacgaagatcgcacgaccggcgactctttcaaatgtctgccttatcaactcgatggtaggttgcctaccaggtaacgggtaacggagaatcagggttcgactccggagagggagcctgagaaacggctgccacatccaaggaaggcagcaggcacgcaaattacccatccggcacggggaggtagtgacgaaaaataacgatgcggctcttgagggtaatcggaatgagtacactttaaatcctttaacgaggatcaattggagggcaagtctggtgccagcagccgcgtaattccagctccaatagcgtatactaaagttgtcggctaaaaagctcgtagttggatttcagtggtccaccgatgtcttgaccgggtgcggaacgtttactttgaaaaattagagtgctctaagcaggcgcctgaataagcatggaataatggaacaggaccttggttctgttttgttggttttggaaaggtaatgattaatagggacggacgggggcattcgtattgcgacgctagaggtgaaattcttggaccgtcgcaagacgaactgcgaaagcatttgccaagaacgttttcattaatcaagaacgaaagtcagaggttcgaaggcgatcagataccgccctagatctgaccataaacgatgccaaccagcgatccgccgttactatgactcggcgggcagctccgggaaaccaaagtgtgtgggttccgggggaagtatggttgcaaagctgaaacttaaaggaattgacggaagggcaccaccaggagtggctgcttaatttgactcaacacgggcacctcacccggcccggacaccggaaggattgacagactgaagctctttcttgattcggtgggtggtggtgcatggccgttcttagttggtggagcgatctgtctggttaattccgataacgaacgagactctagcctactaactagcttcttagagggataagcggcagccgcatgagattgagcaataacaggtctgtgatgcccttagatgtccggggccgcacgcgcgctacactgaaggaatcagcgtgccgagagggggtaaccgctaacctccttcgtgatagggatcggggcttgaaattatccccgtgaacgaggaattcccagtaagcgcgagtcataagctcgtttgattacgtccctgccctttgtacacacgcccgtcgctactaccgattgaatgatttagtgaggcttcggactgaggaaagatgatcgaacttgatcatttagaggaagtaaaagtcgta
>Priapulus_caudatus
tagccatgcatgtctaagtacagacgtgaaaccgcgaatggctcattaatcagttatggtttagatcttggataactgtggtaattctagagctaatacatgcgcttttattagaccaaaccaatggtgactctggataacgctgatcgcacgaccggcgactctttcaaatgtctgccttatcaactcgatggtagattgcctaccaggtaacgggtaacggggaatcagggttcgattccggagagggagcatgagaaacggctaccacatccaaggaaggcagcaggcacgcaaattacccatccggcacggggaggtagtgacgataaataacaatacggctcttgagggtaattggaatgagtacactttaaatcctttaacgaggatctattggagggcaagtctggtgccagcagccgcgtaattccagcttcaatagagtatattaaagttgtcagttaaaaagctcgtagttggatctgggtggctcatcgttgtcttgactgagtgcgcaacgtttactttgaaaaattagagtgttcaaagcaggcgcctgaatatgcatggaataatggaataggacctcggttctattttgttggtttcggagaggaaatgattaagaggaacagacgggggcattcgtactgctgcgttagaggtgaaattcttggatcgtagcaagacgaacagcgaaagcatttgccaagaatgttttcattaatcaagaacgaaagtcagaggttcgaaggtgatcagataccgccctagttctgaccataaacgatgccaactagcgatctgccgttactatgacttggcgggcagtaccgggaaaccaaagtctttgggttccgggggaagtatggttgcaaagctgaaacttaaaggaattgacggaagggcaccaccaggagtgnnngcttaatttgactcaacacgggaatctcacccggtccggacactgtaaggattgacagattgaagctctttcttgattcggtgggtggtggtgcatggccgttcttagttggtggagcgatttgtctggttaattccgataacgaacgagactctggcctactaaatagcttcttagagggacaagcggcagccgcacgagattgagcaataacaggtctgtgatgcccttagatgtccggggctgcacgcgcgctacactgaaggaatcagcgtgccggaagggggtaaccgataacctccttcgtgctagggatagggaattgcaattattcccttgaacgaggaattcccagtaagcgcgagtcataagctcgtttgatcacgtccctgccctttgtacacacgcccgtcgctactaccgattgaatgatttagtgaggcttcggaccggggaaggatgaccaaacttgatcatttagaggaagtaaaagtcgta
>Ptychodera_flava
tagccatgcatgtctaagtacgagcgcgaaactgcgaatggctcattaatcagttatggttttgatcatggataactgtggtaattctagagctaatacatgcgcttttattagaccagaccaaggcgaattctggataacgcggatcgcacggccggcgactctttcaagtgtctgccctatcaactcgatggtacgttgcctaccaggtaacgggtaacggggaatcagggttcgattccggagagggagcctgagaaacggctaccacatccaaggaaggcagcaggcgcgcaaattacccatccgacacggggaggtagtgacgaaaaataacaatacagctcttgagggtaattggaatgagtacactttaaaacctttaacgaggatctattggagggcaagtctggtgccagcagccgcgtaattccagctccaatagcgtatattaaagctgtcagttaaaaagctcgtagttggatcttggcggtccgccggtgtcttagctgagtgcggaacgtttactttgaaaaattagagtgttcaaagcaggcgcctgaataagcatggaataatggaataggacctcggttctattgcgttggtttcggagaggtaatgattaagagggactgacgggggcatccgtattgcggcgttagaggtgaaattcttagatcgtcgcaagacgaactgcgaaagcatttgccaagaatgttttcattaatcaagaacgaaagttagaggttcgaagacgatcagataccgtcctagttctaaccataaacgatgccgactggcgatccgccgttactatgacctggcgggcagctccgggaaaccaaagtctttgggttccgggggaagtatggttgcaaagctgaaacttaaaggaattgacggaagggcaccaccaggagtggctgcttaatttgactcaacacgggaaactcacccggcccggacacagttaggattgacagattgaagctctttctcgattctgtgggtggtggtgcatggccgttcttagttggtggagcgatttgtctggttaattccgataacgaacgagactctggcttgctaaatagcttcttagagggacaagtggcagccacgcgagattgagcaataacaggtctgtgatgcccttagatgtccggggccgcacgcgcgctacactgaaggaatcagcgggccgccagggggcaaccgataacctccttcgtgctagggatagggaattgtaattgttcccttgaacgaggaattcccagtaagcgcgagtcataagctcgcttgattacgtccctgccctttgtacacacgcccgtcgctactaccgattgaatggtttagtgagacttcggatggggagaagttgatcaaacttgatcatttagaggaagtaaaagtcgta
>Pycnophyes_sp.
tagccatgcatgtctaagtacacgcgtaaaaccgcacaaggctcattaatcagttagtattttgatcatggataactgtggcaattctagagctaatacatgggcctttgtcagactaaaaccatggtgaaccatgataacgctgaccgcacgaccggcggctctttcgaatgtctgccttatcaactcgatggtagattgcctaccaggtaacgggtaacggggaatcagggtttgattccggagagggagcctgagaaacggctaccacatccaaggaaggcagcaggcacgcaaattacccatccggcacggggaggtagtgacaagaaataacaatacagctcttgagggtaattggaatgagtacactttaaatcctttaacgaggatctattggaggacaagtctggtgccagcacccgcgtaattccagctccaatagcgtatattaatgctgccagttaaaaagctcgtagttggatctggccggtccaccgttgtcttagctgagtgcggaatgtttactttgaaaaattagagtgttcaaagcaggcgcctgaatatgcatggaataatggaacaagacctcggttctattttgttggttccggagaggtaatgattaagagggactgctgggggcatccgtattgctgcgttagaggtgaaattcttggatcgcagcaagacgaactgcgaaagcatttgccaaaaatgttttcattagccaagaacgaaagtcggaggttcgaaggcgatcagataccgccctagttccgaccataaacgatgccgactgacaatccgcagttattatgactctgcgggcagccccgggaaaccaaagtctatgggttccggggggagtatggttgcaaagctgaaacttaaaggaattgacggaagggcaccaccaggagtggctgcttaatttgactcaacacgggaacctcaccgggtccggacactgtaaggattgacagattgaagctctttcttgattcagtggttggtggtgcatggccgttcttagttggtggagtgatttgtctggttaattccgataacgaacgagactctggcctactaaatagcttcttaggggaacaagcagcagctgcacgaaatagagcaataacaggtctgtgatgcccttagatgtcccgggccgcacgcgcgctacactgaaggaggcagcgtgccggaagggggtaacccataatccttttcgtgctagggactggcgcttgcaattgtcgccatgaacgaggaattcccagtaagcgcgagtcataagctcgtttgattacgtccctgccctttgtacacacgcccgtcgctactacagattgaatgatttagtgaggctttggactgggggaagatgaccaaacttgattatttagatgaagtaaaagtcgta
>Rugiloricus_sp.
tagccatgcatgtctaagttcagacgtgaaactgcgaatggctcattaatcagttgtggtcttgatcttggataactgtggcaattctagagctaatacatgcgcacttattaggccaagccaagggcgactccagataacgccgatcgtacagctgacgactctttcgagcgtctgccttatcaactcgacggtaggctgccaaccaggcaacgggtaacggggaatcagggttcgattccggagagggagcctgagaaacggctaccacttctaaggaaggcagcaggcgcgcaacttacccatccgacacggggaggtagtgacgataaataacgatgcggctcctgagtgcaatcggaatgagcacattttaaatcctttaacgaggatctattggagggcaagcctggtgccagcagccgcgtaattccagctccaatagcgtatattaaagttgccagttaaaaagctcgtagtcggaattcagccgtccgtagatgctttaaccgggtgcggcgcgtttactttgacaaatcggagtgctcaatgcaagcgctcgaacgagcatggaataatggaataagacctgtcgcttgtttcgttggtttgaagaaggtaatgatcaatagggactgccgggggcattcgtactgcggcgctagaggtgaaattcttggaccgtcgcaagacgaacagcgaaagcgtttgccaagaatgttttcgttgatcaagaacgaaagtcggaggttcgaaggcgatcagataccgccctagttccgaccgtaaacgatgccgactagaaatcagtcgtcattcagactagactggcggccccgggaaaccaaagtgtttgggttccgggggaagtatggttgcaaagctgaaacttaaaggaattgacggaagggcaccaccaggagtggctgcttaatttgactcaacacgggcaactcacccggtccggacactgtaacgattgacagatcgaagctttttcacgatttagtgggtggtggtgcatggccgttcttagttggtggagcgatttgtctggttgattccgataacgaacgagacttcagtcgattagttccggtactagagagacgaacggcaaccgaaggaagcgaagcaataacaggtctgtgatgcccttagatgtccggggccgcacgcgcgctacaatgcaggagacaacgggctgaaaaggggtaactctcaaactcctccgtggtggggacagggaattgcaattattccctcgaaccaggaattccgagtaagtgcgagtcatcagctcgcctgattacgtccctgccctttgtacacacgcccgtcgctactaccgattgaatgatttagtgaggcttcggagaggttgaagttggtcgaacttgctcatttagaggaagtaaaagtcgta
>Scutigera_coleoptrata
tagccatgcatgtctaagtactagcgtgaaaccgcgaatggctcattaatcagttatggtttagatcttggataactgtggtaattctagagctaatacatgcgcatttattagaacagaccaatggtgactctgaataacgccgatcgcacgaccggcgactctttcaaatgtctgccttatcaactcgacggtaggttgcctaccaggtaacgggtaacggggaatcagggttcgattccggagagggaacctgagaaacggctaccacatccaaggaaggcagcaggcacgcaaattacccatccggcacggggaggtagtgacgaaaaataacaatgcggctcttgagggtaattggaatgagtacactttaaatcctttaacgaggacctattggagggcaagtctggtgccagcagccgcgtaattccagctccaatagcgtatattaaagttgtcggttaaaaagctcgtagttggatctcggcggtccgccggtgtcttcactgagtgcggaacgtttactttgacaaattagagtgctccaagcaggcgcccgcataagcatggaataatggaataggacctcggttctattgcgttggtttcggagaggtaatgattaatagggacaggcgggggcattcgtattgcgacgctagaggtgaaattcttggaccgtcgcaagacgaactgcgaaagcatttgccaagaatgttttcattaatcaagaacgaaagttagaggttcgaaggcgatcagataccgccctagttctaaccataaacgatgccaaccagcgatccgccgttcctatgactcggcgggcagctccgggaaaccaaagtttttgggctccgggggaagtatggttgcaaagctgaaacttaaaggaattgacggaagggcaccaccaggagtggctgcttaattcgactcaacacgggaaactcacccggcccggacactggaaggattgacagattgaagctctttcttgattcggtgggtggtggtgcatggccgttcttagttggtggagcgatttgtctggttaattccgataacgaacaagactcaaacctactaactagcttcttagaggaacaagcggcagccgcacgagattgagcaataacaggtctgtgatgcccttagatgtccggggccgcacgcgcgctacactgaaggaatcagcgtgccggcagggggtaacagctaacctccttcgtggtagggatcggggtttgcaattgtccccgtgaacgaggaattcctagtaagcgcgagtcataagctcgcttgactacgtccctgccctttgtacacacgcccgtcgctactaccgattgaatgatttagtgaggcttcggactgggggaagatgaccgaacttgaccatttagaggaagtaaaagtcgta
>Siro_rubens
tagccatgcaagtctaagtacatgcgtgaaaccgcgaatggctcattaatcagttatggtttagatcttggataactgtggcaattctagagctaatatatgcgcttttattagaccagaccaacggcgactctggataacgctgatcgcacgatcggcgattctttcaagtgtctgccttatcaactcgatggtaggttgcctaccaggtaacgggtaacggggaatcagngttcgattccggagagggagnntnagaaacggctaccacatccaaggaaggcagcaggcgcgcaaattacccatccggcacggggaggtagtgacgaaaaataacaatacggctctcgagggtaattggaatgagtacactctaaatcctttaacgaggatctattggagggcaagtctggtgccagcnnccgcgtaattccagctccaatagcgtatattaaagttgtcggttaaaaagctcgtagttggatctcagcggtccatcggtgtcttcactgagtgcggcacgtttactttgaaaaattagagtgctcaaagcaggcgcctgaatatgcatggaataatggaataggacctcggttctattgtgttggtttcggagaggtaatgattaagagggacagacgggggcattcgtattgcgacgctagaggtgaaattcttggaccgtcgcaagacgaactgcgaaagcatttgccaagaatgttttcattaatcaagaacgaaagttagaggttcgaaggcgatcagataccgccctagttctaaccataaacgatgctaaccagcgatccgccgtttctttgactcggcgggcagctccgggaaaccaaagtttgtgagttccgggggaagtatggttgcaaagctgaaacttaaaggaattgacggaagggcaccaccaggagtggctgcttaatttgactcaacacgggaaacttacccggcccggacaccggaaggattgacagattaaagctctttcttgattcggtgggtggtggtgcatggccgttcttagttggtggagcgatttgtctggttaattccgttaacgaacgagactctagcctactaaatagcttcttagagggacaagcggcagccgcacgagacagagcaataacaggtctgtgatgcccttagatgtccggggccgcacgcgcgctacactgaaggaatcagcgtgccggcagggggtaaccgttaacctccttcgtgatagggataggggcttgtaattatccccttgaacgaggaattcccagtaagcgcgagtcataagctcgcttgattacgtccctgccctttgtacacacgcccgtcgctactaccgattgaatgatttagtgaggcttcggactggggaaagatgaccaaacttgatcatttagaggaagtaaaagtcgta
>Sminthurus_viridis
tagccatgcatgtctaagttcaagcgtgaaaccgcgaatggctcattcatcagttatggtttagatcttggataactgtggtaattctagagctaatacatgcgcttttattagatcaagccaatggtgactctgaataacgctgatcgcatgaccggcgactctttcaagtgtctgccttatcaactcgatggtaggttgcctaccaggtaacgggtaacggggaatcagggttcgattccggagagggagcctgagaaacggctaccacatccaaggaaggcagcaggcgcgcaaattacccatccggcacggggaggtagtgacgaaaaataacgatacagctcatgagggtaatcggaatgagtacactttaaatcctttaacgaggatctattggagggcaagtctggtgccagcagccgcgtaattccagctccaatagcgtatattaaagttgtcggttaaaaagctcgtagttggatctcggtggtgcaccggtttcttaaccgagtgtgacacgtttactttgaaaaattggagtgctcaaagcaggcgcctgaacatgcatggaataatggaataggatctcggttctatttcgttggcttcggagaggtaatgattaataggaacagacgggggcattcgtactgcgacgttagaggtgaaattcttggatcgtcgcaagacgaactgcgaaagcatttgccaagaatgttttcattaatcaagaacgaaagttagaggttcgaaggcgatcagataccgccctagttctaaccataaacgatgccgaccggcgatccgaggttaatatgactcctcgggcagctccgggaaaccagagtttttgggttccgggggaagtatggttgcaaagctgaaacttaaaggaattgacggaagggcaccaccaggagtggctgcttaatttgactcaacacgggaatctcaccaggcccggacaccggaaggattgacagattgaagctctttcttgattcggtgggtggtggtgcatggccgttcttagttggtggagcgatttgtctggttaattccgataacgaacgagactctgacctattaactagcttcttagagggactggcggcagccgcacgagattgagcaataacaggtctgtgatgcccttagatgttctgggctgcacgcgcgctacactgaaggaatcagcgtgccgaaagggggaaaccgttaacctccttcgtgatggggattggggattgcaattatccccatgaacgaggaattcccagtaggcgcgagtcataagcttgctcgattacgtccctgccctttgtacacacgcccgtcgctactaccgatcgagtgatttagtgaggcttcggactggggaaagatgcccaaacttgatcacttagaggaagtaaaagtcgta
>Squilla_empusa
tagccatgcatgtctaagtacagncgcgaaaccgcgaatggctcattaatcagttgtggtttggatcctggataactgtggtaattctagagctaatacatgcgcttttattagatcaaaccaatggtgaatctgaataacgctgagcgcacggccggcgcctctttcaagtgtctgccttatcagctcgattgtaggttgcctacaaggtaacgggtaacggggaatcagggttcgattccggagagggagcctgagaaacggctaccacatctaaggaaggcagcaggcacgcaaattacccatccggctcggggaggtagtgacgaaaaataacgatgcgactcttgagggcaatcggaatgagtacactttaaatcctttaacgaggatctattggagggcaagtctggtgccagcagccgcgtaattccagctccaatagcgtatattaaagttgtcggttaaaaagctcgtagttggatctcagcggttcgccggtgtcttcatcgagtgcggcacgtttactttgaaaaattagagtgctcaaagcaggcgcctgaatatgcatggaataatggaataggacctcggttctattttgttggtttcggagaggtaatgattaatagggacagacgggggcattcgtattgcgacgttagaggtgaaattcttggatcgtcgcaagacgaactgcgaaagcatttgccaagaatgttttcattaatcaagaacgaaagttagaggttcgaaggcgatcagataccgccctagttctaaccataaacgatgctgactagcgatccgccgttattatgactcggcgggcagctccgggaaaccaaagtctttgagttccgggggaagtatggttgcaaagctgaaacttaaaggaattgacggaagggcaccaccaggagtggctgcttaatttgactcaacacgggaacctcaccaggcccggacaccggaaggattgacagattgaagctctttcttgattcggtgggtggtggtgcatggccgttcttagttggtggagcgatttgtctggttaattccgataacgaacgagactctagcctgctaactagcttcttagagggataagcggcagccgcacgagattgagcaataacaggtctgtgatgcccttagatgttctgggccgcacgcgcgctacactgaagggatcagcgtgccgagagggggtaaccgttaaaccccttcgtgatagggattggggcttgaaattgtccccatgaacgaggaattcccagtaagcgcaagtcatcagcttgcttgattacgtccctgccctttgtacacacgcccgtcgctactaccgattgaatgatttagtgaggcttcggactggggaaagatgtccaaacttgatcatttagaggaagtaaaagtcgta
>Stylochus_zebra
tagccatgcatgtctcagtacacatatgaaaccgcgaatggctcattaatcagctatggtttggatcatggataactgtgggaattctagagctaatacatgcgcatttattagatcaaaccaatgatgactctggataaagcagatcgcatggccggcgactctttcaaatgtctgccctatcaacacgttggtaggttgcctaccaggtaacgggtaacggggaatcagggttcgattccggagagggagcatgagaaacggctaccagaactacggtttgcagcaggcgcgcaaattacccatccggcacggggaggtagtgacgaaaaataacaatacggctttttagggtaattggaatgagtacaccttaaaaccattaacgagtaccaattggagggcaagtctggtgccagcagccgcgtaattccagctccaatagcgtatattaaagttgtcagttaaaaagctcgtagttggatctgagcaggttggcggtgtcttaactgagtgcggcacgtttactttgaaaaattggagtgctcaaatcaggcgcctgaacatgcatggaataatggaaaaggacttcggttctattttgttggtttcggagaagtaatgattaagagggacagacgggggcattcgtattgcggtgggagaggtgaaattcttggatcatcgcaagacgcccagcgaaagcatttgccaagaatgtttccattaatcaagaacgaaagtcagaggttcgaagacgatcagataccgtcctagttctgaccataaacgatgccaactggcaatccgttattgcatcgatccaacgggcagctccgggaaaccaaagtctttgggttccgggggaagtatggttgcaaagctgaaacttaaaggaattgacggaaaggcaccacaaggagtggctgcttaatttgactcaacacgggaaactcacccggcccggacactgtgaggattgacagattgaagctctttcttgattcggtgggtggtggtgcatggccgttcttagttggtggagcgatttgtctggttaattccgataacgaacgagactctagcctactaaatagcttcttagggggacaagtggcagccatacgaaattgagcaataacaggtctgtgatgcccttagatgtccggggccgcacgcgcgctacactgaatagcgtaacgagccgaaagggggcaactgttaaacctattcgtgacagggatcggggcttgtaattatccccgtgaacgaggaattcctagtaagcgcaagtcataaacttgcttgattacgtccctgccttttgtacacacgcccgtcgctactaccgattgaatggtttagcaaggcttcggattgggagaagatgatcaaacttgatcatttagaggaagtaaaagtcgta
>Trichinella_spiralis
tagccatgcatgtgtaagcacacacgtgaagccgcgaatggctcattcaacagccacagtttagaacatggataactgtggtaattctagagctaatacacgcgcttttattagaacaaaaccgtggtgaatctgaataactctgatcgcatgaccggcgacactttcaagtgtctgccttatcaactcgatggtagcctgactaccaggtaacgggtaacggagaatcagggttcgactccggagagggagcctgagaaacggctaccacatccaaggaaggcagcaggcgcgcaaattacccatccagcttggggaggtagtgacgaaaaataacgagacgactcgtgagagttatcgaaatgagtacgctttacacacgctaacgagtagcaattggagggcaagtctggtgccagcagccgcgtaattccagctccaatagcgtatattaaagttgccggttaaaacgctcgtagttgaattgtggagtccccctgttgtcttcattgagtgtcgagattttactttgaaaaattagagtgctcaaagcaggtgcctgaatatgcatggaataatagaatacgatctcggttctattttgttggtttcgaagagataatgattgaaaggaacagacgggggcattcgtattgctgcgttagaggtgaaattcttggatcgcagcaagatgaactgcgaaagcatttgccaagaatgttttcattaatcaagaacgaaagttagaggttcgaaggcgatcagataccgccctagttctaacggtaaactatgccaaccagcgattcgccgttcataagactcggcgagcagctccgggaaaccaaagtgtttcggttccgggggaagtatggttgcaaagctgaaacttaaaggaattgacggaagggcaccaccaggagtggatgcttaatttgactcaacacgggaaactcacccggcccggacactggaaggattgacagattgaagctctttcttgattcagtgggtagtggtgcatggccgttcttagttggtggagcgatttgtctggttaattccgataacgaacgagactctaccctattaaatagcttcttagagggactggcaaaagctgcacgaaaaagagcaataacaggtctgtgatgcccttcgatgtccggggctgcacgcgcgctacaatgaaagcgtcaacgtgctgaaaagtggcaacgaataaacgttttcttgaatggaatagggaattgcaattgttcccttgaacgaggaattcccagtaagcgtgagtcattagctcgcttgattacgtccctgccctttgtacacacgcccgtcgctactaccgattggatgatttagtgagggttttgactgggggaaatttcccaaaccaaatcatctagaggaagtaaaagtcgta
>Triops_longicaudatus
tagccatgcatgtctaagtacaagcgcgaaaccgcgaatggctcaataatcagttatggtttagatcttggataactgtggtaattctagagctaatacatgcgcttttattagatcaaaccaatggtgactctggataacgcagatcgcatgaccggcgactctttcaaatgtctgccttatcaactcgatggtaggttgcctacaaggcaacgggtaacggggaatcagggttcgattccggagagggagcctgagaaacggctaccacatccaaggaaggcagcaggcgcgcaaattacccatccggcacggggaggtagtgacgaaaaataacgatacggctcttgagggtgattggaatgagtacactttaaatcctttaacgaggacccattggagggcaagtctggtgccagcagccgcgtaactccagctccaatagcgtatattaaagttgtcggttaaaaagctcgtagttggattccggcggtaccgcggtgtcttaactgagtgcggtacgttcactttgacaaattagagtgctcaaagcaggtgcctgaataagcatggaatgatggaataggacctcggtcttattttgttggtttctgggaggtaatggttaatagagacagacgggggcattcgtactgcgacgctagaggtgaaattcttggaccgtcgcaagacgaactgcgaaagcatttgccaagaatgttttcattaatcaagaacgaaagttagaggttcgaaggcgatcagataccgccctagttctaaccataaacgatgccaactagcgatccgccgttactatgactcggcgggcagctccgggaaaccaaagtttttgggttccgggggaagtatggttgcaaagctgaaacttaaaggaattgacggaagggcaccaccaggagtggctgcttaatttgactcaacacgggaacctcaccaggcccggacactggaaggattgacagattgaagctctttcttgattcggtgggtggtggtgcatggccgttcttagttggtggagcgatttgtctggttaattccgataacgaacgagactctagcctgctaaatagcttcttagagggacaagcggcagccgcatgacaaagagcaataacaggtctgtgatgcccttagatgtcctgggccgcacgcgcgctacactgaaggaatcagcgtgccgagagggggtaaccgctaacctccttcgtggttgggattggggactgcaatgatccccatgaaccaggaatccctagtaggcgcaagtcactagcttgctcgattacgtccctgccctttgtacacacgcccgtcgctactaccgattgaatgatttagtgaggcttcggacggatgaaagatggtcgaacttgatcctttagaggaagtaaaagtcgta
>Urechis_caupo
tagccatgcatgtctaagtacatacgtgaaaccgcgaatggctcattaatcagttaaggtttagatcttggataactgtggtaattctagagctaatacatgagtttttattacaccaaaccaatggtgactctgaataacgctgatcgcatggccggcgactctttcaaatgtctgccctatcaactcgatggtacgtggcctaccaggtaacgggtaacggggaatcagggtttgattccggagagggagcatgagaaacggctaccacatccaaggaaggcagcaggcgcgcaaattacccatctggaacggggaggtagtgacgaaaaataacaatacggctcttgagggtaattggaatgagtacactttaaatcctttaacgaggatccattggagggcaagtctggtgccagcagccgcgtaattccagctccaatagcgtatattaaagttgtcagttaaaaagctcgtagttggatctctgcggttcgccggtgtcttgactgagtgcggaacgtttactttgaaaaattagagtgttcaaagcaggcgcctgaatatgcatggaataatggaagaggacctcggttctattttgttggtttcggagaggtaatgattaagagggactgacgggggcattcgtattacggtgttagaggtgaaattcttggatcatcgtaagacgaactgcgaaagcatttgccaagaatgttttcattagtcaagaacgaaagtcggaggttcgaagacgatcagataccgtcgtagttccgaccataaacgatgccaactagcgatccgccgttgttatgacccggcgggcagctccgggaaaccaaagtctttgggttccgggggaagtatggttgcaaagctgaaacttaaaggaattgacggaagggcaccaccaggagtggctgcttaatttgactcaacacgggaaactcacccggcccggacactgtaaggattgacagattgaagctctttcttgattcggtgggtggtggtgcatggccgttcttagttggtggagcgatttgtctggttaattccgataacgaacgagactctagcctattaaatagcttcttagagggacaagtgtaagacacacgagattgagcaataacaggtctgtgatgcccttagatgtttggggccgcacgcgcgctacactgaagaaatcagcgtgctgtaagggggtaaccgttaaccttcttcgtgctagggattggggcttgtaattgtccccatgaacgaggaattcccagtaagcacgagtcatcagctcgtttgattacgtccctgccctttgtacacacgcccgtcgctactaccgattgaatggtttagtgagatctcggatcgggagaagaaactcgaacttgatcatttagaggaagtaaaagtcgta
>Vespula_pensylvanica
tagccatgcatgtctcagtgcatgcgtgaaaccgcgaatggctcattaatcagttatggtttagatcttggataactgtggtaattctagagctaatacatgcgcttttattagatcaaaccaatgatgactctgaataacgctgatcgcacgaccggcgactctttcaaatgtctgccttatcaactcgatggtaggttgcctaccaggtaacgggtaacggggaatcagggttcgattccggagagggagcctgagaaacggctaccacatccaaggaaggcagcaggcgcgcaaattacccatccggcacggggaggtagtgacgaaaaataacgatacggctcatgagggtaatcggaatgagtacactttaaatcctttaacgaggatccattggagggcaagtctggtgccagcagccgcgtaattccagctccaatagcgtatattaaagttgtcggttaaaaagctcgtagttgaatctgtgcggttcaccggtgtcttcactgagtgcggtacgtttactttgacaaattagagtgcttaaagcaggcgcctgaatatgcatggaataatggaataggacctcggttctattttgttggtttcggagaggtaatgattaatagggacagatgggggcattcgtattgcgacgttagaggtgaaattcttggatcgtcgcaagacggacagcgaaagcatttgccaaaaatgttttcattaatcaagaacgaaagttagaggttcgaaggcgatcagataccgccctagttctaaccataaacgatgccagctagcgatccgccgttcctatgactcggcgggcagctccgggaaaccaaagcttttgggttccgggggaagtatggttgcaaagctgaaacttaaaggaattgacggaagggcaccaccaggagtggctgcttaatttgactcaacacgggaacctcaccaggcccggacaccggaaggattgacagattgaagctctttcttgattcggtgggtggtggtgcatggccgttcttagttggtggagcgatttgtctggttaattccgataacgaacgagactctagcctgctaaatagcttcttagagggacaggcggcagccgcacgagattgagcaataacaggtctgtgatgcccttagatgttctgggccgcacgcgcgctacactgaaggaatcaacgtgccgaaagggggtaaccgctaacctccttcgtgctagggattggggcttgcaattatccccatgaacgaggaattcccagtaagcgcgagtcataagctcgcttgattacgtccctgccctttgtacacacgcccgtcgctactaccgattgaatgatttagtgaggcttcggactgggggaagatgaccaaacttgatcatttagaggaagtaaaagtcgta
>Xiphinema_rivesi
tagccatgcatgtctaagcacatgcgtgaagccgcgaatagctcattcaacagccaccgtttagaactcggataactgtggcaattctagagctaatacgtgcgcatttattagaataaaaccatggtgaatctgaataacgccgatcgcacgaccggcgactctttcaagtgtctgccttatccactcgatgstaggttgcctaccaggtaacgggtaacggagaataagggttcgactccggagagggagcctgagaaacggctaccacatccaaggaaggcagcaggcgcgcaaattacccatccagaacggagaggtagtgacgaaaaataacgagacagctcttcgaggtcatcggaatgggtacaatttaaatcctttaacgaggatctattggagggcaagtctggtgccagcagccgcgtaattccagctccaatagcgtatattaaagttgtcggttaaaacgctcgtagttggatctgcgcggtcccccggtgtcttaaccgagtgtggaacgtttactttgaaaaattagagtgcttaaagcaggcgcctgaatatgcatggaataatggaataggacctcggttctattttgttggtttcggagaggtaatgattaagaggaacagacgggggcattcgtattccggcgctagaggtgaaattcttggaccgccggaagacggactgcgaaagcatttgccaagaatgttttcattaatcaagaacgaaagttagaggttcgaaggcgatcagataccgccctagttctaaccgtaaacgatgacaaccagcgattagtcgttaatacgacccgactagcagctccgggaaaccaaagtttttcgtttccgggggaagtatggttgcaaagctgaaacttaaaggaattgacggaagggcaccaccaggagtggctgcttaatttgactcaacacgggaaactcacccggcccggacaccgtaaggattgacagactgaagctctttcttaattcggtgggtggtggtgcatggccgttcttagttggtggagcgatttgtctggttaattccgataacgaacgagactctggcctattaaatagcttcttagagggacaaacggcagccgcgtgaaatagagcaataacaggtctgtgatgcccttagatgtccggggctgcacgcgcgctacactgaaagaatcagtatgccggaagggggtaaccgagaaattctttcgtgcttgggatagggaattgcaattattcccttaaacgaggaattcccagtaaatgcgggtcataagctcgcttgattacgtccctgccctttgtacacacgcccgtcgctactaccgattggatgacttagtgaggcttaggaccgaggaaatttgatcgaactacgttatctagaggaagtaaaagtcgta
>Zootermopsis_angusticollis
tagccatgcatgtctcagtgcaagcgtgaaaccgcgaatggctcattaatcagttatggtttagatcttggataactgtggtaattctagagctaatacatgcgcttttattagatcaaaccaatggtgactctgaataaagcggatcgcacgaccggcgactctttcaaatgtctgccttatcaactcgatggtaggctgcctaccaggtaacgggtaacggggaatcagggttcgattccggagagggagcctgagaaacggctaccacatccaaggaaggcagcaggcgcgcaaattacccatccggcacggggaggtagtgacgaaaaataacgatacggctcatgagggtaatcggaatgagtacactctaaagactttaacgagtatccattggagggcaagtctggtgccagcagccgcgtaattccagctccaatagcgtatattaaagctgtcggttaaaaagctcgtagtcggacttgtgcggttcaccggtgtcttgaccgagtgcggcacttttactttgacaaattagagtgcttaaagcaggcgcctgaatatgcatggaataatggaataggacctcggttctattttgttggtttcggagaggtaatgatcaaaagggacagacgggggcattcgtattgcgacgttagaggtgaaattcttggatcgtcgcaagacggacagcgaaagcatttgccaagaatgttttctctgatcaagaacgaaagttagaggttcgaaggcgatcagataccgccctagttctaaccataaacgatgccagccagcaatccgccgttcctatgactcggcgggcggctccgggaaaccaaagcttttgggttccgggggaagtatggttgcaaagctgaaacttaaaggaattgacggaagggcaccaccaggagtggctgcttaatttgactcaacacgggaacctcaccaggcccagacaccgggaggattgacagattgaagctctttcttgattcggtgggtggtggtgcatggccgttcttagttggtggagcgatttgtctggttaattccgataacgaacgagactctagcctgctaaatagcttcttagagggacaggcggcagccgcacgagattgagcaataacaggtctgtgatgcccttagatgttctgggccgcacgcgcgctacactgaaggaatcagcgtgccgaaagggggtaaccgctaacctccttcgtgctagggattggggcttgcaattgtccccatgaacgaggaattcccagtaagcgcgagtcataagctcgcttgattacgtccctgccctttgtacacacgcccgtcgctactaccgattgaatgatttagtgaggcttcggaccgggggaagatgcccgaacttgatcatttagaggaagtaaaagtcgta
