# Supplementary material for: Phylogenetic position of Loricifera inferred from nearly complete 18S and 28S rRNA gene sequences
Source: Zoological Lett. 2015 Jun 30;1:18. doi: 10.1186/s40851-015-0017-0 (PMC4657359; doi:10.1186/s40851-015-0017-0)
Supplement: Additional file 6: — Final 28S sequences for 18S + 28S (50 OTU) and 18S (50 OTU) datasets. Aligned 28S sequences of 50 species after the removal of alignment-ambiguous positions and gaps. [file 40851_2015_17_MOESM6_ESM.fas]

>Amphiporus_sp.
aaaagaaactaacaaggattccctcagtaacggcgagtgaagcgggaagagcccagcgctgaatcgcgatgctgcgaaatgtagcgtttaggtgaatcgtcgcccaagtcccctgaacggggccatggcgggtgtcaggcctctggagctaccttggagtcgggttgtttgggaatgcagcccaaagcgggtggtaaactccatctaaggctaaatacttgcacgagtccgatagccaacaagtaccgtgagggaaagttgaaaagaactttgaagagagagttcaatagtacgtgaaaccgtttakaggtaaaccaataaagtcgtaaagtagattcaaccggcagaggcgcacttcttcacgaccgagtcagtggcggtggtcggaatttattcgacccgtcttgaaacacggaccaaggagtgtggcacacatgcaagttcggcgcaatgaaagtaatggcccgtggcggagcacgagcatgtgtgccgcgacccgaaagatggtgaactatgcttgagtaggacgaagccagaggaaactctggtggaggtccgtagcgattctgacgtgcaaatcgatcgtcaaacttgagtataggggcgaaagactaatcgaaccatctagtagctggttccctccgaagtttccctcaggatagctggcgctcaagttttatccggtaaagcgaatgatcagaggccttggggtcgaaacgacctcaacctattctcaaactttcaatgggtaagaagtcagcttgcctaacgaaggagtgcctagtgggccacttttggtaagcagaactggcgctgtgggatgaaccaaacgggttaaggtgcccaagacgctcatcggaaaccaaaaggtgttggtcgatatagacagcaggacggtggccatggaagtcggaatccgctaaggagtgtgtaacaactcacctgccgaatcaactagccctgaaaatggatggcgctggagcgtcctataccagaccggacgagtaggaggggctgcggtggcgctgaagcggcgtaggcccgggtagagccgccggtgcagatcttggtggtagtagcaaatattcaaacgagactttgaaggccgaagtggagaagggttccatgtgaacagcaattgaacatgggtcagtcggtcctaagggagaactccgttatcgaaagggaatcgggtcaatattcccgaacctggggaggcggcaacgcaaaaactcagagacgtcggcagaagtcccgggaagagttctcttttctgactccctggaatctcgcccggagatagggaccgtaaagcaccgcgtctttgcggtgtccggtgcacggcccttgaaaatctgagggagattttcatgccagaccgtacccatatccgcagcaggtctccaaggtgaacagcctctggcgtagaacaatgtaggtaaggaagtcggcagatccgtaacttcgggaaaaggattggctctaagggggccggtggagcttgtttcgtccggccaacttagaactggcacggaccaggggaatccgactgtctaattaaaacaaagcattgcgatggccggttttgacgcaatgtgatttctgcccagtgctctgaatgtcaaagtgaagaaattcaaccaagcgcgggtaaacggcgggggtaactatgactctcttaaggtagccaaatgcctcgtcatctaattagtgacgcgcatgaatggattaacgagattcccactgtccctatctactatctagcgaaaccacagccaagggaacgggcttgattagcgggaaagaagacctctagtccggagacatgagaggtgtagaataggtgggagcgcaagtgaaataccactactttcatcgtttctttacttattcagttttagggatccggaagacagtgtcaggcggggagtttgactggggcggtacatctgtcaaataacgcaggtgtcccaaggtgagctcagtgaggacggaaacctcacgtagagcaaaagggcaaaagctcacttgatgattttcagtacgaatacagaccgtgaaagcgtggcctatcgatccttttggggtttcaagcaagaggtgtcagaaaagttaccacagggataactggcttgtggcggccaagcgttcatagcgacgtcgctttttgatccttcgatgtcggctct
>Anaspides_tasmaniae
aaaagaaaccaacagggattccctcagtaagggcgactgaaacgggaagagctcagcgcataatccggcccgtctgacatgttgcgtttcggagggtctctgtctaagtctcttgaatgtggccacggagggtgcgaggcccgtgtgatctccgtagagtcgggttgcttgaaactgcagcccaaagcaggtggtaaactccatctaaagctaaatatgaccacgagaccgatagcaaacaagtaccgtgagggaaagttgaaaagaactttgaagagagagttcaagagtgcgtgaaaccgctaagaggcaaacggatggacccttgaagaagattcaaccggtgcgggcgtacttctccgcgacccgttcagcggcgcatgtcgggttccatccgacccgtcttgaaacacggaccaaggagtctaacatgtgcgcaagtcaggcataatgaaagtgacgggactttgagtaccaagagcgtacatgttgggacccgaaagatggtgaactatacctggtcaggacgaagccagaggaaactctggtggaggtccgcagcgattctgacgtgcaaatcgatcgtcggagctgggtataggggcgaaagactaatcgaaccatctagtagctggttccctccgaagtttccctcaggatagctggtgctcgagtttcatacggtaaagcgaatgattagaggtcttggggacgaaacgttctcaacctattctcaaactttaaatgggtgagaggtcggcttgcttaatgaaggagtacctagtgggccatttttggtaagcagaactggcgctgtgggatgaaccaaacgagttaaggggcctaaaacgctcatcagatcccaaaaggtgttggttgctatagacagcaggacggtggccatggaagtcggaatccgctaaggagtgtgtaacaactcacctgccgaagcaactagccctgaaaatggatggcgctcaagcgtccgatactagaccggacgagtaggaggggcagcggtggcgtcgaaggggcgtgagccggcctggagccgccggtgcagatcttggtggtagtagcaaatactcgagagagacctagagggctgatgtggagcagggttccatgtgaacatcagttggacatgggtcagtcggtcctaagggcgaaggccagtgacgaaagggattccggtaaatattctggaacttggggagactgtggcataaaagcccgcatccgtcggcggtggcccagggaagagttttcttttcttttagcctggaagcttgctaggagagagggctcgtagagcgctgcggttttgcagcgtcctgcgtgcgtcccttaaagatgctgtggagattttcgagccaagccgtacccataaccgcacccggtctcctaggtgtccagcctctagtgtagatcaatgtaggtaaggaagtcggcagatccgtaacttcgggaaaaggattggctctgagggggccggtggagctgtgttcggctggccaactcagaactggcacggaccaggggaatccgactgtctaattaaaacaaagcattgcgatggccggtgttgacgcaatgtgatttctgcccagtgctctgaatgtcaaagtgaagaaattcaaccaagcgcgggtaaacggcgggagtaactatgactctcttaaggtagccaaatgcctcgtcatctaattagtgacgcgcatgaatggattaacgagattcccactgtccctacctactatctagtgaacccacaggcaggggaacgggcctgcacagcgggaaagaagacctctagtctggagacatgagaggtgtagcataagtgggaatgacagtgaaataccactactctcatcgtttctttacttactcggtttctaggatccggaggacagtatcaggtggggagtttgactggggcggtacatctgtcaaataacgcaggtgtcctaaggccagctcagcgtggacagaaacctcgcgtagagcaaaagggcaaatgctggcttgatgattttcagtacgaatacggaccgggaaaccgcggcctatcgatccttttggagttttaagcaagaggtgtcagaaaagttaccacagggataactggcttgtggcggccaagcgttcatagcgacgtcgctttttgatccttcgatgtcggctct
>Anoplodactylus_portus
aagagaaactaacgaggactcccccagtaacggcgagtgaacggggaagagcccagcgccgaatcccgcgatcgggacatgtggcgtttgggagcgacgcgacgtaggtcccctgaccgaggccgcggagggtgctaggcccgtatcggctccctagattcgggttgcttgggagtgcagccctaatcgggtggtagactccacctaaggctaagtacagccgcgagaccgatagcgaacaagtaccgtgagggaaagttgcaaagaactttgaagagagagttcaagagtacgtgaaaccgtctagaggcaaacgggtggaccctcgaagcggactcaacccgcgtcggcgcatttccgcgcgaccgtatctgcggcgtaggtcggcgtccacccgacccgtcttgaaacacggaccaaggagtctgacatgtgcgcaagccaggcacagtgaaagcgtccgtccgcggcggaacgtgagcggacacgtcgggacccgaaaggtggtgaactatgcctgggcaggacgaagccagaggaaactctggtggaggtccgcagcgattctgacgtgcaaatcgatcgtcagacctgggtataggggcgaaagactaatcgaaccgcctagtagctggttcctcccgaagtttccctcaggatagctggcgctcgagtctcatccggtaaagcgaatgattagaggccttggggtcgaaacgacctcaacctattctcaaactttcaatgggtgagaagtccgcttgctcgatgaaggagtgcctagtgggccacttttggtaagcagaactggcgctgtgggatgaaccaaaagagttacggcgcccgagacgctcatcagaccccaaaaggcgttggttgctatagacagcaggacggtggccatggaagtcggaatccgccaaggagtgtgtaacaactcacctgccgaagcaactagccctgaaaatggatggcgctcgagcgtcctacactcggtcgaacgagtagggagggcagcggtggcgcggaaggggcgcgagcccgtctcgagccgccggtgcagatcttggtggtagtagcaaatactcgagtgagatcttgagggccgaagtggagaagggttccatgtgaacagcagttgaacatgggtcagtcggtcctaagggataattccgttaccgaaagggaatcgggttaacattcccgaacccggggaggcggcgacgcaaagactcggagacgtcggcgagggtcccgggaagagttgtcttttctgactccctggaatcttgcccggagatagggaccgtaaagcaccgcggctttgcggtgtccggtgcacggcccttgaaaatccgaggcggattttcgcgccggaccgtacccatatccgcagcaggtctccaaggtgaacagcctctggtgtagaacaatgtaggtaaggaagtcggcagatccgtaacttcgggaaaaggattggctctgagggagccggtggagctgcgttcggccggccgactcagaactggcacggaccgggggaatccgactgtctaattaaaacaaagcatcgagatggccggtgttgactcgatgtgatttctgcccagtgctctgaatgtcaaagtgaagaaattcaaccaagcgcgggtaaacggcgggagtaactatgactctcttaaggtagccaaatgcctcgtcatctaattagtgacgcgcatgaatggattaacgagattcccactgtccctacctactatctagcgaaaccacagccaagggaacgggcttgattagcgggaaagaagacctctagtctggagacatgagaggtgtagaataagtgggagcgccgatgaaataccactactttcatcgtttctttacttactcggtttctaggatccggaggacagtgtcaggcggggagtttgactggggcggtacatctgtcaaataacgcaggtgtcctaaggcgggctcagcgaggacagaaacctcgcgtagagcaaaagggcaaaagcctacttgatgattttcagtacgaatacagaccgcgaaagcggggcctatcgatccttttggagtcttaagcaagaggtgtcagaaaagttaccacagggataactggcttgtggcggccaagcgttcatagcgacgtcgctttttgatccttcgatgtcggctct
>Ascaris_lumbricoides
aaaagaaactaacgaggattcccttagtaactgcgagtgaaaggggaaaagcccagcgctgaatccttcagccaggaattgtagcgtataggtgcgactgtcccaaagtcccttgagcggggccaaagaaggtgctagacctgtacgggctccttggagtcgggttgcctgggatcgcagcccaaagttggtggtagacctcatctaaggctaaatatggccacgaaaccgatagcaaacaagtaccgtgagggaaagttgcaaagaactttgaagagagagttcaagagggcgtgaaaccgttgagattgaaacggatagagttaacgaaagcattcatccgatgagggtgtatttgcgtgttaacggttgagcggtgaacgttgacacctatccgacccgtcttgaaacacggaccaaggagtctagcatatgcgcgagtcgggcgtaatgaaagtaaagccccgtggcggaggtagagcgcatatgctgggacccgaaagatggtgaactatgcctgagcaggatgaagccagaggaaactctggtggaagtccgaagcggttctgacgtgcaaatcgatcgtctgacttgggtataggggcgaaagactaatcgaaccatctagtagctggttccctctgaagtttcccccaggatagctggagttcgagttatattcggtaaagcgaatgattagaggaattggggacgaaacgacctcaacctattctcaaactttcaatgggtatgaagtccccttgcttgatgaaggagctccaagtgggccatttttggtaagcagaactggcgctgtgggatgaaccaaacgggttaaagtgccaaacccgctcatgagaccccaaaaggcgttggttgatatagacagcaggacggtggccatggaagtcggaaaccgctaaggagtgtgtaacaactcacctgccgaatcaactagccctgaaaatggatggcgcttgagcggcttatacccgaccgaacgagtaagaggggcagtggttgcgttgaaggggcgtaggcccggctggagcttccggtgcagatcttggtggtagtagcaaatattcaagtgagaccttgaagactgaagtggagaagggttccacgtgaacagcagttgaatgtgggtcagtcggccctaagggctaatgccatgatcgaaagggaaacgggttaatattcccgtacctggggaggcggtaacgcaaaaactcggtaacgttgaatagagcccgagctagagttctcttttctaattccctggaatctcagccggagatagggaccgtaaagcgccacggttctgtggtgtctcgtgcgcggcccttgaaaaaccgagggagaatttcgtgccaggccgtaccgatatccgcagcaggtctccaaggtgaacagcctctagtgtagaataatgtaggtaaggaagtcggcagatccgtaacttcgggaaaaggattggctctaagggggccggtggagctgtgttcggcgggccgacttagaactggcacggactcggggaatccgactgtctaattaaaacagaggagacagatggccagcgttgactgtctctgatttctgcccagtgctctgaatgtaaaagtgaagaaattcaaccaagcgcgggtaaacggcgggagtaactatgactctcttaaggtagccaaatgcctcgtcatctaattaatgacgcgcatgaatggattaacgagattcccactgtccctatctactatctagcgaaaccacagccaagggaacgggcttgcacagcgggaaagaagacctctagtccggagtcatgagaggtgtagcataagtgggagcaacagtgaaataccactactttcatcgattctttacttattcggtttctgggactcggaagacagtgtcaggcggggagtttgactggggcggtacatctgtcaaataacgcaggtgtcctaaggctagctcagagaggacggaaacctctcgtagagcaaaagggcaaaagctcgcttgatgatttccagtacgaatacagaccgcgaaagcgtggcctatcgatccttttgaggtctctagcaagaggtgtcagaaaagttaccacagggataactggcttgtggcagccaagcgtccatagcgacgttgctttttgatccttcgatgtcggctct
>Callibaetis_ferrugineus
aaaagaaactaaccaggattccccgagtaacggcgagcgaaaggggaagagcccagcgcgcagtccccgggtcgggagattccgcgtttgggagggtcgctgtccaagtcccttgaacggggccttagaaggtgccaggcctgtgggatctccctagagtcgggttgcttgagagtgcagccctaagctggtggtaaactccatcaaaggctaaatatgaccacgtgaccgatagcaaacaagtaccgtgagggaaagttgaaaagaactttgaagagagagttcaagagtacgtgaaaccgttcgggggtaaacgggtggagccctaagtgagactcagttcgcggtagcgcaattctccgcgacccggtccgcgacgcaagtgggggcccacccgacccgtcttgaaacacggaccaaggagtccagcatgcgcgcgagtcaggcgcattgaacgagacggggcgtggcgcacctagagcgcgcacgctgggacccgaaagatggtgaactatgcctggccaggacgaagtcaggggaaaccctgatggaggtccgtagcgattctgacgtgcaaatcgatcgtcagagctgggtataggggcgaaagactaatcgaaccatctagtagctggttccctccgaagtttccctcaggatagctggcggccgagtcccatccggtaaagcgaatgattagaggccttggggtcgaaacgacctcaacctattctcaaactttaaatgggtgggaaccgcgcttttttgatgaagggctgccaagtgggccacttttggtaagcagaactggcgctgtgggatgaaccaaacgggttaaggcgcccgagacgctcatcggaaaccaaaaggtgttggttgcttaagacagcaggacggtggccatggaagtcggaatccgctaaggagtgtgtaacaactcacctgccgaagcaactagccctgaaaatggatggcgctgaagcgtcctataccgggccggacgagtaggaggggcggcggtggcgcagaaggggcgcgagcccgcctggagccgccggtgcagatcttggtggtagtagcaaatactccagcgaggcctggaggactgatgtggagaagggttccgtgtgaacagccgttgcacacgggtcagtcgatcctaagggagaaatccgatggcgaaagggaatccggttcctattccggaacccggggaaacggtaacgtgaaaccccagagacgccgtctggagccccgggaagagttttcttttctgggttcctggaatctagcagggagatatggagcgaagagcaccgcagttctgcggtgtccggggagcggcccttgaaaatctgggtgaggtcgccgcaccggctcgtacccatatccgcagcaggtctccaaggtcaagagcctctagtgtagaataatgtaggtaaggaagtcggcagatccgtaacttcgggacaagggttggctctgaggggggtgacggagctgcgttcggccgcccagctcagaactggcacggaccgggggaatccgactgtctaattaaaacaaagcattgcgatggccggtgttgacgcaatgtgatttctgcccagtgccttgaatgtcaacgtgaagaaattcaatgaagcgcaggtaaacggcgggagtaactatgactctcttaaggtagccaaatgcctcgtcatctaattagtgacgcgcatgaatggattaacgagattcccactgtccctatctactatctagcgaaaccactgccaagggaacgggcttgattagcgggaaagaagacctctagtttggagacatgagaggtgtagaataagtgggagcgacagtgaaataccactactctcatcgtttcctcacttactcggtttctcggatccggaggacactgccaggcggggagtttgactggggcggtacatctgtcaaataacgcaggtgtcctaaggccagctcagcgaggacagaaacctcgcgtagagcaaaagggcaaatgctggcttgatgatgttcagtacgcatagggactgcgaaagcacggcctatcgatccttttggagtttccagcaagaggtgtcagaaaagttaccacagggataactggcttgtggcggccaagcgttcatagcgacgtcgctttttgatccttcgatgtcggctct
>Callipallene_sp.
aagagaaactaacgaggacacccccagtaacggcgagtgaacggggtagagcccagcgccgaatcccgcgaccgggacatgtggcgtttgggagagacgcgtcgtaggtcccctgaccgaggccacggagggtgctaggcccgtttcggctccctagattcgggttgcttgagagtgcagccctaatcgggtggtagactccacctaaggctaagtacagccgcgagaccgatagcgaacaagtaccgtgagggaaagttgcaaagaactttgaagagagagttcaagagtacgtgaaaccgtctagaggcaaacgggtggacccacgaagcggactcaacccgcgttggtgcacttccgcgcgaccgtatcagcggcgtaggtcggagtccacccgacccgtcttgaaacacggaccaaggagtctgacatgtgcgcaagccaggcgtagtgaaagcatccgtccgcggcggaacgtgagcggacacgtcgggacccgaaaggtggtgaactatgcctgggcaggacgaagccagaggaaactctggtggaggtccgcagcgattctgacgtgcaaatcgatcgtcggacctgggtataggggcgaaagactaatcgaaccgcctagtagcaggttcctcccgaagtttccctcaggatagctggcgctcgagtctcatccggtaaagcgaatgattagaggccttggggtcgaaacgacctcaacctattctcaaactttcaatgggtgagaagtccgcttgctcgatgaaggagtgccaagtgggccacttttggtaagcagaactggcgctgtgggatgaaccaaaagagttacggcgcccgagacgctcatcagaccccaaaaggcgttggttgctatagacagcaggacggtggccatggaagtcggaatccgccaaggagtgtgtaacaactcacctgccgaagcaactagccctgaaaatggatggcgctcgagcgtcctatactcggtcgaacgagtagggagggcagcggtggcgcggaaggggcgtgagcccgtctcgagccgccggtgcagatcttggtggtagtagcaaatactcgagtgagatcttgagggccgaagtggagaagggttccatgtgaacagcagttgaacatgggtcagtcggtcctaagggagaagtccgttaccgaaagggaatcgggttaacattcccgaacccggggaggcggcgacgcaaagactcggagacgtcggcgagagtcccgggaagagttgtcttttctgactccctggaatcttgcccggagatagggaccgtaaagcaccgcggctttgcggtgtccggtgcacggcccttgaaaatccgaggcggattttcgcgccggaccgtacccatatccgcagcaggtctccaaggtgaacagcctctggtgtagaacaatgtaggtaaggaagtcggcagatccgtaacttcgggaaaaggattggctctgagggagttggtggagctgcgttcggccggccaactcagaactggcacggaccgggggaatccgactgtctaattaaaacaaagcatcgagatggccggtgttgactcgatgtgatttctgcccagtgctctgaatgtcaaagtgaagaaattcaaccaagcgcgggtaaacggcgggagtaactatgactctcttaaggtagccaaatgcctcgtcatctaattagtgacgcgcatgaatggattaacgagattcccactgtccctacctactatctagcgaaaccacagccaagggaacgggcttgattagcgggaaagaagacctctagtctggagacatgagaggtgtagaataagtgggagcgacggtgaaataccactactttcatcgtttctttacttactcggtttctgggatccggaggacagtgtcaggcggggagtttgactggggcggtacatctgtcaaataacgcaggtgtcctaaggcgggctcagcgaggacagaaacctcgcgtagagcaaaagggcaaaagcctacttgatgattttcagtacgaatacagaccgcgaaagcggggcctatcgatccttttggagtcttaagcaagaggtgtcagaaaagttaccacagggataactggcttgtggcggccaagcgttcatagcgacgtcgctttttgatccttcgatgtcggctct
>Calocheiridius_cf._termitophilus
aaaagaaaccaaatgggattcccctagtaacggcgagcgaaaggggaagagctcgtagccgaatcctgggccctggaaatgtggcgtgtgggaggcggcatgcgcaagtcccatgagaggggccggagcgggtgctaggcccttaccgtctccttggagtcgggttgcttgggagtgcagcccaaagcgggtggtaaactccacctaaagctaaataagaccgagagaccgatagcaaacaagtaccgtgagggaaagttgaaaagcactttgaagagagagttcaagagtacgtgaaaccgtttggaggtaaacgggtggggcttcgaaagaggttcacgtcgggaagccgcatgtctgcgcgacggggtcggcggcgtaggtcggctcccacccgacccgtcttgaaacacggaccaaggagtccaattcgcgtgcgagtcgggcgcaatgaaagtggcggcccttgaaggagcgagagcacgcggcttgggacccgaaagatggtgaactatgcctgggcaggacgaagccagaggaaactctggtggaggtccgcagcgattctgacgtgcaaatcgatcgtcagaccttggtataggggcgaaagactaatcgaaccatctagtagctggttccctccgaagtttccctcaggatagctggcgcccgggtcttatccggtaaagcgaatgattagaggccttggggccgaaacgacctcaacctattctcaaactttaaatgggtaaggagcccgcttgcttgatgaaggggtgccaagtgggccacttttggtaagcagaactggcgatgcgggatgaaccgaacgggttacggcgccggagacgctcatcggaccccaaaaggtgttggttgctatagacagcaggacggtggccatggaagtcggaatccgctaaggagtgtgtaacaactcacctgccgaagcaactagccctgaaaatggatggcgctctagcgtcccatacccggcccggggagtaggaggggcgagggtggcgtggaaggggcgcgagccggctcggagcctccggtgcagatcttggtggtagtagcaaatactcgagtgagaccttgaggactggagtggagaagggttccatgtgaacagcagttgaacatgggtcagtcgatcctaagggagaaatccctggccgaaagggaattgggttaagattcccaaacccggggaggcggtaacgctagaactcggagacgtcgtcgagagccctgggaagagttttcttttcttgctccctggaatcttggccggagatagggaccgaagagccccgcgtttacgcggtgtccggtgcgcggcccttgaaaatccgagggagactctcgcgccggtccgtacccatatccgcagcaggtctccaaggtgaacagcctctagtgtggaacaatgtaggtaaggaagtcggcagatccgtaacttcgggagaaggattggctctgagggggcgagtggagctttgttcggcaggccgactcagaactggcacggacccggcgaatccgactgtctaattaaaacaaagcaatgcgatggagcttgttgacgcattgtgatttctgcccagtgccatgaatgtcaccgtgaagaaattcatcaaagcgctggtaaacggcgggagtaactatgactctcttaaggtagccaaatgcctcgtcatctaattagtgacgcgcatgaatggattaacgagattcgctctgtccctacctgcgatctagcgaaaccacagccaagggaacgggcttgatcagcgggaaagaagacctctagtctggagacatgagaggtgtagcataagtgggagcgccgttgaaataccactactttcattgtttctttactgactccgtttctaggaccgagaggacagtgtcaggcggggagtttgactggggcggtacatctgtcaaataacgcaggtgtcctaaggcgagctcggcgaggacggaaacctcgcgtggagtgaaagggcaaaagcttgcttgatgattttcagtacgaatgcggaccgcgaaagcgtggcctatcgatccttttggagtttgaagcaagaggtgtcagaaaagttaccacagggataactggcttgtggcggccaagcgttcatagcgacgtcgctttttgatccttcgatgtcggctct
>Cherokia_georgiana
aaaagaaactaacaaggattcccctagtaactgcgagtgaagagggatgagcccagcaccgaagcccctgtcagtgcaatgtggtgttcgggagggtccatgtccaagtcccctgaccggggccgttgagggtgcaaggcctgttgggcttccttggagtcgggttgcttgagagtgcagcccaaagtgggtggtaaactccacctaaggctaaatatttccacgagaccgatagcaaacaagtaccgtgagggaaagttgcaaagaactttgaagagagagttcaagagtgcgtgaaaccgttcggaggtaaacgggtgggagcgcgaaggggattcaactgtgcggtgtgcatttccccgcgaccgggtcggcggcgtaggtcggttcccacccgacccgtcttgaaacacggaccaagaagtctaacgtgtgggcgagtcaggcgaaataaaagtgatggcccgtggcggagcaagagcccacgcgttgggacccgaaagatggtgaactatgcctgggcaggacgaggccagaggaaactctggtggaagtccgcagcggttctgacgtgcaaatcgatcgtcggacctgggtataggggcgaaagactaatcgaaccatctagtagctggttccctccgaagtttccctcaggatagctggcactcgagtctcatccggtaaagcgaatgattagaggccttggggtcgaaacgacctcaacctattctcaaactttaaatgggtgagaggcccgcttgcttgatgaaggagtgccaagtgggccacttttggtaagcagaactggcgctgtgggatgaaccaaacgggttaaggcgcccgagacgcccatgagagcccaaaaggtgttggttgctctagacagcaggacggtggccatggaagttggaatccgctaaggagtgtgtaacaactcacctgccgaagcaactagccctgaaaatggatggcgctccagcgtcctatacccggccgggcgagtaggaggggcgacggtggcgttgaaggggcgtgagcccgcctggagccgccggtgcagatcttggtggtagtagcaaatactcaagtgagaccttgaggaccgaagtggagaagggttccatgtgaacagcagttgaacatgggtcagtcggccctaagggagaaatccgttaccgaaagggaatcgggttaatattcccgaacccggggaggcggtaacgcaagaactcggagacgtcggcgggggtcccgggaagagttttcttttctgacgccctggaatcttgcccggagatagggaccgtaaagcaccgcggctttgcggtgtccggtgcacgtcccttgaaaatccgagggagattttcgtgccggaccgtacccatatccgcagcaggtctccaaggtgaacagcctctggtgtagaacaatgtaggtaaggaagtcggcagatccgtaacttcgggaaaaggattggctctgagggggccggtggagctgcgttcgtccggccgactcagaactggcacggaccaggggaatccgactgtctaattaaaacaaagcattgcgatggccggtgctgacgcaatgtgatttctgcccagtgctctgaatgtcaaagtgaagaaattcaaccaagcgcgggtaaacggcgggagtaactatgactctcttaaggtagccaaatgcctcgtcatctaattagtgacgcgcatgaatggattaacgagattcccactgtccctatctactatctagcgaaaccacagccaagggaacgggcttgatcagcgggaaagaagacctctagtctggagacatgagaggtgtagcataagtgggagcgccagtgaaataccactactttcatcgtttctttacttactcggtttctagaatccggaggacactgtcaggtggggagtttgactggggcggtacatctgtcaaataacgcaggtgtcctaaggccagctcagcgaggacagaaacctcgcgtagagcaaaagggcaaatgctggcttgatgattttcagtatgaatacggaccgtgaaagcgtggcctatcgatccttttggagtttcaagcaagaggtgtcagaaaagttaccacagggataactggcttgtggcggccaagcgttcatagcgacgtcgctttttgatccttcgatgtcggctct
>Chordodes_morgani
aaaagaaactaacgaggattcctaaagtaacggcgagtgaaataggaagagtccagcgccgaatctcccgttcgagaactgtggcgtgaaggaaaacactatttcaagttctttgattgcggctaaggagggtgcgaggcccgtgcgctttcctcagagtcgggttgctcgggattgcagcctaaatcgggtggtaaactccatctaagactaaatatcagcacgaaaccgatagcgaacaagtaccgtgagggaaagttgaaaagaactttgaagagagagttcaaaagtacgtgaaaccgcttaaaggtaagcggaagagctcgaaaaggcggttcagcccccgggggcgcattccgccgcgaccgagtccgcgacgataattcgcgcttttccgacccgtcttgaaacacggaccaaggagtctaacaggtgcgcgaatcgggtgtaacgaaagtaacgttctgtgatggaaaaagagcgtacacgttgggacccgaaagatggtgaactattcctgggaaggatgaagccagaggaaactctggtggaggtccgaagcgattctgacgtgcaaatcgatcgtcaaacctgggtataggggcgaaagactaatcgaaccatctagtagctggttctctccgaagtttccctcaggatagctggtattcgagttttatccggtaaagcgaatgattagaggtctcggggtcgaaacgacctcgacctattctcaaactttaaatgggtaagaaactcggtcgctcgatggacgaatgccaagtgggccatttttggtaagcagaactggcgatgtgggatgaaccaaacgggttaaggcgcccgagacgctcattagacaccaaaaggtgttggttgatatagacagcaggacggtggccatggaagtcggaatccgctaaggagtgtgtaacaactcacctgccgaatcaactagccctgaaaatggatggcgctacagcgtcccatacccggccgaacgagtaggagaggcggggaaggcgtagaaggggcgtaggccggtctggagcctttggtgcagatcttggttgtagtagcaaatattcaagtgagaccttgaagactgaagtggagaagggttccatgtgaacagcagttgcacatgggtcagtcgatcctaagggagaaatccgttggcgaaagggaatcgggttaatattcccgaacccggggaggcggcaacgcaacgactcgaaaacgtcttcggcggctccgggaagagttctcttttctaactccctgaaatctcagccggagctagggaccgtaaagcaccgcggctttgcggtgtccggagcgggacccgtgaaaattcgaggaagattttcgtaccggatcgtacccatatccgcagcaggtctccgaggtgaacagcctctagtgtagaataatgtaggtaaggaagtcggcagatccgtaacttcggaagaaggattggctctaaaggggctggtctagctacgttcgtccggccagcttagaactggtacggactcggggaatccgactgtctaattaaaacaaagcattgcgatggctggtgttgacgcaatgtgatttctgcccagtgctctgaatgtcaaagtgaagaaattcgatcaagcgcgggtaaacggcgggagtaactatgactctcttatggtagccaaatgcctcgtcatctaattagtgacgcgcatgaatggatcaacgagattcctactgtccctatctactatctagcgaaacaacagccaagggaacgggcttgattagcgggaaagaagacctctaatccggacacatgaagggtgtaggataagtgggagcgccagtgaaataccactaccttcatcgtttctttacttattcggtttttgggattcggaagacagtgtcaggtggggagtttgactggggcggtacatctgtcaaataacgcaggtttcctaaggcgagctcagcgaggacagaaacctcgcgtagagcaaaagggcaaaagctggcttgatgattttcagtatgaatacgaaccgtgaaagcgtggcctatcgatcctttcggagtttaaagcgggaggtgtaagaaaagttaccacagggataactggcttgtggcagccaagcgttcatagcgacgttgctttttgatccttcgatgtcggctct
>Ciona_intestinalis
aaaagaaactaacgaggattccctcagtaacggcgagtgaagtgggaagagcccatcgccgaatccgcgcgttcggaattgtggcgtacggaattcgctctgcccacgttctctgatcgaggccctagcgggtgtcaggcccttggcgtcttcccggagtcgggttgtttgggaatgcagcccaaagcgggtggtaaactccatctaaggctaaatacagtcgcgagaccgatagcgaacaagtaccgtgagggaaagttgaaaagcactttgaagagagagttaaacagtacgtgaaaccgccgagaggcaaacgggagggcctgtcgggtgctttcagcctgcgggggcgcactagcgcgcgaccgggtctgcggctaaagtcagcaccttcccgacccgtcttgaaacacggaccaaggagtctaacatgtgcgcgagccaggcgaaatgaaagtgacggccgatggtcgagcgagagcgtgcaagttgggacccgaaagatggtgaactatgcctgaggaggttgaagccagaggaaactctggtggaggaccgtagcgattctgacgtgcaaatcgatcgtcaaatttgggtataggggcgaaagactaatcgaaccgtctagtagctggttcccttcgaagtttccctcaggatagctggcgctctagttttatctggtaaagcgaatgattagaggtcttgggggcgaaacgccctcaacctattctcaaactttaaattggtaagaagcccgctcgcttgatggaggagtgccaagtgggccactcttggtaagcaggactggcgatgcgggatgaaccgaacgggttaaggcgcccgagacgctcatgagagcccaaaaggtgttggttgatatagacagcaggacggtggccatggaagtcggaatccgctaaggagtgtgtaacaactcacctgccgaatcaatcagccctgaaaatggatggcgctggagcgtcctatacccggccggacgagtaggaggggcggcggtggcgtcgaagcggcgcgagcccgggtggagcagccggtgcagatcttggtggtagtagcaaatattcaaatgagactttgaaggtcgaagtggagaagggttccatgtgaacagcagttgaacatgggtcagtcgaccctaagggcgaaggccgttaccgaaagggaatcgggttaatattcccgaacctcgggaggcggtaacgcaagaactcggaaacgttggcgtgggtcccgggaagagttctcttttctgcgaccctggaatcttgcccggagatagggaccgtaaagcagcacgtctttgtgctgtccggagagcggcccgtgaaaatccgagggagattttcgtgcgaggtcgtacccatatccgcagcaggtctccaaggtgaacagcctctgacgtagaacaatgtaggtaaggaagtcggcagatccgtaacttcgggaaaaggattggctctaggggggttggtggagctaacttcggccggctgacttagaactggtacggaccaggggaatccgactgtttaattaaaacaaagctttgcgatggccggtgttgacgcaatgtgatttctgcccagtgctctgaatgtcaaagtgaagaaattcaaccaagcgcgggtaaacggcgggagtaactatgactctcttaaggtagccaaatgcctcgtcatctaattagtgacgcgcatgaatggattaacgagattcccgctgtccctatctactatctagcgaaaccacagccaagggaacgggcttgattagcgggaaagaagacctctagtccggagacatgagaggtgtaggataagtgggagcgacggtgaaataccactactcgcatcgtttttttacttattcagtttctaggattcggaagaccgtgtcaggcggggagtttgactggggcggtacatctgtcaaataacgcaggtgtcctaaggtgagctcagtgaggacggaaacctcgcgtagagcaaaagggcaaaagctcacttgatgattttcagtatgaatacagaccgcgaaagcgtggcctatcgatccttttggagtttcaagcaagaggtgccagaaaagttaccacagggataactggcttgtggcagccaagcgttcatagcgacgttgctttttgatccttcgatgtcggctct
>Craterostigmus_tasmanianus
aaaagaaactaactaggattcccctagtaacggcgagtgaacggggacaagcccagcgccgaagcctccgtccgtgcaatgtggcgtttggggggagccccgcccaagtcccctgaccggggccatggcgggtgctaggcccttgcggtctcccgggagtcgggttgcttgggagtgcagccctaagtgggtggtaaactccacctaaggctaaatacggccacgagaccgatagcaaacaagtaccgtgagggaaagttgcaaagaactttgaagagagagttcaagagtacgtgaaaccgctcggaggcaaacgggtgggacctcgaaggggattcaaccgcgggcggcgcacttccctgcgaccgggtctgcggcgtaggtcggtccccacccgacccgtcttgaaacacggaccaaggagtctaacatgtgcgcgagtcaggcgcaatgaaagtgacggcccgtggcggagcgagagcgtacacgttgggacccgaaagatggtgaactatgcccgggcaggacgaagccagaggaaactctggtggaggtccgtagcgattctgacgtgcaaatcgatcgtcggacctgggtataggggcgaaagactaatcgaaccatctagtagctggttccctccgaagtttccctcaggatagctggtgctcgagtctcatccggtaaagcgaatgattagaggccttggggccgaaacgacctcaacctattctcaaactttcaatgggtgagaagtccgcttgcttgatgaaggagcgcccagtgggccacttttggtaagcagaactggcgctgtgggatgaaccaaacgggttacggcgcccgagacgctcataagaccccaaaaggtgttggttgctatagacagcaggacggtggccatggaagtcggaatccgctaaggagtgtgtaacaactcacctgccgaagcaactagccctgaaaatggatggcgcttcagcgtcctatacccggccgggcgagtaggaggggcggcggcggcttagaaggggcgcaggcctgcctggagccgccggtgcagatcttggtggtagtagcaaatactcgagtgagaccttgaggactgaagtggagaagggttccatgtgaacagcagttgaacatgggtcagtcggccctaagggggaaacccgttaccgaaagggaatcgggttaatattcccgaacccggggaggcggcgacgcaaaaactcggagacgtcggcgggagtcccggaaagagttgtcttttctgactccctggaatctcgcccggagatagggaccgtaaagcaccgcggctttgcggtgtccggtgcgtggcccttgaaaatccgagggagattttcgtgccggaccgtacccatatccgcagcaggtctccaaggtgaacagcctctagtgtagaacaatgtaggtaaggaagtcggcagatccgtaacttcgggacaaggattggctctgagggggccggtggagctgcgttcgtccggccaactcagaactggcacggaccgggggaatccgactgtctaattaaaacaaagcattgcgatggccggtgttgacgcaatgtgatttctgcccagtgctctgaatgtcaaagtgaagaaattcaaccaagcgcgggtaaacggcgggagtaactatgactctcttaaggtagccaaatgcctcgtcatctaattagtgacgcgcatgaatggattaacgagattcccactgtccctatctactatctagcgaaaccacagccaagggaacgggcttgatcagcgggaaagaagacctctagtctggagacatgagaggtgtagcataagtgggagcaacggtgaaataccactactttcatcgtttctttacttactcggtttctaggacccggaggacactgtcaggcggggagtttgactggggcggtacatctgtcaaataacgcaggtgtcctaaggcgagctcagcgaggacagaaacctcgcgtggagcaaaagggcaaatgctggcttgatgattttcagtacgaatacggaccgcgaaagcgtggcctatcgatccttttggagttttaagcaagaggtgtcagaaaagttaccacagggataactggcttgtggcggccaagcgttcatagcgacgtcgctttttgatccttcgatgtcggctct
>Cyprididae_sp.
aaaagaaaccaaaagggattcccttagtaacggcgagcgaacagggaagaggccagcactgaatcccctgtccgggaaatgtggtgtttgggaggtccattgcccaagtccttggaatacggcccgagagggtgacaggcccgtatggtctctctagagtcgagttgcttgtgagtgcagctctaagcaggtggtaaactccatctaagcctaaatataactacgagaccgatagtgaacaagtaccgtgagggaaagttgaaaagaactttgaagagagagttcaagagtgcgtgaaaccgtccagaggtaagcggttggaatcaggccattggcatagttatcgagtgcccagtcctccgcggcgagtccagttgcggttgcctcgttcccactgacccgtcttgaaacacggaccaaggagtctaacttgtacgcgagtggtgcgcaatgaatgtaagggggcacggtgcacctagagcgtacacgttgggacccgaaagatggtgaactatgcttggcaaggacgaagccaggggaaactctggtggaggtccgtttggattctgacgtgcaaatcgatcctcaaagctgagtataggggcgaaagactaatcgaaccatctagtagctggttccccctgaagtttccctcaggatagctggtactcgagtttcatccggtaaagcgaatgattagaggccttggggtcgaaatgacctcaacctattctcaaactttaaatgggtgagaagccggcccactcgatgggggagtacctagtgggccacttttggtaagcagaactggcgctgtgggatgaaccaaacgagttacggcgcccgagacgcaaatgtgatcccaaagggtgtcggttgctccagacagcaggacggtggccatggaagttggaatccgctaaggagtgtgtaacaactcacctgccgaagcaaccagccctgaaaatggatggcgctctagcgtcctatactcgaccgggtgagtaaggggggtagtggtggcgttgaaggggcgtgagcctgcctggagccgccggcacagatcttggtggtagtagcaaatactcgagtgagaccttgagggctgacgtggagaagggttccatgtgaacagtaattgcacatgggtgagtcgatcctaagagcgaaagctgctggcgaaagggaatccggtacttattccggaacctggggggcgtaaggcctttgtcctggagatttccaaccggggagccgggaagagttttcttttctgagggcctggaatttcgctcagagagagggtccgaagagcgccgcggctttgcggcgtccgcgctttggaactttaaaatctcggggcgaccttcacaccagttcgtacccatatccgcatctggtctccgaggtgaacagcctctagtgtagattaatgtaggtaaggaagtcggcagatccgtaacttcgggaaaaggattggctctgagggggctggcggagctaggttcggccggccaactcagaactggcacggaccgggggaatccgactgtctaattaaaacaaagcattgcgctgcccggctccgacgcaatgtgatttctgcccagtgctctgaatgtcaaagtgaagaaattcatccaagcgcgggtaaacggcgggagtaactatgactctcttaaggtagccaaatgcctcgtcatctaattagtgacgcgcatgaatggattaacgagattcccactgtccctatctactgtctagcgaaaccacagccaagggaacgggcttgattagcgggaaagaagacctctagtctggagacatgagaggtgtagcataagtgggagcgccagtgaaataccactactctcattgtctctctacttactcgattattaggatccggaggacagtgtcaggcggggagtttgactggggcggtacatctgtcaaataacgcaggtgtcctaaggttggctcaggtaggacagaaacctaccatagagtaaaagggcaaaagccagcttgatgattttcagtacgaatacagaccgcgaaagcggggcctatcgatccttttggagtttagatcaagaggtgtcagaaaagttaccacagggataactggcttgtggcagccaagcgttcatagcgacgttgctttttgatccttcgatgtcggctct
>Dilta_littoralis
aaaagaaactaacaaggattcccccagtagctgcgagcgaaaagggagaagcccagcaccgaatctcgcatccatgacatgtggtgttagggagggtcactgtccaagtcccttgaacatggccagagatggtgccaggcccgtaggatctcctcagagtcgggttctttgaaagtagaaccctaagtgggtggtaaactccatctaaggctaaatacgaccacgagaccgatagagaacaagtaccgtgagggaaagttgaaaagaactttgaagagagagttcaagagtacgtgaaaccggtcaggggtaaacgagtggggcctagaagtggattcagtcggcggggccgcacttccccgcgaccgagccagcggcgtttgtcggggcccactcgacccgtcttgaaacacggaccaaggagtctaacatgtgcgcaagtcaggcgtaatgaaagtgacggggcgcggcgcacccagagcgcacacgttgggacccgaaagatggtgaactatgcctggccagggtgaagccaggggaaaccctggtggaggcccgtagcggttctgacgtgcaaatcgatcgtctgagctgggtataggggcgaaagactaatcgaactatctagtagctggttccctccgaagtttccctcaggatagctggtactcaaatgtcatccggtaaagcgaatgactagaggccttggggccgaaacgacctcaacctattctcaaactttaaatgggtgagacgcccgcttccttgatgaaggagtgcccagtgggccacttttggtaagcagaactggcgctgtgggatgaaccaaacgggttagagcgcctaagacgcgcatttgataccaaaaggggttggtcgctgaagacagcaggacggtgaccatggaagtcggaatccgctaaggagtgtgtaacaactcacctgccgaagcgaccagccctgaaaatggatggcgcccgagcgtctcatacccggccgggtgagtaggaggggcggcggtggcgtagaaggggcgcgagcccgcctggagccgccggcgcagatcttggtggtagtagcaaatactccagagagacctggagggctgatgcggagaagggtttcgtgtgaacagccgttgcacacgagtcagtcgatcctaagagataagtcttggggcgaaagggaatccggtacccattccggaacccggggaaatggcaacatgaaaacccggagacgccgtcgggacgctcgggaagagttatcttttctgggaccctggaagctcgcggggagatagggtcgaaagagcaccgcacttcggcggtgtccgtgtcgcggaccttgaaaatccgggagagggtctcgcgccggctcgtacccatatccgcagcaggtctccaaggtgaagagcctctagtgtagactaatgtaggtaaggaagtcggcagatccgtaacttcgggacaaggattggctctgagggaggccggacagctgcgttcggccgcccgactcagaactggcacggactgtgggaatccgactgtctaattaaaacaaagctttgcgagggccggtgctgacgcaatgtgatttctgcccagtgctctgaatgtcaaagtgaagaaattcaagcaagcgcgggttaacggcgggagtaactatgactctcttaaggtagccaaatgcctcgtcatctaattagtgacgcgcatgaatggattaacgagattccctctgtccctatctactatctagcgaaaccacagccaagggaacgggcttgatcagcgggaaagaagacnnnnnnnnnngagacatgagaggcgcagaataagtgggagcgaccgtgagataccactactttcatagtctgttcacttacccggtttctgggatccgggggacactgccaggtggggagtttggctggggcggtacatctgtcaaataacgcaggtgtcctaaggccagctcagcgaggacagaaacctcgcgaggagcacaagggcaaatgctggcttgatggtgttcagtacgcacagggactgcgaaagcacggcccagcgatccttttggagtttccagcgagaggtgtcagaaaaattaccacagggataactggcttgtggcggccaagcgttcatagcgacgtcgcttattgatccttcgatgtcggctct
>Eremobates_sp.
aaaagaaaccaacagggattcccctagtagcggcgagcgaacggggacaagcccagcgccgaatcccgcgtcggggaaatgtggcgtttgggggagggttcctgcgagttctctgactgggaccggagcgggtgcaaggcccgtggcacccttcaagagtcgggttgcttgagagtgcaaccctaagtaggtggtaagctccacctaaggctaaataccgctgcgaaaccgatagcaaacaagtaccgtgagggaaagttgcaaagaactttgaagagagagttcaagaggacgtgaaaccgctcggaggtaaacgggtgggcccacgaactggattcagtgtgcgagtacgcatttccgcgcgacagggtctgcggcggttctcggcacccacccgacccgtcttgaaacacggaccaaggagtccaacatgtacgcaagtctggcgcaatgaaagtgacggcccgtggcggagcatgagcgtacacgttgggacccgaaagatggtgaactatgcctgggcaaggtgaagccaggggaaactctggtggaggtctgtagcgattctgacgtgcaaatcgatcgtcagacctaggtataggggcgaaagactaatcgaaccatctagtagctggttccttccgaagtttccctcaggatagctggcgctcgagtctcatccggtaaagcgaatgattagaggccttggggccgaaacgacctcaacctattctcaaactttcaatgggtgagaaaaccgcttgcgtgatgaaggagtgcctagtgggccatttttggtaagcagaactggcgctgtgggatgaaccaaacgggttaaggtgcccgagacgctcatcagaccccaaaaggtgttggttgctatagacagcaggacggtggccatggaagttggaacccgctaaggagtgtgtaacaactcacctgccaaagcaagtagccctgaaaatggatggcgctgaagcgtcccatacccgaccgggcgagtaggaagggcagcggcggcgtagaaggggcgtaggcccgcctggagccgccggtgcagatcttggtggtagtagcaaatactcaagtgagaccttgaggaccgacgtggagaagggttccatgtgaacagcagttgaacatgggtcagtcggtcctaagggagaaatccgttaccgaaagggaatcgggttaatattcccgaacccggggaggcggtaacgcaacaactctgagacgttggctggaaccccgggaagagttgtcttttctggctccctggaatctcgcccggagatagggaccgtaaagcaccgcggttttgcggtgtccggagcgcggcccttgaaaatcagagggagattttcgtgccggaccgtacccatatccgcagcaggtctccaaggtgaacagcctctggtgtagaacaatgtaggtaaggaagtcggcagatccgtaacttcgggacaaggattggctctgagggggccggtgaagctgtgttcgaccggccgactcagaactggcacggaccgggggaatccgactgtctaattaaaacaaagcattgcgatggccggtggtgacgcaatgtgatttctgcccagtgctctgaatgtcaaagtgaagaaattcaaccaagcgcgggtaaacggcgggagtaactatgactctcttaaggtagccaaatgcctcgtcatctaattagtgacgcgcatgaatggattaacgagattcccactgtccctatctactatctagcgaaaccacagccaagggaacgggcttgatcagcgggaaagaagacctctagtctggagacatgagaggtgtagcataagtgggagcgccggtgaaataccactactttcatcgtttctttactgactcggtttctgggatccggaggacagcgtcaggcagggagtttgactggggcggtacatctgtcaaataacgcaggtgtcctaaggctagctcagcgaggacagaaacctcgcgtagagcaaaagggcaaatgctggcttgatgattttcagtatgaatatggaccgcgaaagcggggcctatcgatccttttggagctttaagcaagaggtgtcagaaaagttaccacagggataactggcttgtggcggccaagcgttcatagcgacgtcgctttttgatccttcgatgtcggctct
>Eulimnadia_texana
aaaagaaactaacaaggattcccctagtagcggcgagcgaagagggaaaagcccagcaccgaacctcgcgcctgcggaatgtggtgttcaggaggaccgtggtccaagtctcatgaatggggccagagagggtgtcaggcccgtggtgtctccttagagtcgggttgcttgagagtgcagccctaagcgggaggtaaactccttctaaggctaaatacggccacgagaccgatagcaaacaagtaccgcgagggaaagttgaaaagaactttgaagagagagttcaagagtgcgtgaaaccgttcaggggtaaacgggtgggccctcgaaggcggctctcgcgtcgtggtcgcggttcgccgcaaccggtatagcggagtagtgtcggtcccacccgacccgtcttgaaacacggaccaaggagtctaacatgtgcgcgagtcaggcgcaatgaaagtgacggggcgtgacgcaccaagagcgtacacgttgggacccgaaagatggtgacctatgcctgaccaggacgaagccaggggaaaccctggtggaggtccgcagcgattctgacgtgcaaatcgatcgtctgagttgggtataggggcgaaagactaatcgaaccatctagtagctggttccccccgaagtttccctcaggatagctggtgctcgagtctcatccggtaaagcgaatgattagaggccttggggtcgaaacgacctcaacctattctcaaactttcaatgggtgagaagcccgcctgcctaacgagggagtgcccagtgggccatttttggtaagcagaactggcgctgtgggatgaaccaaacgggttaaggcgcctaacgcacatttcggatcccaaaaggagttggttgctaaagacagcaggacggtggccatggaggtcggaacccgctcaggagtgtgtaacaactcacctgccgaagcaactagcccttaaaatgggaggcgctatagcgtcctataccgggccgagcgagtagggggggcagtggtggcgcagaaggggcgtgagcctgcctggagccgccggtgcagatcttggtggtagtagcaaatactccagagggacctggaggactgacgcggagaagggtttcatgtgaacagtggttggacatgagtcagtcgaccctaaggctgaaatgcgtcggcgaaagggaatccggttctaattccggaacccggggatacggtaacgtgaaagctcggagaagctgttcggagccccgggaagagttttcttttctgaaaccatggaatttcatggagcgatatggtccgaagagcaccgcagttctgcggtgtccgtgggtcggcccttgaaaatccgggtgagtgtttcgtaccggctcgtaccgataaccgcaycaggtctcccaggtgaacagcctctagtgtagatgaatgtaggtaaggaaatcggcagatccgaaacttcgggataaggattggctctgagggaggggggggagcaatgttcggccgcccaactcagaactggcacgatccaggggaatccgactgtctaattaaaacaaagcattgcgatggccggtgctgacgcaatgtgatttctgcccagtgctctgaatgtcaaagtgaagaaattcaacgaagcgcgggtaaacggcgggagtaactatgactctcttaaggtagccaaatgcctcgtcatctaattagtgacgcgcacgaatggattaacgagattcccactgtccctatctactatctagcgaacccactgccaggggaacgggcctggtcagcgggaaagaagacctctagttcggtgacatgagaggtgtagcataagtgggagcgacaatgaaataccactactttcatggtcgcttcacttactcggtttcttggatccggaggacagtgccggatggggagtttgactggggcggtacatctgtcaaataacgcaggtgtcctaaggccagctcagggaggacagaaacctcccgtagagcaaaagggcaaatgctggcttgatgattttcagtatgaatacggactgcgaaagcacggcctatcgatccttttggagttttaagcaagaggtgtcagaaaagttaccacagggataactggcttgtggcggccaagcgttcatagcgacgtcgctttttgatccttcgatgtcggctct
>Gaetice_depressus
aaaagaaaccaacagggattcccttagtaagggcgactgaaccgggaagagcccagcgcataacctggcgtcgcaggggtgttgcgtttcggagggtccgggcctaagttacttgaaagcggccatggagggtgacaggcccgtgtggtctccgtagagtcgggttgcttgataatgcagccctaagcaggtggtaaactccatctaaggctaaatatgaccacgagaccgatagcgaacaagtaccgtgagggaaagttgaaaagaactttgaagagagagttcaagagtacgtgaaaccgttaagagccaaacgggtgggacctcgaaggggattcagctggcggcggcgtatttccccgcgacccgtctcgcggcgaaggtcgggacccacccgacccgtcttgaaacacggaccaaggagtctaacatgtgtgcgagtcaggcgtaatgaaaggaacgggacttcaagtaccatgagcagacatgttgggacccgaaagatggtgaactatgcctggccaggatgaagccagaggaaactctggtggaggtccgtagcaattctgacgtgcaaatcgattgtcagagctgggtataggggcgaaagactaatcgaaccatctagtagctggttccctccgaagtttccctcaggatagctggtactcgagtttcatccggtaaagcgaatgattagaggtcttggggacgaaacgtcctcaacctattctcaaactttaaatgggtgagatgccgacttgcttgatgaaggagtatctagtgggccaattttggtaagcagaactggcgctgtgggatgaaccaaacgagttaaggggcctaaaatgctcattagaccccaaaaggcgttggttgctatagacagcaggacggtggccatggaagttggaatccgctaaggagtgtgtaacaactcacctgccgaagcaactagcccttaaaatggatggcgctcaagcatccgatactcgaccgggcgagtaggaggggcaggggtggcgctgaaggggcgtgagccggcctggagccgccggtgcagatcttggtggtagtagcaaatagtcgagagagaccttgaaggccgatgtggagaagggttccatgtgaacatcagttggacatgggttagtcgctcctaagggctaaagccttaggcgaaagggaatacggtacttattccgtaaccaggggatccggtaacgggaaaactcgcgtccactggcgatggtccggggaagagttttcttttctgtgaccctagaagctcgcagagcgaaagggtccgtagagcgccgcggttttgcggcgtcccgcgtacggtccgtgaaacatgcgaggcaagtttcgggcctgtgcgtacccatatccgcagccggtctccaaggtaagaagcctctggtgtagactaatgtaggtaaggaagtcggcagatccgtaacttcgggataaggattggctctgagggggccggtggagctgcgttcggctggccaactcagaactggcacggaccaggggaatccgactgtctaattaaaacaaagcattgcgatggtcgatgttgacgcaatgtgatttctgcccagtgctctgaatgtcaaagtgaagagattcaaccaagcgcgggtaaacggcgggagtaactatgactctcttaaggtagccaaatgcctcgtcatctaattagtgacgcgcatgaatggattaacgagattcccactgtccctatctactatctagcgaacccacaggcaggggaacgggcctgaacagcgggaaagaagacctctagtctggagacatcagaggtgtagcataagtgggagcgacaatgaaataccactactctgatcgtttctttacttactcggtttctaggatccggaggacattatcaggtggggagtttgactggggcggtacatctgtcaaataacgcaggtgtcctaaggccagctcagcgtggacagaaacctcgcgtagagcaaaagggcaaatgctggcttgatgattttcagtacgaatacggactgcgaaagcagggcctatcgatccttttggagttttaagcaagaggtgtcagaaaagttaccacagggataactggcttgtggcggccaagcgttcatagcgacgtcgctttttgatccttcgatgtcggctct
>Gomphocerinae_sp.
aaaagaaactaacaaggattcccccagtagcggcgagcgaacagggaagagtccagcaccgaaccccgcaggcgtggcatgtggtgtttgggagggtccacgtccaagtcccttgaatgaggccgtagagggtgccaggcccgtagcgtctccttcgagtcgggttgcttgagagtgcagctccaagtgggtggtaaactccatctgagactaaatatgaccacgagaccgatagcgaacaagtaccgtgagggaaagttgaaaagaactttgaagagagagttcaaaagtacgtgaaaccgttctggggtaaacgtgagaagtccgaaaggagattcacgccgcggagccgcacttctccgcgacccggtcagcggcgagctttggcaatttcacgacccgtcttgaaacacggaccaaggagtctaacatgtgcgcgagtcaggcgtaatgaaagtgacggggcgtggcgcacctagagcgtacacgttgggacccgaaagatggtgaactatgcctggccaggacgaagtcaggggaaaccctgatggaggtccgtagcgattctgacgtgcaaatcgatcgtcggagctgggtataggggcgaaagactaatcgaaccatctagtagctggttccctccgaagtttccctcaggatagctggtgctcgagtctcatccggtaaagcgaatgattagaggccttggggccgaaacgacctcaacctattctcaaactttaaatgggtgagatctccgcttgcttgatgaaggagtgccaagtgggccacttttggtaagcagaactggcgctgtgggatgaaccaaacgagttaaggcgcccgagacgctcatgggaaaccaaaaggcgttggttgcttaagacagcaggacggtggccatggaagtcggaatccgctaaggagtgtgtaacaactcacctgccgaagcaactagccctgaaaatggatggcgctgaagcgtcctatactcggccggacgagtaggaggggcggcggtggcgcagaaggggcgcgagcctgcctggagccgccggtgcagatcttggtggtagtagcaaatactccagcgaggcctggagggctgacgcggagaagggtttcgtgtgaacagccgttgcacacgagtcagtcgatcctaagggagaaatccgatggcgaaagggaatccggttcctattccggaacccggggaaggggtaacccaaagacccggagacgccgtcgggagatcggggaagagttttcttttctgagttcctggaatctagcagggagatagggtgcgaagagcaccgcagttcggcggtgtcccgatctcggaccttgaaaatccgggagagggtgtcgcgccggttcgtacccatatccgcagcaggtctccaaggtgaagagcctctagtgtagaataatgtaggtaaggaagtcggcagatccgtaacttcgggataaggattggctctgaggggggtgacggagctgcgttcggccgcccaactcagaactggcacggactgggggaatccgactgtctaattaaaacaaagcattgcgatggccggtgttgacgcaatgtgatttctgcccagtgctctgaatgtcaacgtgaagaaattcaagcaagcgcgggtaaacggcgggagtaactatgactctcttaaggtagccaaatgcctcgtcatctaattagtgacgcgcatgaatggattaacgagattcccgctgtccctatctactatctagcgaaaccactgccaagggaacgggcttgattagcgggaaagaagacctctagtctggtgacatgagaggtgtagcataagtgggagcgccggtgaaataccactactttcattgtttctttacttactcggtttctcggatccggaggacactgccaggcggggagtttgactggggcggtacatctgtcaaataacgcaggtgtcctaaggccagctcagcgaggacagaaacctcgcgtagagcaaaagggcaaaagctggcttgatgatgttcagtacgcatagggactgcgaaagcacggcctatcgatccttttggagtttccagcaagaggtgtcagaaaagttaccacagggataactggcttgtggcggccaagcgttcatagcgacgtcgctttttgatccttcgatgtcggctct
>Gordius_aquaticus
aaaagaaactaacgaggattcctaaagtaacggcgagtgaaataggaagagtccagcgccgaatctcccgttcgagaactgtggcgtgaaggaaaacagtatctcaagttctttgatcgcggctaaggagggtgcgaggcccgtgcgctttcctcagagtcgggttgctcgggattgcagcctaaatcgggtggtaaactccatctaagactaaatatcagcacgaaaccgatagcgaacaagtaccgtgagggaaagttgaaaagaactttgaagagagagttcaaaagtacgtgaaaccgcttaaaggtaagcggaagagctcgaaaaggcggttcagcccccgggggcgcattccgccgcgaccgagtccgcgacgataattcgcgcttttccgacccgtcttgaaacacggaccaaggagtctaacaggtacgcgaatcgggtgtaacgaaagtaacgttctgtgatggaaaaagagcgtacacgttgggacccgaaagatggtgaactattcctgggaaggatgaagccagaggaaactctggtggaggtccgaagcgattctgacgtgcaaatcgatcgtcaaacctgggtataggggcgaaagactaatcgaaccatctagtagctggttctctccgaagtttccctcaggatagctggtattcgagttttatccggtaaagcgaatgattagaggtctcggggtcgaaacgacctcgacctattctcaaactttaaatgggtaagaaactcggtcgctcgatggacgaatgccaagtgggccatttttggtaagcagaactggcgatgtgggatgaaccaaacgggttaaggcgcccgagacgctcattagacaccaaaaggtgttggttgatatagacagcaggacggtggccatggaagtcggaatccgctaaggagtgtgtaacaactcacctgccgaatcaactagccctgaaaatggatggcgctacagcgtcccatacccggccgaacgagtaggagaggcggggaaggcgtagaaggggcgtaggccggtctggagcctttggtgcagatcttggttgtagtagcaaatattcaagtgagaccttgaagactgaagtggagaagggttccatgtgaacagcagttgcacatgggtcagtcgatcctaagggagaaatccgttggcgaaagggaatcgggttaatattcccgaacccggggaggcggcaacgcaacgactcgaaaacgtcttcggcggctccgggaagagttctcttttctaactccctgaaatctcagccggagctagggaccgtaaagcaccgcggctttgcggtgtccggagcgggacccgtgaaaattcgaggaagattttcgtaccggatcgtacccatatccgcagcaggtctccgaggtgaacagcctctagtgtagaataatgtaggtaaggaagtcggcagatccgtaacttcggaagaaggattggctctaaaggggctggtctagctacgttcgtccggccagcttagaactggtacggactcggggaatccgactgtctaattaaaacaaagcattgcgatggctggtgttgacgcaatgtgatttctgcccagtgctctgaatgtcaaagtgaagaaattcgatcaagcgcgggtaaacggcgggagtaactatgactctcttatggtagccaaatgcctcgtcatctaattagtgacgcgcatgaatggatcaacgagattcctactgtccctatctactatctagcgaaacaacagccaagggaacgggcttgattagcgggaaagaagacctctaatccggacacatgaagggtgtaggataagtgggagcgccagtgaaataccactaccttcatcgtttctttacttattcggtttttgggattcggaagacagtgtcaggtggggagtttgactggggcggtacatctgtcaaataacgcaggtttcctaaggcgagctcagcgaggacagaaacctcgcgtagagcaaaagggcaaaagctggcttgatgattttcagtatgaatacgaaccgtgaaagcgtggcctatcgatcctttcggagtttaaagcgggaggtgtaagaaaagttaccacagggataactggcttgtggcagccaagcgttcatagcgacgttgctttttgatccttcgatgtcggctct
>Gromphadorhina_laevigata
aaaagaaactaacgaggattccccaagtagcggcgagcgaacagggagtagcccagcacggaatcccgcgcgggggagatgtcgtgtgtgggaggttccatgtccaagtctcttgaacggggccgcagtgggtgccaggcccgtagagtctcctcagagtcgtgttccttgagagtggagcaccaagtgggtggtaaactccatctaaggctaaatatgaccacgagaccgatagcgaacaagtaccgtgagggaaagttgaaaagaactttgaagagagagttcaacagtacgtgaaaccgttcaggggtaaacgggagagatccgaaaggagactcaatcgcaaggggtgcacttctccgcgacccggtctgcggcgtgcttcggtgctttcccgacccgtcttgaaacacggaccaaggagtctaacatgtgcgcgagtcaggcgcagtgaaagcggcggggcgcggcgcaccccgagcgcacacgttgggacccgaaagatggtgaactatgcctggtcaggacgaagtcaggggaaaccctgatggaggtccgcagcgattctgacgtgcaaatcgatcgtcagagctgggtataggggcgaaagactaatcgaaccatctagtagctggttccctccgaagtttccctcaggatagctggcgcccaagtctcatccggtaaagcgaatgattagaggccttggggccgaaacgacctcaacctattctcaaactttaaatgggtgagatctccgcttgctcgatgaaggggtgccaagtgggccatttttggtaagcagaactggcgctgtgggatgaaccaaacgggttaaggcgcctaaggagctcatgggagaccaaaaggcgttggttgcttaagacagcaggacggtggccatggaagtcggaatccgctaaggagtgtgtaacaactcacctgccgaagcaactagccctgaaaatggatggcgctaaagctccctatacccggccgggcgagtaggaggggcggcggcggcgcggaaggggcgtgagcctgcctggagccgccggtgcagatcttggtggtagtagcaaatactcaagcgaggccttgagggctgatgtggagaagggtttcgtgtgaacagccgttgcacacgagtcagtcgatcctaagggagaaatccgatggcgaaagggaatccggttcctattccggaacccggggaaggggtaacccaaagacccggagacgccgtcgggagacccgggcagagttttctgttctgagttcctggaatctagcagggagatagggtgcgaagagcaccgcagttcggcggtgtccgggtcgcggaccttgaaaatccgggagagggcgtcgcgccggctcgtacccatatccgcagcaggtctccaaggtgaagagcctctagtgtagactaatgtaggtaaggaagtcggcagatccgtaacttcgggataaggattggctctgaggggggtggcggagctgcgttcggccgcccgactcagaactggcacggactcggggaatccgactgtctaattaaaacaaagcattgcgagggccggtgctgacgcaatgtgatttctgcccagtgctctgaatgtcaacgtgaagaaattcaagcaagcgcgggtaaacggcgggagtaactatgactctcttaaggtagccaaatgcctcgtcatctaattagtgacgcgcatgaatggattaacgagattcccactgtccctatctactatctagcgaaaccactgccaagggaacgggcttgatcagcgggaaagaagacctctagtctggagacatgagaggtgtagcataagtgggagcgtcagtgaaataccactactttcatcgtttctttacttactcggtttctcggatccggaggacactgccaggcggggagtttgactggggcggtacatctgtcaaataacgcaggtgtcctaaggccagctcagcgaggacagaaacctcgcgtggagcaaaagggcaaaagctggcttgatgatgttcagtacgcatagggactgcgaaagcacggcctatcgatccttttggagtttccagcaagaggtgtcagaaaagttaccacagggataactggcttgtggcggccaagcgttcatagcgacgtcgctttttgatccttcgatgtcggctct
>Halicryptus_spinulosus
aaaagaaactaacaaggattcccctagtaacggcgagtgaacggggaaaagcccagcaccgaatccctcggccgggaactgtggtgtttaggagagcatttgactctgtcccctgacaggggctagtaagggtgcaaggcccgtgttgcctcctcggagtcgggttgtttgagaatgcagcccaaagtgggtggtaaactccatctaaggctaaatacagacacgggaccgatagcaaacaagtaccgtgagggaaagttgaaaagaactttgaagagagagttcaagagtacgtgaaaccactcagaggcaaacgggtgggcccgcagagggaattcaaccggtcgaagtgcattttcccgcgatccggtcagtggcactcgtaggaacccacccgacccgtcttgaaacacggaccaaggagtctaacatgtgcgcaagtcaggcgaaatgaaagtgacggcccatggtggagctagagcgtgcatgttgggacccgaaagatggtgaactatgtctgagtaggtcgaagccagaggaaactctggtggaagaccgtagcgattctgacgtgcaaatcgatcgtcaaacttggatataggggcgaaagactaatcgaaccatctagtagctggttccctccgaagtttccctcaggatagctggcgctcaagttttatccggtaaagcgaatgattagaggccttggggccgaaacgacctcaacctattctcaaactttaaatgggtaagaagcccgctctctcgatggaggagtgcccagtgggccacttttggtaagcagaactggcgctgtgggatgaaccaaacgggttaaggcgcccgagacgctcatcagaccccaaaaggtgttggttgatatagacagcaggacggtggccatggaagtcggaatccgctaaggagtgtgtaacaactcacctgccgaatcaactagccctgaaaatggatggcgctggagcgtcccatacccggccgggtgagtaggaggggcagcggtggcgttgaaggggcgcgagcctgcctggagccgccggcgcagatcttggtggtagtagcaaatattcaaacgagactttgaagactgaagtggagaagggttccatgtgaacagcagttgaacatgggtcagtcgatcctaagggcaaacgccgttatcgaaagggaatcgggttaatattcccgaacctggggatgcggtaacgctaaaactcggagacgtcggcggtagtcccgggaagagttgtcttttctcactccctggaattttgcccggagatagggaccgtaaagcaccgcggctttgcggtgtccggtgcacggcccttgaaaatccgagggagattttcgtgccagatcgtacccatatccgcagcaggtctccaaggtgaacagcctctagtgtagaacaatgtaggtaaggaagtcggcagatccgtaacttcgggaaaaggattggctctaagggggccggtggagctgtgttcgtccggccgacttagaactggtacggaccaggggaatccgactgtctaattaaaacaaagcattgcgatggccggtgttgacgcaatgtgatttctgcccagtgctctgaatgtcaaagtgaagaaattcaaccaagcgcgggtaaacggcgggagtaactatgactctcttaaggtagccaaatgcctcgtcatctaattagtgacgcgcatgaatggattaacgagattcccactgtccctatctactatctagcgaaaccacagccaagggaacgggcttgattagcgggaaagaagacctctagtccggagacatgagaggtgtagaataggtgggagcgtcggtgaaataccactactttcattgtttctttacttattcgatttctgggatccggaagacagtgtcaggcggggagtttgactggggcggtacatctgtcaaataacgcaggtgtcctaaggcgagctcagcgaggacagaaacctcgcgtagagcaaaagggcaaaagctcgcttgatgattttcagtacgaatacagaccgtgaaagcgtggcctatcgatccttttggagttttaagcaagaggtgtcagaaaagttaccacagggataactggcttgtggcagccaagcgttcatagcgacgttgctttttgatccttcgatgtcggctct
>Heteromysis_sp.
aaaagaaaccaacagggattcccttagtaagggcgactgaaaagggatgagcccagcgcagaaccagatcgctctggaatgttgcgtttcagagggtcgttgcttaagtctcttgaacgttgccatggagggtgtgaggcccgtgtagtctctgtagagtcgggttgcttgaaattgcagcccaaagaaggtggtaaactccatctaaggctaaatatgaccacgagaccgatagcaaacaagtaccgtgagggaaagttgaaaagaactttgaagagagagttaaagagtgcgtgaaaccgttaagaggaaaactggtggaacctcgaagaggactcaaccgtcgtgggtgctcttccccacgacccgttcagtggcgtaggtcgggatccaccagacccgtcttgaaacacggaccaaggagtctatcatgtgcacgagtcaggcgaagtgaaagcaacgggacttcgagtacctagagtgtacctggtagtacccgaaagatggtgaactatgcctggccaggatgaagccagaggaaactctggtggaggtccgtagcgattctgacgtgcaaatcgatcgtcggagctgggtataggggcgaaagactaatcgaactatctagtagctggttccctccgaagtttcccttaggatagctggtgctcaagtttcatccggtaaagcgaatgattagaggtgttggggacgaaacgtcctcaacctattctcaaactttaaatgggtgagaagttggcttgcttaatgaaggagtgcctagtgggccatttttggtaagcagaactggcgctgtgggatgaaccaaacgagttaaggggcctaaaacgctcatcagaacccaaaaggtgttggttgctatagacagcaggacggtggccatggaagtcggaatccgctaaggagtgtgtaacaactcacctgccgaagcaactagccctgaaaatggatggcgctaaagcgtccgatactcgaccggacgagtaggaggggcgtgagtggcgttgaaggggcgtgagcccgcctggagccgctggtgcagatcttggtggtagtagcaaatactcgagtgagatcttgaggactgaagtggagaagggttccatgtgaacatcagttgtacatggttcagccgatcctaatggcgaaagccaccgaagaaagggaatccggtacttattccggagctgtggtagctggtgacaggagaatccgtgcccactgacggcaggccgtggaagagttttcttctctgtgaccctggaagcttgcaaggcgatagggtctgtagaacgtcgcggttttgcgacgtcacgcgtccggtccttgaaaacacgggggatcgctacgggtccattcgtacccatatccgcatctggtctccaaggtgaacagcctctagtgtagattaatgtaggtaaggaagtcggcagatccgtaacttcgggaaaaggattggctctgagggggccggtggagctgtgttcggctggccagctcagaactggcacggaccaggggaatccgactgtctaattaaaacaaagcattgcgatggccggtgttgacgcaatgtgatttctgcccagtgctctgaatgtcaaagtgaagaaattcaaccaagcgcgggtaaacggcgggagtaactatgactctcttaaggtagccaaatgcctcgtcatctaattagtgacgcgcatgaatggattaacgagattcccactgtccctatctactatctagtgaacccacaggcaggggaacgggcctgcacagcgggaaagaagacctccagtctggagacatgagaggtgtagcataagtgggagcgacagtgaaataccactactttcatcgtttctttacttactcggtttctagaatccggaggacattctcaggcggggagtttgactggggcggtacatctgtcaaataacgcaggtgtcctaaggccagctcagcgaggacagaaacctcgcgtagagcaaaagggcaaaagctggcttgacgtttttcagtacgaaaaacggcattttaagatcggcctatcgatccttttggagttttgagcaagaggtgtcagaaaagttaccacagggataactggcttgtggcggccaagcgttcatagcgacgtcgctttttgatccttcgatgtcggctct
>Homarus_americanus
aaaagaaaccaacagggattcccttagtaagggcgactgaaccgggaaaagcccagcgcataacctcgatgtcgaggggtgttgcgtttcagagggtccaggtctaagtcacttgaaagcggccatggagggtgacaggcccgtatggtctctgtagagtcgggttgcttgaaagtgcagcccaaagcaggtggtaaactccatctaaggctaaatatgaccacgagaccgatagcgaacaagtaccgtgagggaaagttgaaaagaactttgaagagagagttcaagagtacgtgaaaccgttaagagccaaacgggtggaaactcgaaggggattcagctggtgggggcgtatttcgccgcgacccgtctcgcggtgaaggtcgggatccacccgacccgtcttgaaacacggaccaaggagtctaacatgtgtgcaagtcaggcgaaatgaaagtgacgggacttcaagtaccatgagcatatatgttgggacccgaaagatggtgaactatgcctggccaggatgaagccagaggaaactctggtggaggtccgtagcgattctgacgtgcaaatcgatcgtcggagctgggtataggggcgaaagactaatcgaatcatctagtagctggttccctccgaagtttccctcaggatagctggaactcgaatttcatccggtaaagcgaatgattagaggtcttggggacgaaacgtcctcaacctattctcaaactttaaatgggtgagatgccgacttgcttgttgaaggagtatctagtgggccacttttggtaagcagaactggcgctgtgggatgaaccaaacgagttaaggggcctaaaatgctcatcagatcccaaaaggcgttggttgctatagacagcaggacggtggccatggaagttggaatccgctaaggagtgtgtaacaactcacctgccgaagcaactagcccttaaaatggatggcgctcaagcatccgatactcgaccgggtgagtaggaggggcagtggtggcgctgaaggggcgtgggccggcctggagccgccggtgcagatcttggtggtagtagcaaatactcgagagagaccttgatgaccgaagcggagaagggttccatgtgaacatcagttggacatgggttagtcgctcctaagggctaaggcctgaggcgaaagggaatacggtacttattccgtaaccaggggaactggcaactgaaaagctcgcgtccaccggcggtggtccgggaaagagttctcttttctgtggccctagaaattcattcagagagagggcccgtagagcgccgcggttttgcggcgtcccgagtgcggtccgtgaaaaatgcgagggtcttttcgggcctgtgcgtacccataaccgcatctggtctccaaggtaagcagcctctggtgtagactaatgtaggtaaggaagtcggcagatccgtaacttcgggataaggattggctctgagggggccggtggagctgcgttcggctggccaactcagaactggcacggaccaggggaatccgactgtctaattaaaacaaagcattgcgatggtcgatgttgacgcaatgtgatttctgcccagtgctctgaatgtcaaagtgaagaaattcaaccaagcgcgggtaaacggcgggagtaactatgactctcttaaggtagccaaatgcctcgtcatctaattagtgacgcgcatgaatggattaacgagattcccactgtccctatctactatctagcgaacccacaggcaggggaacgggcctgaacagcgggaaagaagacctctagtctggagacatcagaggtgtagcataagtgggagcgccagtgaaataccactactctgatcgtttctttacttactcggtttctaggatccggaggacattatcaggtggggagtttgactggggcggtacatctgtcaaataacgcaggtgtcctaaggccagctcagcgtggacagaaacctcgcgtagagcaaaagggcaaatgctggcttgatgattttcagtacgaatacggactgcgaaagcaaggcctatcgatccttttggagttttaagcaagaggtgtcagaaaagttaccacagggataactggcttgtggcggccaagcgttcatagcgacgtcgctttttgatccttcgatgtcggctct
>Limulus_polyphemus
aaaagaaaccaacagggattcccttagtaacggcgagcgaacggggaaaagcccagcgccgaatcccgcgtccgggaaatgtggcgtttgggaggcactctgtgcaagtcccctgactggggccggagcgggtgcaaggcccatagatcctctccggagtcgggttgcttgagagtgcagccctaagtgggtggtaaactccacctaaggctaaatacgtccacgagaccgatagtaaacaagtaccgtgagggaaagttgaaaagaactttgaagagagagttcaagagtacgtgaaaccgcttagaggtaaacgggtgggccctcgaaagggattcagccgttttgggcgcactttcccgccaccgggtcggcggcgtaggtcggcacccacccgacccgtcttgaaacacggaccaaggagtctaacatgtgcgcaagtcaggcgcaatgaaagtgacggcccgtggcggagtgagagcgtacacgttgggacccgaaagatggtgaactatgcctgggcaggacgaagccagaggaaactctggtggaggtccgcagcgattctgacgtgcaaatcgatcgtcagaccttggtataggggcgaaagactaatcgaaccatctagtagctggttccctccgaagtttccctcaggatagctggtgctcgagtctcatccggtaaagcgaatgattagaggccttggggccgaaacgacctcaacctattctcaaactttaaatgggtgaaaagtccgcttgctcgatgaaggagtgcccagtgggccatttttggtaagcagaactggcgctgtgggatgaaccaaaagggttacggcgcccgagacgcccatgagatcccaaaaggtgttggttgctatagacagcaggacggtggccatggaagttggaacccgctaaggagtgtgtaacaactcacctgccgaagcaactagccctgaaaatggatggcgcttgagcgtcctacacccggccgggcgagtaggaggggcagcggcggcgttgaaggggcgtgagcccgcctggagccgccggtgcagatcttggtggtagtagcaaatactcaagtgagaccttgaggactgaggtggagaagggttccatgtgaacagcagttgaacatgggtcagtcggtcctaagggagaaatccgttaccgaaagggaatcgggttaatattcccgaacccggggaggcggtaacgcaacaactcggaaacgtcgacgggagtcccgggaagagttgtcttttctggctccctggaatctcgcccggagatagggaccgtaaagcaccgcggctttgcggtgtccggagcgcggcccttgaaaatccgagggagattttcgtgccggaccgtacccatatccgcagcaggtctccaaggtgaacagcctctagtgtagaacaatgtaggtaaggaagtcggcagatccgtaacctcgggacaaggattggctctgagggggccggtgaagctgcgttcggccagccgactcagaactggcacggaccgggggaatccgactgtctaattaaaacaaagcattgcgatggccggtgttgacgcaatgtgatttctgcccagtgctctgaatgtcaaagtgaagaaattcaaccaagcgcgggtaaacggcgggagtaactatgactctcttaaggtagccaaatgcctcgtcatctaattagtgacgcgcatgaatggattaacgagattcccactgtccctatctactatctagcgaaaccacagccaagggaacgggcttgatcagcgggaaagaagacctctagtctggagacatgagaggtgtagcataagtgggagcgccgttgaaataccactactttcatcgtttctttactgactcggtttctaggatctggaggacagtgtcaggcggggagtttgactggggcggtacatctgtcaaataacgcaggtgtcctaaggcgagctcagcgaggacagaaacctcgcgtagagcaaaagggcaaaagcttgcttgatgattttcagtacgaatacggaccgcgaaagcggggcctatcgatccttttggagttttaagcaagaggtgtcagaaaagttaccacagggataactggcttgtggcggccaagcgttcatagcgacgtcgctttttgatccttcgatgtcggctct
>Mantis_religiosa
aaaagaaactaacaaggattcccttagtagcggcgagcgaacagggaagagcccagcacgaaatcccgcgtgtgggagatgtcgtgtgagggacgctccgcgttcaagtctcttgaaaggggccacagagggtgccaggcccgtagagtgtcctcagagtcgtgttccttgagagtggagcactaagtgggtggtaaactccatctaaggctaaatatgaccacgagaccgatagcgaacaagtaccgtgagggaaagttgaaaagaactttgaagagagagttcaatagtacgtgaaaccgttcaggggtaaacgggagggatccggaaggagactcaaccgcaaggggtgcacttctccgcgacccggtctgcggcgtgcttcggtgccttcccgacccgtcttgaaacacggaccaaggagtctaacatgtgcgcgagtcaggcgcaatgaaagtgacggggcgcggcgcactctgagcgtacacgttgggacccgaaagatggtgaactatgcctggccaggacgaagtcaggggaaaccctgatggaggtccgcagcgattctgacgtgcaaatcgatcgtcagagctgggtataggggcgaaagactaatcgaaccatctagtagctggttccctccgaagtttccctcaggatagctggcgcccgagtctcatccggtaaagcgaatgattagaggcattggggccgaaacgacctcaacctattctcaaactttaaatgggtgagaactccgcttgctcgatgaaggggtgccaagtgggccatttttggtaagcagaactggcgctgtgggatgaaccaaacgggttaaggcgcctaaggagctcattggaaaccaaaaggcgttggttgcttaagacagcaggacggtggccatggaagtcggaagccgctaaggagtgtgtaacaactcacctgccgaagcaactagccctgaaaatggatggcgctaaagctccctatacccggccgggcgagtaggaggggcggcggtggcgcggaaggggcgtgagcctgcctggagccgccggtgcagatcttggtggtagtagcaaatactcaagcgaggccttgagggctgatgtggagaagggtttcgtgtgaacagccgttgcacacgagtcagtcgatcctaagggagaaatccgatggcgaaagggaatccggttcctattccggaacccggggaaggggtaacccaaagacccggagacgccgtcgggaggcccgggcagagttttctgttctgagttcctggaatctagcagggagatagggtgcgaagagcaccgcagttcggcggtgtctgggtcgcggaccttgaaaatccgggagagggtgtcgcgccggttcgtacccatatccgcagcaggtctccaaggttaagagcctctagtgtagactaatgtaggtaaggaagtcggcagatccgtaacttcgggataaggattggctctgaggggggtggcggagctgcgttcggccgcctaactcagaactggcacggacttggggaatccgactgtctaattaaaacaaagcattgcgagggccggtgttgacgcaatgtgatttctgcccagtgctctgaatgtcaacgtgaagaaattcaagcaagcgcgggtaaacggcgggagtaactatgactctcttaaggtagccaaatgcctcgtcatctaattagtgacgcgcatgaatggattaacgagattccctctgtccctatctactatctagcgaaaccactgccaagggaacgggcttgattagcgggaaagaagacctctagtctggagacatgagaggtgtagcataagtgggagcgacagtgaaataccactactttcatcgtttctttacttactcggtttctcggatccggaggacactgccaggcggggagtttgactggggcggtacatctgtcaaataacgcaggtgtcctaaggccagctcagcgaggacagaaacctcgcgtagagcaaaagggcaaaagctggcttgatgatgttcagtacgcatagggactgcgaaagcacggcctatcgatccttttggagtttccagcaagaggtgtcagaaaagttaccacagggataactggcttgtggcggccaagcgttcatagcgacgtcgctttttgatccttcgatgtcggctct
>Mastigoproctus_giganteus
aaaagaaaccaacagggattcccctagtaacggcgagcgaacggggaagagcccagcgccgaattccgcgtccggaaaatgtggcgtttaggagagagcgttcgcaagtcccctgaacggggccagagcgggtgcgaggcccatagcttctccttggagtcgggttgcttgggagtgcagccctaagtgggtggtaaactccacctaaggctaaatacggccgtgagaccgatagcaaacaagtaccgtgagggaaagttgcaaagaactttgaagagagagttcaagagtacgtgaaaccgctcagaggcaaacgggtgggccctcgaaagggattcagtcgacggagacgcacttccccgcaaccgggttggcggcgtaggtcggcacccacccgacccgtcttgaaacacggaccaaggagtctaacatgtgcgcgagtcaggcgcaatgaaagtgacggcccgtggcggagtgagagcgtacacgttgggacccgaaagatggtgaactatgcctgggcaggacgaagccagaggaaactctggtggaggtccgcagcggttctgacgtgcaaatcgatcgtcagacccgggtataggggcgaaagactaatcgaaccatctagtagctggttccctccgaagtttccctcaggatagctggcgctcgagtctcatccggtaaagcgaatgattagaggccttggggccgaaacgacctcaacctattctcaaactttaaatgggtgagaagtccgcttgcttgatgaaggagtgcccagtgggccacttttggtaagcagaactggcgctgtgggatgaaccaaaagggttacggcgcccgagacgctcatgagaccccaaaaggtgttggttgctatagacagcaggacggtggccatggaagtcggaatccgctaaggagtgtgtaacaactcacctgccgaagcaactagccctgaaaatggatggcgctccagcgtcccatacctggccgagtgagtaggaggggcagcggcggcgtggaaggggcgtaagcccgcctggagccgccggtgcagatcttggtggtagtagcaaatactcaagtgagaccttgaggactgaggtggagaagggttccatgtgaacagcagttgaacatgggtcagtcggtcctaagggagaaatccgttaccgaaagggaatcgggttaatattcccgaacccggggaggcggtaacgcaacaactcggagaagtcgacgggagtcccggggagagttgtcttttctggctccctggaatctcgtccggagatagggaccgtaaagcaccgcgcctctgcggtgtccggagcgcggcccttgaaaatccgagggagattttcgtgccggaccgtacccatatccgcagcaggtctccaaggtgaacagcctctagtgtagaataatgtaggtaaggaagtcggcagatccgtaacctcgggacaaggattggctctgagggggccggtggagctgcgttcggccggccaactcagaactggcacggaccaggggaatccgactgtctaattaaaacaaagcattgcgatggccggtgttgacgcaatgtgatttctgcccagtgctctgaatgtcaaagtgaagaaattcaatcaagcgcgggtaaacggcgggagtaactatgactctcttaaggtagccaaatgcctcgtcatctaattagtgacgcgcatgaatggattaacgagattccctctgtccctatctactatctagcgaaaccacagccaagggaacgggcttgatcagcgggaaagaagacctctagtctggagacatgagaggtgtagcataagtgggagcgccggtgaaataccactactttcatcgtttctttactgactcggtttctaggatccggaggacagtgtcaggcggggagtttgactggggcggtacatctgtcaaataacgcaggtgtcctaaggcgagctcagcgaggacagaaacctcgcgtagagcaaaagggcaaaagctggcttgatgattttcagtacgaatacggaccgcgaaagcggggcctatcgatccttttggagttttaagcaagaggtgtcagaaaagttaccacagggataactggcttgtggcggccaagcgttcatagcgacgtcgctttttgatccttcgatgtcggctct
>Mecaphesa_asperata
aaaagaaaccaaccgggattccctgagtaacggcgagcgaaaagggaagagcccagcgccgaacccccgacctggggaatgtggcgtttaggagtgagcgtcagcaagtcccctgaccggggccagagcgggtgcgaggcccatagcctctcctgggagtcgggttgcttgggagtgcagccctaatcgggtggtaaactccacctaaggctaaataccgccgtgagaccgatagcaaacaagtaccgtgagggaaagttgcaaagaactttgaagagagagttcaagagtacgtgaaactgctcagaggtaaacgggtgggccctcgaaatggattcagtctacacggacgcatttgtccgcagccgggcttgcggcgtaggtcggcacccacccgacccgtcttgaaacacggaccaaggagtctaacatgtgcgcgagtcgggcgcaatgaaagcaacgacccgtggcggagtgtgagcgtacacgttgggacccgaaagatggtgaactatgcccggacaggacgaggccagaggaaactctggtggaggtccgcagcggttctgacgtgcaaatcgatcgtcagatccgggtctaggggcgaaagactaatcgaaccatctagtagctggttccctccgaagtttccctcaggatagctggcgctcgagtctcatccggtaaagcgaatgattagaggccttggggccgaaacgacctcaacctattctcaaactttaaatgggtgagaagtccgcttgcttgacgaaggagtgcccagtgggccacttttggtaagcagaactggcgctgtgggatgaaccgaacgggttacggcgcccgagacgctcatgagaccccaaaaggtgttggttgctccagacagcaggacggtggccatggaagtcggaatccgctaaggagtgtgtaacaactcacctgccgaagcaactagccctgaaaatggatggcgctccagcgtcccatacccggccgagtgagtaggaggggctgcgggggcgtcgaaggggcgtgagcccgcctggagcccccggtgcagatcttggtggtagtagcaaatactcaagtgagaccttgaggactgaagtggagaagggttccatgtgaacagcagttgaacatgggtcagtcggccctaagggagaaatccgttaccgaaagggaatggggtcaatattccccaacccggggaggcggcgacgcaacaactcggagaagtcgacggaggacccgggaagagttgtcttttctgtgtccctggaatctcgtccggagatagggaccgtaaagcaccgcggctttgcggtgtccggtccgcggcccttgcaaatccgagggagattttcgtgccggaccgtacccatatccgcagcaggtctccaaggtgaacagcctctagtgtagaacaatgtaggtaaggaagtcggcagatccgtaacttcgggacaaggattggctctgagggggccggtggagctgtgttcggtgggccgactcagaactggcacggactcagggaatccgactgtctaattaaaacaaagcattgcgatggccggtgttgacgcaatgtgatttctgcccagtgctctgaatgtcaaagtgaagaaattcatccaagcgcgggtaaacggcgggagtaactatgactctcttaaggtagccaaatgcctcgtcatctaattagtgacgcgcatgaatggattaacgagattccctctgtccctatctactatctagcgaaaccacagccaagggaacgggcttgatcagcgggaaagaagacctttagtctggagacatgagaggtgtagtataagtgggagcgtcggtgaaataccactactttcatcgtgtctttactgactcggtttctaggatccggaggacagtgtcaggcggggagttcgactggggcggtacatctgtcaaataacgcaggtgtcctaaggcgagctcagcgaggacagaaacctcgcgtagagtaaaagggcaaaagctggcttgatgattttcagtacgaatacggaccgcgaaagcggggcctatcgatccttttggagttttatgcaagaggtgtcagaaaagttaccacaggggtaactggcttgtggcagccaagcgttcatagcgacgttgctttttgatccttcgatgtcggctct
>Merope_tuber
aaaagraactaactaggattcccttagtagcggcgagcgaacagggaaaagcccagcactgaatcccgcgatcgggaaatgtagtgtttaggaagatccatgtttaagtcccttgaatggggccgtagagggtgccaggcccgtaggatttccttagagtcgggttgcttgagagtgcagctctaagtgggtggtaaactccatctaaggctaaatataaccacgagaccgatagcgaacaagtaccgtgagggaaagttgaaaagaactttgaagagagagttcaagagtacgtgaaaccgttcaggggtaaacctgagaaacccgaaagaaaattcaatagttagatatgcacttttctgcgacccagtctgcgatgtgctttggtactttcagggcccgtcttgaaacacggaccaaggagtctagcatgtgcgcaagtcaggcgaaatgaaagtaacgggacgtggcgtacctagagcgtacacgctgggacccgaaagatggtgaactatgcctggtcaggtcgaagtcaggggaaaccctgatggaggaccgtagcgattctgacgtgcaaatcgatcgtcggaactgggtataggggcgaaagactaatcgaaccatctagtagctggttccttccgaagtttccctcaggatagctggcacttgagtttcatccggtaaagcgaatgattagaggcattggggtcgaaacggcctcaacctattctcaaactttaaatgggtgagatctctgcttatttaataaagaagtgccaagtgggccacttttggtaagcagaactggcgctgtgggatgaaccaaacgagttaaggcgcctaagacgctaatgggacaccaaaaggcgttggttgcttaagacagcaggacggtggccatggaagtcggaatccgctaaggagtgtgtaacaactcacctgccgaagcaactagccctgaaaatggatggcgctgaagcgtcctatactcggccgggtgagtaggaggggcggtggtggcgcagaaggagcgtgagcttgcctggagccgccggtgcagatcttggtggtagtagcaaatactccagcgaggcctggaggactgacgtggagaagggtttcgtgtgaacagctgttgcacacgagtcagtcgatcctaagggagaaatccgaaggcgaaagggaatccggttcctattccggaacccggggaaggggtaacccaaaggcctggagacgccgtcgggagatccagaaagagttttcttttctgagttcctggaatctagcagggagatagggtgcgcagagcaccgcagttcggcggtgtctggatcacggaccttgaaaatccaggtgagggtgtcgcgccggttcgtacccatatccgcagcaggtctccaaggtgaatagcctctagtgtagaataatgtaggtaaggaagtcggcannnnnnnnnnnnnnnnnnnnnnnnnnnctctgaggggggtgnnnnnnnnnnnnnnnnnnnnncaactcagaactggcacggactgggggaatccgactgtctaattaaaacaaagcattgcgatggccggtgttgacgcaatgtgatttctgcccagtgctctgaatgtcaacctgaagaaattcaagcaagcgcgggtaaacggcgggagtaactatgactctcttaaggtagccaaatgcctcgtcatctaattagtgacgcgcatgaatggattaacgagattcccactgtccctatctactatctagcgaaaccactgccaagggaacgggcttgattagcgggaaagaagacctctagtctgargacatgagaggtgtagcataagtgggagcgccagtgaaataccactactttcattgttttcttacttactcggtttcttggatccggaggacactgccaggcggggagtttgactggggcggtacatctgtcaaataacgcaggtgtcctaaggccagctcagtgaggacagaaacctcacgtagagcaaaagggcaaaagctggcttgatgatgttcagtacgcatagagactgcgaaagcacggcctatcgatccttttggagttttcagcaagaggtgtcagaaaagttaccacagggataactggcttgtggcggccaagcgttcatagcgacgtcgctttttgatccttcgatgtcggctct
>Milnesium_tardigradum
aaaagaaaccaacggggattctcctagtaactgcgagtgaacggagaaaagcccagcgctgaatcctgtagctgggagctgtagcgtgaagaaggtgtacaacgtaagtctcctgagtggagccaaggagggtgcaaggcccgtatcgtcttcagagagtcgggttgtttgggattgcaacctaaagccggtggtaaactccatcgaaggctaaatatgaccacgagtccgatagcgaacaagtaccgtgagggaaaattgaaaagcactttgaagagagagcgaaatagtgcgtgaaaccgcttagaggcaagcagatggggcctcgaagggaattcagctgttggcagtgcactttcgcaccgctgatttggtggcggtagacggtgcccatctaacccgtcttgaaacacggaccaaggagttcaacatgcgcgctagttaggcgcagtgaaagcaacggcccatggtggagcctgagcgtgcacgttgagacccgaaagatggtgaactatgcctgggcaggatgaagccaggggaaactctggtggaggtccgtagcgattctgacgtgcaaatcgatcgtctgacctgggtataggggcgaaagactaatcgaaccatctagtagctggttccctccgaagtttccctcaggatagctggcacacgagtctctcccggtaaagcgaatgattagaggtcttggggtcgaaacgacctcagcctattctcaaactttaaatgggtgagaagtctgctttcttaatgaaggtgcgcctagtgggccatttttggtaagcagaactggcgctgcgggatgaaccgaacgagttacggcgcccgagacgctcatcagatcccaaaaggtgttggttgctatagacagcaggacggtggccatggaagtcggaatccgctaaggagtgtgtaacaactcacctgccgaagcaactagccctgaaaatggatggcgctgtagcgtcctatactcaaccgaacgagtaggaggggcggcggtagcgttgaaggggcgtgagcctggctggagctgccggtgcagatcttggtggtagtagcaaatactcaagcgagaccttgaggactgaagtggagaagggttccatgtgaacagcagttgaacatgggtcagtcgaccctaagggcgaaagccgttgccgaaagggaatcgggttaatattcccgaacctggggaggcggtaacgcaaaaactcagagacgctgacacgtaccctgggaagagttgtcttttctaactccctggaatctcatccggcgatagggaccgtaaagcaccgcggttttgcggtgtccggtgcgcggtccttgaaaatctgagggagattttcgtgccagatcgtacccatatccgcagcaggtctccaaggtgaacagcctctcgtctagaagcatgtaggtaaggaagtcggcagatccgtaacctcgggacaaggattggctctgagggggctggtgaagctgtgttcgtatggccaactcagaactggcacggaccaggggattccgactgtctaattaaaacaaagcattgcgatggctggtgttgacgcaatgtgatttctgcccagtgctctgaatgtcaaagtgaagaaattcaaccaagcgcgggtaaacggcgggagtaactatgactctcttaaggtagccaaatgcctcgtcatctaattagtgacgcgcatgaatggatcaacgagattcccactgtccctatctactgtctagcgaaaccacagccaagggaacgggcttgatcagcgggaaagaagacctctagtctggagacatgagaggtgtagcataagtgggagcgccagtgaaataccactactttcatcgtttctttacttattcggtttctgggatccggatgacagtgtcaggcggggagtttgactggggcggtacatgtacaaaataacgtacgtgtcctaaggcaagctcagcgaggacagaaacctcgcgtagagcaaaagggcaaaagcttgcttgatgattttcagtacgaatacagaccgtgaaagcgtggcctatcgatccttttggagttttaagcaagaggtgtcagaaaagttaccacagggataactggcttgtggcggccaagcgttcatagcgacgtcgctttttgatccttcgatgtcggctct
>Orthoporus_sp.
aaaagaaactaacaaggattcctcgagtaactgcgagtgaaaggggaagagcccagcaccgaagcccctgtcggtgcaatgtggtgtaagggaaggtccgtgtctaagtcccctgaccggggccgtggagggtgcaaggcccgtgtggtttcccgggagtcgggttgcttgagagtgcagccctaagtgggtggtaaactccacctaaggctaaatattgccacgagaccgatagcaaacaagtaccgtgagggaaagttgcaaagaactttgaagagagagttcaagagtgsgtgaaaccgttcggaggtaaacgggtgggacctcgaaggggattcaaccgtcggtggtgcatttccccgcgaccggttcagcggcgtaggttggatcccacccgacccgtcttgaaacacggaccaaggagtctaacatgcctgcgagtcaggcgaaatgaaagtgacggcccgtggcggagctagagcaggtctgttggtacccgaaagatggtgaactatgcctgggcaggacgaggccagaggaaactctggtggaagtccgtagcgattctgacgtgcaaatcgatcgtcggacctgggtataggggcgaaagactaatcgaaccatctagtagctggttccctccgaagtttccctcaggatagctggcattcgagtttcatccggtaaagcgaatgattagaggacttggggtcgaaacgacctcaacctattctcaaactttcaatgggtgagaagaccgtatgctcgatgaaagagtgccaagtgggccacttttggtaagcagaactggcgctgtgggatgaaccaaacgggttaaggcgcccgagacgctcatcagagcccaaaaggtgttggttgctatagacagcaggacggtggccatggaagtcggaatccgctaaggagtgtgtaacaactcacctgccgaagcaactagccctgaaaatggatggcgctccagcgtcccatacccggccgggcgagtaggaggggcagcggtggcgtggaaggggcgtgagcccgcctggagccgccggtgcagatcttggtggtagtagcaaatactcaagtgagaccttgaggaccgaagtggagaagggttccatgtgaacagcagttgaacatgggtcagtcggccctaagggaaaactccgttaccgaaagggaatccggttaatattccggaacctggaggggcggtaacgcaaaggctcggagatgtcggtgggggtcccgggaagagttttcttttctgactccatggaatcttgcccggagatatggaccggaaagcaccgcggctttgcggtgtccggtccacgtcccatgaaaatccgagtctgatctttgtgccagaccgtacccatatccgcagcaggtctccaaggtgaacagcctctggtgtagaacaatgtaggtaaggaagtcggcagatccgtaacttcgggataaggattggctctgagggggccggtggagctgcgttcgtccggtcgactcagaactggcacggaccaggggaatccgactgtctaattaaaacaaagcattgcgatggccggtgttgacgcaatgtgatttctgcccagtgctctgaatgtcaaagtgaagaaattcaaccaagcgcgggtaaacggcgggagtaactatgactctcttaaggtagccaaatgcctcgtcatctaattagtgacgcgcatgaatggattaacgagattcccactgtccctatctactgtctagcgaaaccacagccaagggaacgggcttgattagcgggaaagaagacctctagtctggagacatgagaggtgtagcataagtgggagcgccagtgaaataccactactctcatcgtttctttacttactcggtttctaggatcccgaggacactgtcaggtggggagtttgactggggcggtacatctgtcaaataacgcaggtgtcctaaggccagctcagcgaggacagaaacctcgcgtagagcaaaagggcaaatgctggcttgatgatttccagtacgaatagagaccgcgaaagcggggcctatcgatccttttggagtttcaagcaagaggtgtcagaaaagttaccacagggataactggcttgtggcggccaagcgttcatagcgacgtcgctttttgatccttcgatgtcggctct
>Pandinus_imperator
aaaagaaaccaacagggattcccctagtaacggcgagcgaacggggaagagcccagcgccgaatcccttgtccgggaaatgtggcgtttgggaggtcgtctgtgcaagtcccctgactggggccagagcgggtgcaaggcccttagctcttctctggagtcgggttgcttgggagtgcaaccctaagtgggtggtaaactccacctaaggctaaatactggcgcgagtccgatagcgaacaagtaccgtgagggaaagttgaaaagaactttgaagagagagttcaagagtacgtgaaaccgcttcgaggcaaacgggtgggccctcgaaagggattcagtccccgtggacgcactttcctgcgaccgggtcggcagcgtaggtcggcacccacccgacccgtcttgaaacacggaccaaggagtctaacatgtgcgcgagtcaggcgtaatgaaagtgacggcccgtgacggagcgagagcgtacacgttgggacccgaaagatggtgaactatgcctgggcaggacgaggccagaggaaactctggtggaggtccgcagcgattctgacgtgcaaatcgatcgtcagacctgggtataggggcgaaagactaatcgaaccatctagttgctggttccctccgaagtttccctcaggatagctggtgctcgagtctcatccggtaaagcgaatgattagaggccttggggccgaaacgacctcaacctattctcaaactttcaatgggtgagaagtccgtttacgtgatgaaggagtgcccagtgggccacttttggtaagcagaactggcgctgtgggatgaaccaaacgggttaaggagcccgagacgctcacgagatcccaaaaggtgttggttgctatagacagcaggacggtggccatggaagtcggaatccgctaaggagtgtgtaacaactcacctgccgaagcaactagccctgaaaatggatggcgctccagcgtcccatacccggccggacgagtaggaggggcggaggtggcgttgaaggggcgtgagcccgtctggagccgccggtgcagatcttggtggtagtagcaaatactcaagtgagaccttgaggactgacgtggagaagggttccatgtgaacagcagttgaacatgggtcagtcggtcctaagggggaaacccgttaccgaaagggaatcgggttaatattcccgaacccggggaggcggtaacgcaaaaactcggagacgtcggcgggagtcccgggaagagttgtcttttctggctccctggaatctcgcccggagatagggaccgtaaagcaccgcggctttgcggtgtccggagcgcggcccttgaaaatccgagggagattttcgtgccggaccgtacccatatccgcagcaggtctccaaggtgaacagcctctagtgtggaacaatgtaggtaaggaagtcggcagatccgtaacttcgggacaaggattggctctgagggggccggtggagctacgttcggctggccaactcagaactggcacggaccgggggaatccgactgtctaattaaaacaaagcattgcgatggccggtgttgacgcaatgtgatttctgcccagtgctctgaatgtcaaagtgaagaaattcaaccaagcgcgggtaaacggcgggagtaactatgactctcttaaggtagccaaatgcctcgtcatctaattagtgacgcgcatgaatggattaacgagattcccactgtccctatctactatctagcgaaaccacagccaagggaacgggcttgatcagcgggaaagaagacctctagtctggagacatgagaggtgtagcataagtgggagcgccggtgaaataccactactttcatcgtttctttactgactcggtttctaggatccggaggacagtgtcaggcggggagtttgactggggcggtacatctgtcaaataacgcaggtgtcctaaggcgagctcagcgaggacagaaacctcgcgtagagcaaaagggcaaatgctggcttgatgattttcagtacgaatacagaccgcgaaagcggggcctatcgatccttttggagttttaagcaagaggtgtcagaaaagttaccacagggataactggcttgtggcggccaagcgttcatagcgacgtcgctttttgatccttcgatgtcggctct
>Panulirus_argus
aaaagaaaccaacagggattcccttagtaagggcgactgaaccgggaagagcccagcgcagaagctcttgtccgagcggtgttgcgtttcggagggtccgggcctaagtcacttgaacgcggccatggagggtgacaggcccgtatggcctccgtagagtcgggttgcttgaaagtgcagcccaaagtaggtggtaaactccatctaaggctaaatatgagcacgagaccgatagcgaacaagtaccgtgagggaaagttgaaaagaactttgaagagagagttcaagagtacgtgaaaccgtcaagaggcaaacgggtggaggctcgaaggggattcagcttgctggggcgtagttcgccgcgacccgtctcgcggcgaaggtcgggctccacccgtcccgtcttgaaacacgggccaaggagtccaacatgtgtgcgagtcaggcggaatgaaagtgacgggacttcaagtaccaggagcaggcatgttgggacccgaaagatggtgaactatgcctggccaggatgaagccagaggaaactctggtggaggtccgtagcgattctgacgtgcaaatcgatcgtcagagctgggtataggggcgaaagactaatcgaaccatctagtagctggttccctccgaagtttccctcaggatagctggaactcgaatttcatccggtaaagcgaatgattagaggtcttggggacgaaacgtcctcaacctattctcaaactttaaatgggtgagatgccgacttgcttaatgaaggagttcctagtgggccacttttggtaagcagaactggcgctgtgggatgaaccaaacgagttaaggggcctaaaatgctcatcagatcccaaaaggtgttggttgctatagacagcaggacggtggccatggaagttggaatccgctaaggagtgtgtaacaactcacctgccgaagcaactagcccttaaaatggatggcgctcaagcatccgatactcgaccgggcgagtaggaggggcggtggtggcgctgaaggggcgtgagccggcctggagcctccggtgcagatcttggtggtagtagcaaataatcgagagagaccttgaaggccgaagtggagaagggttccatgtgaacatcagttggacatgggttagtcgctcctaagggcgaaggcctgaggcgaaagggaatacggtcattattccgtaaccaggggatccggtaacgggaaagctcgcgtccgtcggcggtggtccgggaaagagttttcttttctgtgaccctggaagctcgcagagagaaagggtccgtagagcgccgcggttttgcggcgtcccgagcgcggcccgtgaaagacgcgagggcactttcgggccagtgcgtacccatatccgcagccggtctccgaggtaagaagcctctggtgtagattaatgtaggtaaggaagtcggcacatccgtaacttcggaacaaggattgtctatgagggsaccggtggagctgcgctcggctggccaactcagaactggcacggaccaggggaatccgactgtctaattaaaacaaagcattgcgatggtcgatgttgacgcaatgtgatttctgcccagtgctctgaatgtcaaagtgaagagattcaaccaagcgcgggtaaacggcgggagtaactatgactctcttaaggtagccaaatgcctcgtcatctaattagtgacgcgcatgaatggattaacgagattcccactgtccctatctactgtctagcgaacccacaggcaggggaacgggcctgaacagcgggaaagaagacctctagtctggagacatcagaggtgtagcataagtgggagcgacagtgaaataccactactctgatcgtttctctacttactcggtttctaggatccggaggacagtatcaggtggggagtttgactggggcggtacatctgtcaaataacgcaggtgtcctaaggccagctcagcgtggacagaaacctcgcgtagagcaaaagggcaaatgctggcttgatgattttcagtacgaatacggactgcgaaagcagggcctatcgatccttttggagttttaagcaagaggtgtcagaaaagttaccacagggataactggcttgtggcggccaagcgttcatagcgacgtcgctttttgatccttcgatgtcggctct
>Peripatoides_novaezealandiae
aaaagaaactaacgaggattcccctggtagcggcgagcgaacggggatgagcccaacgccgaatcccgtggccgggaactgtggcgtaagggagggtcaccgcccgagtctcgcgaacggagcccgggcgggtgcgaggcccctagagcctcccgagagtagggttgcccgagagcgcaacccgaagcgggtggtaaactccatctaaggctaaatactttcgcgagaccgatagtgaacaagtaccgtgagggaaagttgaaaagaactttgaagagagagttcaacagtacgtgaaaccgctcggaggtaaacgggcggaacctcgaagcggaatcaacccaccggggcgcatttcctcacgaccgggtcagtggcgtaggtcggcgtccgcccgtcccgtcttgaaacacggaccaaggagtctaacacgtgcgcaagttaggcgcaatgaaagtgacggcccgtggcggagcgagagcgtacacgttaggacccgaaagacggtgaactattcccggacaggacgaagccggaggaaactccggtggaggtccgcagcgattctgacgtgcaaatcgatcgtcggatccgggtataggggcgaaagactaatcgaaccgtctagtagctggttccctccgaagtttccctcaggatagctggagctcgggtgtcatccggtaaagcgaatgattagaggcctcggggtcgaaacggcctcgacctattctcaaactttgaacgggtgagatgtccgctttctcgacgaaggagctccaagtgggccgtttttggtaagcagaactggcgctgcgggatgaaccgaacgggttaaggtgcccgagacgctcatcggatcccaaaaggcgtcggtcgctatagacagcagggcggtggccatggaagtcggaatccgctaaggagtgtgtaacaactcacctgccgaagcgaccggccctgaaaatggatggcgctggagcgtcctatacccggccggacgagtaggaggggcggcggtggctcggaacgggcgtgagcccgtccggagccaccggtgcagatcttggtggtagtagcaaatactcgagcgagacctcgagggccgaagtggagaagggttccacgtgaacagcggttgaacgtgggtcagtcgatcctaaggcaggaggtctttgtcgaaagggaatcgggttaatattcccggacccggggaagcggtaacgcaaaaactcggagacgtcggcggaggccccgggaagagttgtcttttctgactccctggaatctcgcccggagatagggaccgtaaagcgccgccgtttcgcggcgtccggtgcgcggcccttgaaaatccgagggagattttcgtgccggatcgtacccatatccgcagcaggtctccraggtgaacagcctctggtgtagaagaatgtaggtaaggaagtcggcagatccgtaacttcgggaaaaggattggctctgagggggctcgcggagtcgcgctcggccggccgtctcagaactggcacggacccggggaatccgactgtctaattaaaacaaagcatcgcgacggccggtgttgacgcgatgtgatttctgcccagtgctctgaatgtcaaagtgaagaaattccaagaagcgcgggtaaacggcgggagtaactatgactctcttaaggtagccaaatgcctcgtcatctaattagtgacgcgcatgaacggatgaacgagattcccactgtccctatctactatctagcgaaaccacagccaagggaacgggcttgatcggcgggaaagaagacctctagtctggagacgccggaggcgtagcataagtgggagcgaccgtgaaataccactactgcggccgtttcttcgctcatccgctttcaagaagccgggagacagtgtcaggcggggagtttgactggggcggtacatccgtcaaataacgcgggtgtcctaaggcgagctcggcgaggttagaaacctcgcttcgagcaaaagggcaaaagctcgctcgataatcctcagtacggatgcggaccgcgaaagcgcggcctatcgatcctttcggagttttaagcgagaggtgtcagaaaagttaccacagggataactggcttgtggcggccaagcgttcatagcgacgtcgctttttgatccttcgatgtcggctct
>Placopecten_magellanicus
aaaagaaactaacaaggattcccccattaacggcgagtgaagtgggaatagcccagcaccgaatccctcagccgggacctgtggtgtttgggacgaccgctgcccaagtcccccgatcggggccacagtgggtgttaggcctttaccgcgtcctcggagtcgggttgtttgggaatgcagcccaaagctggtggtaaactccatctaaggctaaatactgacacgagtccgatagcggacaagtaccgtgagggaaagttgaaaagaactttgaagagagagttcaagagtacgtgaaaccgcttagaggcaaacgggtggatccgtaaagtgaattcatctggcggaagtgcactttcccacgaccgggtcagtggcgtcggtcggattccacccgacccgtcttgaaacacggaccaaggagtctaacatgtgcgcaagtcaggcacaatgaaagtgacggcccgtggcggagcaagagcgtacacgttgggacccgaaagatggtgaactatgcctgagtaggacgaagccagaggaaactctggtggaggtccgtagcgattctgacgtgcaaatcgatcgtcaaacctgggtataggggcgaaagactaatcgaaccatctagtagctggttccctccgaagtttccctcaggatagctggcactcaagttttatccggtaaagcgaatgattagaggccttggggacgaaacgacctcaacctattctcaaactttaaatgggtaagaagtccgctcgcttaatggaggagtgcccagtgggccacttttggtaagcagaactggcgctgtgggatgaaccaaacgggttaaggtgccaaagacgctcatcagataccaaaaggtgttggttgatacagacagcaggacggtggccatggaagtcggaaaccgctaaggagtgtgtaacaactcacctgccgaatcaactagccctgaaaatggatggcgctagagcgtcctataccggaccggacgagtaggaggggccgtggtggcactgaagcggcgcgagcccgggtggagccgccggtgcagatcttggtggtagtagcaaatattcaaacgagactttgaagactgaagtggagaagggttccatgtgaacagcagttgaacatgggtcagtcggccctaagggtaaacaccgttatcgaaagggaatcgggttaatattcccgaacccggggaggcggcaacgcaaaaactcggagacgtcggcggaagtcccgggaagagttctcttttctaactccctggaatcttgcccggagatagggaccgtaaagcactgcggctttgcagtgtccggtgcacggcccttgaaaatccgagggagactttcgtgccggcccgtacccatatccgcagcaggtctccaaggtgcacagcctctagtgtagaacaatgtaggtaaggaagtcggcagatccgtaacttcgggaaaaggattggctctaagggggctggtggagctgtgttcgtccggccaacttagaactggtacggaccaggggaatccgactgtctaattaaaacaaagcattgcgatggccggtgttgacgcaatgtgatttctgcccagtgctctgaatgtcaaagtgaagaaattcaatcaagcgcgggtaaacggcgggagtaactatgactctcttaaggtagccaaatgcctcgtcatctaattagtgacgcgcatgaatggattaacgagattcccactgtccctatctactatctagcgaaaccacagccaagggaacgggcttgatcagcgggaaagaagacctctagtccggagacatgaagggtgtagcataggtgggagcgaaattgaaataccactacttttatcgtttctttacttattcagtttctgggatcctgaagacagtgtcaggcggggagtttgactggggcggtacatctgtcaaataacgcaggtgtcctaaggtgagctcagcgaggacggaaacctcgcgtagagtaaaagggcaaaagctcacttgatgattttcagtacgaatacagaccgtgaaagcgtggcctatcgatccttttggagttttaagcaagaggtgtcagaaaagttaccacagggataactggcttgtggcagccaagcgttcatagcgacgttgctttttgatccttcgatgtcggctct
>Podura_aquatica
aaaagaaactaacaaggattcccttagtaacggcgagcgaaaagggaaaagcccagcgctgaatcttacatccatgaaatgtagcgtttgggacgtaacttatccaagtcccttgaacggggccatggagggtgctaggcccgtacgacgtccgtagagtcgggttgcttgggagtgcagcccaaatcaggtggtaaactccatctaaggctaaatataaccacgagaccgatagcgaacaagtaccgtgagggaaagttgaaaagaactttgaagagagagttcaatagtacgtgaaacctctcgggggtaagcgggcagaacttgcaagtagattcagacgactatgtcgcatttctttacaattgattatattgcatgcatgcgggtctgcctgtcccgtcttgaaacacggaccaaggagtctaacatgtatgcgagtcaggcataatgaaagtaacgggacgtggcgtacctagagcatacacgttgggacccgaaagatggtgaactatgcctggtcagaacgaagtcaggggaaaccctgatggaggttcgtagcgattctgacgtgcaaatcgatcgtcggaactgggtataggggcgaaagactaatcgaaccatctagtagctggttccctctgaagtttcccttaggatagctggcgcttaagtctcatccggtaaagcgaatgattagaggccttggggccgaaacgacctcaacctattctcaaactttaaatgggtgagaggttgacttgcttgatgaaggagtgccaagtgggccactcttggtaagcaggactggcgctgtgggatgaaccaaacgagttaaggcgcccgagacgctcatgagatcccaaaaggcgttggttgcttaagacagcaggacggtggccatggaagtcggaatccgctaaggagtgtgtaacaactcacctgccgaagcaactagccctgaaaatggatggcgctgaagcgtcccatactcaaccgaacgagtaagaggggtggtgatggcgtagaaggggcgtgggcctacctggagccgtcagtgcagatcttggtggtagtagcaaatactttggagaggcccgaaggaccgatgtggagaagggtttcgtgtgaacagccgttgtacacgagtgagtcgatcctaaacgagaagtcggtaggtgaaagggaatctggtttcaattccagaacctagggaagaggtaactcaaagacccggagaagccattagaacccataggaagagttttcttttctaagcgcctggaatttcacggagagatagggtacgaagagcatcgcagttctgtgatgtctgtggtgtggaccttgaaaatctgggagagagcgtcgcactagttcgtacccatatccgcagcaggtctccgaggtgagcagcctctggtgtagaacaatgtaggtaaggaagtcggcagatccgtaacttcgggacaaggattggctctgaggggggcaatggagctaggttcggcttcccaactcagaactggcacggaccgggggaatccgactgtctaattaaaacaaagcatcgtgatggctggtgatgacacgatgtgatttctgcccagtgctatgaatgtcaaagtgaagaaattcaaccaagcgctggtaaacggcgggagtaactatgactctcttaaggtagccaaatgcctcgtcatctaattagtgacgcgcatgaatggattaacgagattcccactgtccctatctactatctagcgaaaccacagccaagggaacgggcttgatcggcgggaaagaagacctctagtctagagacacgagaggtgtagcataagtgggagcaaatttgaaataccactactcccgtcgtttcctcacttactcggtttgttggactcagaggacaccgctaggcggggagtttgactggggcggtacatctgtcaaataacgcaggtgtcctaaggccagctcagtgaggacagaaacctcacgtagagtaaaagggcaaaagctggcttgatgattttcagtacgaatacggactgcgaaagcacggcctatcgatccttttggagttttgagcaagaggtgtcagaaaagttaccacagggataactggcttgtggcggccaagcgttcatagcgacgtcgctttttgatccttcgatgtcggctct
>Polyxenidae_sp.
aaaagacaccaactggaataaccttagtaacggcgagtgaacaggtttgagcccagcgccgaagccacccgtcttgcaatgtggtgtatgggaaggaccgtgcccaagtcccctgactggggccgtggagggtgccaggcccgtgtggtctcccgagagtcgggttgcttgagagtgcagccctaagtgggtggtaaactccacctaaggctaaatatgaccgcgagtccgatagcgaacaagtaccgtgagggaaagttgcaaagaactttgaagagagagttcaagagtacgtgaaaccgctcagaggtaaacgggtggaacctcgaaggggattcaacccccggaggtgcacttccccgcgaccgggtctgcggcgtaggtcggcctccacccgacccgtcttgaaacacggaccaaggagtctaacatgtgcgcgagtcgggcgcaatgaaagtgacggcccgtggcggaacgagagcgtacacgttgggacccgaaagatggtgaactatgcctgggcaggacgaagccagaggaaactctggtggaggtccgtagcgattctgacgtgcaaatcgatcgtcagacctgggtataggggcgaaagactaatcgaaccatctagtagctggttccctccgaagtttccctcaggatagctgaagctcaagtctcatccggtaaagcgaatgattagaggccttggggtcgaaacgacctcaacctattctcaaactttcaatgggtgagaagtccgattgcttgatgaatgagtttcaagtgggccacttttggtaagcagaactggcgctgtgggatgaaccaaacgggttatggcgcccgagacgctcatgagaccccaaaaggtgttggttgctacagacagcaggacggtggccatggaagtcggaatccgctaaggagtgtgtaacaactcacctgccgaagcaaccagccctgaaaatggatggcgctccagcgtcccatacccagccgggcgagtaggaggggcggcggtggcggcgaaggggcgcgagcctgcctggagctgccggtgcagatcttggtggtagtagcaaatactcaagtgagaccttgaggaccgaagtggagaagggttccatgtgaacagcagttgaacatgggtcagtcggtcctaagggcgaaagccgttcccgaaagggaatccggttaatattccggaacccggggaggcggtaacgcaaaaactcggagacgtcggcgagggccccggggagagttttcttttctgaatccctggaatctcgcccggagatagggaccgtagagcaccgcggctttgcggtgtccggtgcgcggcccttgaaaatctgagggagattttcgtgctgggccgtacccatatccgcagcaggtctccaaggtgaacagcctctggtctagaacaatgtaggtaaggaagtcggcagatccgtaacttcgggataaggattggctctgagggggcttgtggagctatgttcgtccggccaactcagnnnnnnnnnnnnnnnnnnnnnnccgactgtctaattaaaacaaagcatcgcgatggccggtgttgacgcgatgtgatttctgcccagtgctctgaatgtcaaagtgaagaaattcattgaagcgcgggtaaacggcgggagtaactatgactctcttaaggtagccaaatgcctcgtcatctaattagtgacgcgcatgaatggattaacgagattcccactgtccctatctactatctagcgaaaccacagccaagggaacgggcttgatcagcgggaaagaagacctctagtttggagacatgagaggtgtagcataagtgggagcgccagtgaaataccactactctcatcgtttctttacttactcggtgagtgggacccggaggacagagccaggcggggagtttgactggggcggtacatctgtcaaataacgcaggtgtcctaaggctagctcagcgaggacagaaacctcgcgtagagcaaaagggcaaatgctggcttgatgattttcagtacgaatacggaccgcgaaagcgtggcctatcgatcctttcggagttttaaacgagaggtgtcagaaaagttaccacagggataactggcttgtggcggccaagcgttcatagcgacgtcgctttttgatccttcgatgtcggctct
>Priapulus_caudatus
aaaagaaactaacaaggattcccctagtaacggcgagtgaacggggaagagcccagcaccgaatcgcgtcgacgtgaactgtggtgtttaggagagcattttgctccgtcccctgaccggggctacgaagggtgcaaggcccgtattgcctcctttgagtcgggttgtttgggattgcagcccaaagtgggtggtaaactccatctaaggctaaatactgacacgggaccgatagcaaacaagtaccgtgagggaaagttgaaaagaactttgaagagagagttcaagagtacgtgaaaccgctcagaggcaaacgggtggacccgcaaacggaattcaaccaacgggagtgcattttcgcacaaccgggtttgtggtgtatgtcggaacccacccgacccgtcttgaaacacggaccaaggagtctaacatgtgtgcaagtcaggcgcaatgaaagtgacggcccatggtggagctagagcatgcatgttgggacccgaaagatggtgaactatgcctgagtaggttgaagccagaggaaactctggtggaaggccgtagcgattctgacgtgcaaatcgatcgtcgaacttgggtataggggcgaaagactaatcgaaccatctagtagctggttccctccgaagtttccctcaggatagctggcgctcaagttttatccggtaaagcgaatgattagaggcattggggtcaaaacgacttcaacctattctcaaactttaaatgggtaagaagcctgctcgctcgatggaggagtgcccagtgggccacttttggtaagcagaactggtgctgtgggatgaaccaaacgggttaaggcgcccgagacgctcatcagaccccaaaaggtgttggttgatatagacagcaggacggtggccatggaagtcggaatccgctaaggagtgtgtaacaactcacctgccgaatcaaccagccctgaaaatggatggcgctggagcgtcccatacccggccgggcgagtaggaggggcagcggtggcgttgaaggggcgcgagcccgcccggagccgccggcgcagatcttggtggtagtagcaaatattcaaatgagactttgaagactgaagtggagaagggttccatgtgaacagcagttggacatgggtcagtcgatcctaagggcgaacgccattatcgaaagggaatcgggttaatattcccgaacccggggaggcggtaacgcaaaaactcggagacgtcggcggtagtcccgggaagagttgtcttttctcactccctggaatcttgcccggagatagggaccgtaaagcaccgcggctttgcggtgtccggtgcacgacccttgaaaatccgagggagattttcgtgccggatcgtacccatatccgcagcaggtctccaaggtgaacagcctctagtgtagaacaatgtaggtaaggaagtcggcagatccgtaacttcgggaaaaggattggctctaagggggccggtggagctgtgttcgtccggccgacttagaactggtacggaccaggggaatccgactgtctaattaaaacaaagcattgcgatggccggtgttgacgcaatgtgatttctgcccagtgctctgaatgtcaaagtgaagaaattcaaccaagcgcgggtaaacggcgggagtaactatgactctcttaaggtagccaaatgcctcgtcatctaattagtgacgcgcatgaatggattaacgagattcccactgtccctatctactatctagcgaaaccacagccaagggaacgggcttgattagcgggaaagaagacctctagtccggagacatgagaggtgtagaataggtgggagcgccggtgaaataccactactttcatcgtgtctttacttattcgatttctcgaatccggaagacagtgtcaggcagggagtttgactggggcggtacatctgtcaaataacgcaggtgtcctaaggcgagctcagcgaggacagaaacctcgcgtagagcaaaagggcaaaagctcgcttgatgattttcagtacgaatacagaccgtgaaagcgtggcctatcgatccttttggagttttaagcaagaggtgtcagaaaagttaccacagggataactggcttgtggcagccaagcgttcatagcgacgttgctttttgatccttcgatgtcggctct
>Ptychodera_flava
aaaagaaactaaccaggattccctcagtaacggcgagtgaagcgggaatagcccagcgccgaatcccgccgccgggaactgtggcgtaaggaagcaccgaggcccaggtcctctgatcgaggccagagcgggtgtcaggcccctgcctgcttccaggagtcgggttgtttgagagtgcagccccaagagggtggtaaactccatcgaaggctaaatactggcacgagaccgatagaagacaagtaccgtgagggaaagttgaaaagaactttgaagagagagttcaagagtacgtgaaactgctcagaagcaaacgggtgggcccgcaacgtggattcagccggtggcggcgcacttctccgcgaccgggtcagcgaggagggccggtgcccacccgacccgtcttgaaacacggaccaaggagtctaacacgtgcgcgagtcgggcgtagcgaaggtgacggccgatggtcgagcaggagcgtacgcgttgggacccgaaagatggtgaactatgcccgggtaggacgaagccagaggaaactctggtggaagtccgtagcgattctgacgtgcaaatcgatcgtcgaacctaggtataggggcgaaagactaatcgaaccgtctagtagctggttccctccgaagtttccctcaggatagctggcgctcgggttttatcgggtaaagcgaatgactagaggtcttggggacgaaacgtcctcaacctattctcaaactttaaattggtaagaagtccgctcgctcgatggaggagtgcccagtgggccactcttggtaagcaggactggcgctgcgggatgaaccgaacgggttaaggcgcccgggacgctcatcagaccccaaaaggtgttggttgatacagacagcaggacggtggccatggaagtcggaatccgctaaggagtgtgtaacaactcacctgccgaatcaactagccctgaaaatggatggcgctggagcgtcccacacccggccgggcgagtaggaggggctgcggtggcgcagaagcggcgcgagcccgcgtggagccgccggtgcagatcttggtggtagtagcaaatattcaagtgagaccttgaaggccgaagtggagaagggttccatgtgaacagcagttgaacatgggtcagtcgagcctgagggagagctccgttctcgaaagggaatcgggtcaatattcccgaacccgaggaggcggcgacgcaaaaactcggagacgccggcgggggccccgggaagagttctcttttctgacaccctggaatctggcccggaggtaggggccgtaaagcaccgcggctttgcggtgtccggtgcgcggcccttgaaaatccgagggagattgtcgtgccgggtcgtacccatatccgcagcaggtctccaaggtgaacagcctctggcgtagaacaatgtaggtaaggaagtcggcagatccgtaacttcgggataaggattggctctgagggggtcggtggagctgcgttcggccggccgactcagaactggtacggaccgggggaatccgactgtttaattaaaacaaagcattgcgaggaccggcgctgacgcaatgtgatttctgcccagtgctctgaatgtcaaagtgaagaaattcaatcaagcgcgggtaaacggcgggagtaactatgactctcttaaggtagccaaatgcctcgtcatctaattagtgacgcgcatgaatggattaacgagattcccactgtccctatctactatctagcgaaaccacagccaagggaacgggcttgattagcgggaaagaagacctctagtccggggacatgggaggtgtaggataggtgggagcgccggtgaaataccactactctgatcgttttttcacttatccggtttctgggacccgggccacagtgtcaggcggggagtttgactggggcggtacatctgtcaaataacgtaggtgtcctaaggcgagctcggcggggacggaaaccccgcgtggagcaaaagggcaaaagctcgcttgatgattttcagtgcgaatacagaccgtgaaagcgcggcctatcgatccttttggggtttcaagcaagaggtgtcagaaaagttaccacagggataactggcttgtggcggccaagcgttcatagcgacgtcgctttttgatccttcgatgtcggctct
>Pycnophyes_sp.
aaaagaaactaacaaggattccaccagtaacggcgagtgaacgtggaagagcccagcaccgaatccccctgtcgggaactgtggtgtttaggagagcctgtgtccccgtcccctgactgtggctgagaagggtgcaaggcccgttcagcctccaaggagtcgggttgtttgggattgcagcccaaagtgggtggtaaactccatataaggctaaataccgacacgagaccgatagccaacaagtaccgtgagggaaagttgaaaaggactttgaagagagagttcaacagtacgtgaaaccgttcagaggcaaacgggtggaaccgccaagtaaattcaactgaagcaggtgcactttttcacgaccgagtctgtggcgttatacggaccccacccgacccgtcttgaaacacggaccaaggagtccaacgggtgcgcgagtcaggcgcaatgaaagtgacagcccatggtggagcaagagcgtacccgctgggacccgaaagatggtgaactatgcgtgagtaggacgaagccagaggaaactctggtggaagtccgtagcgattctgacgtgcaaatcgatcgtctgacttgcgtataggggcgaaagactaatcgaaccgtctagtagctggttccctccgaagtttccctcaggatagctggcgctcaagttttatccggtaaagcgaatgattagaggccttggggccgaaacgacctcaacctattctcaaactttcaatgggtaagaagtccgcccgctcagtgggggagtgcctagtgggccacttttggtaagcagaactggcgctgtgggatgaaccaaacgggttaaggcgcccgagacgctcatcagatcccaaaaggtgttggttgatatagacagcaggacggtggccatggaagtcggaatccgccaaggagtgtgtaacaactcacctgccgaatcaactagccctgaaaatggatggcgctggagcgtcccatacccggccggacgagtaggaggggcagtggtggcattgaaggggcgcgggcccgcccggagccgccggcgcagatcttggtggtagtagcaaatattcaaatgagactttgaaggccgaagtggagaagggttccatgtgaacagcagttgaacatgggtcagtcgatcctaagggagaaatccgttatcgaaagggaatcaggttaacattcctgaacctggggaggcggcaacgcaaaaactcggagacgctggcaggagtccccggaagagttgtcttttctgactccctggaatcttgcccggagatagggaccgtaaagcagcgcggctttgcgctgtcgggtgcacggcccttgaaaatccgagggagattttcgtgccagatcgtaccaatatccgcagcaggtctccaaggtgaacagcctctggtgtagaacaatgtaggtaaggaagtcggcagttccgtaacttcgggaaaaggaatggctctgagggggctggtggagctgcgttcgggcagccagctcagaactggtacggaccaggggaatccgactgtctaattaaaacaaagcattgcgacggccggtgttgacgcaatgtgatttctgcccagtgatatgaatgtcaaagtgaagaaattcaaccaagcgctattaaacggcgggagtaactatgactctcttaaggtagccaaatgcctcgtcatctaattagtgacgcgcatgaatggattaacgagattcccactgtccctatctactatctagcgaaaccacagccaagggaacgggcttgatcggcgggaaagaagacctctagtttggagacatgagaggtgtagcataggtgggagcgacagtgaaataccactactttcatcgtttctttacttattcggtttctgggatccggaagacagtgtcaggcggggagtttgactggggcggtacatctgtcaaataacgcaggtgtcctaaggcgagctcagcgaggacagaaacctcgcgtagagcaaaagggcaaaagctcgcttgatgattttcagtacgaatacagactgtgaaagcatggcctatcgatccttttggggttttaagcaagaggtgtcagaaaagttaccacagggataactggcttgtggcagccaagcgttcatagcgacgttgctttttgatccttcgatgtcggctct
>Rugiloricus_sp.
aaaagaaaccaaccgggattcctttagtaacggcgagtgaacaaggaaaagctcagcgctgaatcgcacggttgcgaaatgtagcgtttgcgttgcacaaagccttagtcccatgagtggggccagtgagggtgctaggcccgtctagtaacgctagagtcgggttgtttgtgaatgcagcccaaagcaggtggtaaactccatctaaagctaaatactggcgcgagtccgatagcgaacaagtaccgtgagggaaagttgaaaagaactttggagagagagttcaatagtgcgcgaaaccgctcagaggaaaacggatggcgctaatcaatggattcagttgacggtggcgcatttccgtgagaccaggtctacggtccctgttagtagccatccgacccgtcttgaaacacggaccaagaagtctaacacgcacgcaagtctggcaaatcgaaagagacggcctgtgacggagcaagagcgtgtctgttaggacccgaaagatggtgaactatgcccgagcaggatgaagccagtggaaaacgctggtggagtccgtagcggttctgacgtgcaaatcgatcgtctgactcgggtataggggcgaaagactaatcgaaccatctagtagctggttccctccgaagtttccctcaggatagctggcgttcgagtttcatccggtagagcgaatgattagaggtcttgggaccgaaacggtctcaacctattctcaaacttcgaatgggtgagaagctcggtagcttaatgtacgaacgcctagtgggccatttttggtaagcagaactggcgctgcgggatgaaccgaacgggttaaggcgtcaaagaagcatatcggaaaccaaagggtgtcggtcggtatagacagcaggatggtggccatggaagtcggaatccgctaaggagtgtgtaacaactcacctgccgaatcgactggccccgaaaatggatgacgctctagcttcctataccggaccgaacgagtaggaggggccgaggtagcgttgaaggggcgtaggcccatctggagctgccggtacagatcttggtggtagtagcaaatattcgaacgagacctcgaaggccgaagcggagaagggttccatgtgaacagcatttgaacatgggtcagtcgatcctaagagcgaaagctttggtcgaaagggaatcgggttaagattctcgaacccgcggaggcggtaacgcaacacctcggcaacggcggtccacgtcccggcaagagttttcttttctaagtccgtggaatcttgatcggagagacggaccgcatagcgacgcgtcttcgcgtcgtccggtgcacgtcccttgaaaagccgagcaagaatttcgtggcggctcgtacccgaatccgcatccggtctccgaggtgaacagcctctggcgtagacgaaagtaggcaaggaagtcggcagatccgtaacttcgggaaaaggattggctctgtgccagtcggtggagctgtggtcgggccacgaatacagaactggcacggaccaggggaatctgactgtctaattaaaacatagcattgcgatggccggtgttgacgcaatgtgaattctgcccagtgcaatgattgtcaaagtgaagaaattcattgaagcgcttgtaaacggcaggagtaactatgactctttttcggtagccaaatgcctcgtcatctaattagtgacgcgcatgaatggattaacgagattcccactgtccctgtctaccgtctagcgaacccacagccaagggaacgggcttgatcagcgggaaagaagacctctagtcagtcgatgttaggggtgtaggataagtgggagcgccagtgaaataccactaccttgactatcgacggacttattctttttctaggagcgggaatacatagtctggcggggagtttgactggggcggtacatctgtcaaataacgcaggtgtcctaaggcgagctcagctaggacggaaacctggcgtagagcgaaagggcaaaagctcgcttgatgattttcagtacgaatacgaactgttaaagcatggcctatcgatccttttggagtttgagacaagaggtgtcagaaaagttaccacagggataactggcttgtggcggccaagcgttcgtagcgacgtcgctttttgatccttcgatgtcggctct
>Scutigera_coleoptrata
aaaagaaactaactaggattcccccagtaacggcgagtgaacagggaagagcccagcgccgaagcctccgtccaggcaatgtggcgttcgggagaaacctcgcccaggtcccctgaccggggccgttgagggtgcaaggcccgtgcggtctcccgggagtcgggttgcttgggagtgcagccctaagagggtggtaaactccatctaaggctaaatacttccacgagaccgatagcaaacaagtaccgtgagggaaagttgcaaagaactttgaagagagagttcaagagtacgtgaaaccgctcgtaggtaaacgggtgggccctcgaaggggattcaaccgccgcgggcgcacttccccgcgaccgggtcggcggcgtaggtcggaacccacccgacccgtcttgaaacacggaccaaggagtctaacatgtgtgcgagtcaggcgcagtgaaagtagcggcccgtggcggagcaagagcacacacgttgggacccgaaagatggtgaactattcctaggcaggacgaagccagaggaaactctggtggaggtccgtagcgtttctgacgtgcaaatcgatcgtcagacctgggtataggggcgaaagactaatcgaaccatctagtagctggttccctccgaagtttccctcaggatagctggctctcgagtctcatccggtaaagcgaatgattagaggccttggggccgaaacgacctcaacctattctcaaactttcaatgggtgagaagtccgcttgctcgatgaaggagtgcccagtgggccacttttggtaagcagaactggcgctgtgggatgaaccaaacgggttacggcgccaaagacgctcatcagacaccaaaaggtgttggttgctatagacagcaggacggtggccatggaagtcggaatccgctaaggagtgtgtaacaactcacctgccgaagcaactagccctgaaaatggatggcgctcaagcgtcctatacccggccgggcgagtaggaggggcggcggtggcggaaaaggggcgcaggcccgcctggagcctccggtgcagatcttggtggtagtagcaaatactcgagtgagaccttgaggactgatgtggagaagggttccatgtgaacagcagttgaacatgggtcagtcggccctaaggggaaatcccgttaccgaaagggaatcgggttaatattcccgaacccggggaggcggtgacgcaaatcctcggaaacgtcgacgggagttccgggaagagttgtcttttctgaatccctggaatctcgcccggagatagggaccgtaaagcaccgcgcctctgcggtgtccggacagcggcccttgaaaatccgaggaagattttcgtgccgggccgtacccatatccgcagcaggtctccaaggtgaacagcctctagtgtagatcaatgtaggtaaggaagtcggcagatccgtaacttcgggataaggattggctctgagggggccggtggagctgcgttcgtccggccgactcagaactggcacggactaggggaatccgactgtctaattaaaacaaagcattgcgaaggccggtgttgacgcaatgtgatttctgcccagtgctctgaatgtcaaagtgaagaaattcaaccaagcgcgggtaaacggcgggagtaactatgactctcttaaggtagccaaatgcctcgtcatctaattagtgacgcgcatgaatggattaacgagattcccactgtccctatctactatctagcgaaaccacagccaagggaacgggcttgatcagcgggaaagaagacctctagtctggagacatgagaggtgtagcataagtgggagcgcaagtgaaataccactactctcatcgtttctttacttactcggtttctaggacccggagaacagagccaggtggggagtttgactggggcggtacatctgccaaataacgcaggtgtcctaaggccagctcagcgaggacagaaaccttgcgtagagcaaaagggcaaatgctggcttgatgattttcagtacgaatacggaccgcgaaagcggggcctatcgatccttttggagttttaagcaagaggtgtcagaaaagttaccacagggataactggcttgtggcggccaagcgttcatagcgacgtcgctttttgatccttcgatgtcggctct
>Siro_rubens
aaaagaaaccaacggggattcccttagtaacggcgagcgaacagggaagagccaagcgccgaatcccgcgtccgggaagtgtggcgtttgggaggacgtttgtgcaagtcccctgactggggcccgagcgggtgcaaggcccatagctcctccccggagtcgggttgcttgggagtgcagccctaagtgggtggtaaactccacctaaggctaaatacggccgcgagaccgatagcaaacaagtaccgtgagggaaagttgaaaagaactttgaagagagagttcaagagtacgtgaaaccgttcagaggcaaacgggtgggccctcgaaggggattcagtcgcggaaggcgcatttccttgcgaccgggtcggcagcgtaggtcggcacccacccgacccgtcttgaaacacggaccaaggagtctaacatgtgcgcgagtcaggcggaatgaaagtgacggcccgtggcggagcgagagcgtacacgttgggacccgaaagatggtgaactatgcctgggcaggacgaagccagaggaaactctggtggaggtccgcagcgattctgacgtgcaaatcgatcgtcagacctgggtataggggcgaaagactaatcgaaccatctagtagctggttccctccgaagtttccctcaggatagctggcgctcgattctcatccggtaaagcgaatgattagaggccttggggccgaaacgacctcaacctattctcaaactttaaatgggtgagaagtccgcttgctcgatgaaggagtgcccagtgggccacttttggtaagcagaactggcgctgtgggatgaaccaaacgggttaaggcgcccgagacgctcatgagaccccaaaaggtgttggttgctatagacagcaggacggtggccatggaagtcggaatccgctaaggagtgtgtaacaactcacctgccgaagcaactagccctgaaaatggatggcgcttcagcgtcccatacccggccggacgagtaggaggggcaggggtggcgttgaaggggcgcgagcccgtctggagccgccggtgcagatcttggtggtagtagcaaatactcaagtgagaccttgaggactgaggtggagaagggttccatgtgaacagcagttgaacatgggtcagtcggtcctaagggagaaatccgttaccgaaagggaatcgggttaatattcccgaacccggggaggcggtaacgcaaaacctcggagacgtcgacgggagtcccggaaagagttgtcttttctggctccctggaatctcgcccggagatagggaccgtaaagcaccgcgcctttgcggtgtccggagcgcggcccttgaaaatccgagcgagattttcgtgccggaccgtacccatatccgcagcaggtctccaaggtgaacagcctctagtgtagaacaatgtaggtaaggaagtcggcagatccgtaacttcgggaaaaggattggctctgagggggccggtggagctgcattcggccggccaactcagaactggcacggaccaggggaatccgactgtctaattaaaacaaagcattgcgatggccggtgttgacgcaatgtgatttctgcccagtgctctgaatgtcaaagtgaagaaattcaaccaagcgcgggtaaacggcgggagtaactatgactctcttaaggtagccaaatgcctcgtcatctaattagtgacgcgcatgaatggattaacgagattcccactgtccctatctactatctagcgaaaccacagccaagggaacgggcttgatcagcgggaaagaagacctctagtctggagacatgagaggtgtagcataagtgggagcgccggtgaaataccactactttcatcgtttctttactgactcggtttctaggatccggaggacagtgtcaggcggggagtttgactggggcggtacatctgtcaaataacgcaggtgtcctaaggcgagctcagcgaggacagaaacctcgcgtagagcaaaagggcaaatgctggcttgatgattttcagtacgaatacggaccgcgaaagcggggcctatcgatccttttggagttttaagcaagaggtgtcagaaaagttaccacagggataactggcttgtggcggccaagcgttcatagcgacgtcgctttttgatccttcgatgtcggctct
>Sminthurus_viridis
aaaagaaactaacaaggattcccttagtaacggcgagcgaaaagggaaaagcccagcgctgaagctgccatccatgcaatgtggcgtttgggacgagacatgtctaagtcctttgaacagggccatggagggtgctaggcccgtacgatgtccgtagagtcgggttgcttgggagtgcagcccaaatcaggtggtaaactccatctaaggctaaatatgaccacgagaccgatagcgaacaagtaccgtgagggaaggttgaaaagaactttgaagagagagttcaatagtacgtgaaacctctcgggggtaagcggacagaacttgcaagtagattcaggcggccatgccgcatttctctgccattgtgagaatcgtaaacatgcgggtctgtctgtcccgtcttgaaacacggaccaaggagtctaacatgtatgcgagtcaggcataatgaaagtgactggacgtggcgtacctagagcatacacgttgggacccgaaagatggtgaactatgcctggtcagaacgaagtcaggggaaaccctgatggaggttcgtagcgattctgacgtgcaaatcgatcgtcggaactgggtataggggcgaaagactaatcgaaccatctagtagctggttccctccgaagtttccctcaggatagctggcgcttgagtctcatccggtaaagcgaatgattagaggccttggggccgaaacgacctcaacctattctcaaactttaaatgggtgagaagtctgcttgcttgacgaaggagtgccaagtgggccactcttggtaagcaggactggcgctgtgggatgaaccaaacgggttaaggcgcccgagacgctcatgagatcccaaaaggcgttggttgcttaagacagcaggacggtggccatggaagtcggaatccgctaaggagtgtgtaacaactcacctgccgaagcaactagccctgaaaatggatggcgctgaagcgtcccatacccggccgaacgagtaggaggggtggcggtggcgtagaaggggcgtgggcctacctggagccgccagtgcagatcttggtggtagtagcaaatactttggagaggcccgaaggaccgatgtggagaagggtttcgtgtgaacagccgttgaacacgagtcagtcgatcctaagcgagaagtcggtaggcgaaagggaatctggtttcaattccagaacctggggaagaggtaactcaaagacctggagaagccatcagaacccccaggaagagttttcttttctaagcgcctggaatttcacggagagatagggtgcgaagagcgccgcagttttgtggcgtctggggcgtggaccttgaaaatccaggagagagtgtcgcaccagatcgtacccatatccgcagcaggtctccgaggtgagcagcctctggtgtagaacaatgtaggtaaggaagtcggcagatccgtaacttcgggacaaggattggctctggggggggtggtggagctaggttcggctacccaactcagaactggcacggactgggggaatccgactgtctaattaaaacaaagcattacgatggttgatgttgacgtaatgtgatttctgcccagtgctatgaatgtcaacgtgaagaaattcaatgaagcgctggtaaacggcgggagtaactatgactctcttaaggtagccaaatgcctcgtcatctaattagtgacgcgcatgaatggattaacgagattcccactgtccctatctactatctagcgaaaccacagctaagggaacgggcttaatcggcgggaaagaagacctctagtctggagacacgagaggtgtagcataagtgggagcgactttgaaataccactactcccgtcgtttcctcacttactcggtttgttgaactcggaggacaccgccaggcggggagtttgactggggcggtacatctgtcaaataacgcaggtgtcctaaggccagctcagcgaggacagaaacctcgcgtagagcaaaagggcaaaagctggcttgatgattttcagtacgaatacggactgcgaaagcacggcctatcgatccttttggagttttgagcaagaggtgtcagaaaagttaccacagggataactggcttgtggcggccaagcgttcatagcgacgtcgctttttgatccttcgatgtcggctct
>Squilla_empusa
aaaagaaaccaacagggattcccccagtaagggcgactgaacggggaggagcccagcgcggaacctcgcgcgcgaggaatgtcgcgttccggaggggccttccccaagtcccttgaacgcggccatggagggtgcgaggcccgtacggcgtccgtagagtcgggttgcctactaacgcagcccaaagcaggtggtaaactccatctaaggctaaatatgaccacgagaccgatagcgaacaagtaccgtgagggaaagttgaaaagaactttgaagagagagttcaagagtgcgtgaaaccgttaagaggaaaacgggtggaacctcgaaggggattcagtcggcgcgggcgtatttccccgcgacccgttcagcggcgtaggtcgggatccacccgacccgtcttgaaacacggaccaaggagtctaacatgtgtgcgagtcaggcgaaatgaaagtgacgggactttgagtaccaagagcagacatgttgggacccgaaagatggtgaactatgcctggccaggacgaagccagaggaaactctggtggaggtccgtagcgattctgacgtgcaaatcgatcgtcggagctgggtataggggcgaaagactaatcgaaccatctagtagctggttccctccgaagtttccctcaggatagctggtgctcgagtttcatccggtaaagcgaatgattagaggtcttggggacgaaacgtcctcaacctattctcaaactttaaatgggtgagaggtcggcttgcttgatgaaggagtacctagtgggccatttttggtaagcagaactggcgctgtgggatgaaccaaacgagttaaggggcctaagacgctcatcagatcccaaaaggtgttggttgctatagacagcaggacggtggccatggaagtcggaatccgctaaggagtgtgtaacaactcacctgccgaagcaactagccctgaaaatggatggcgctcaagcgtccgatactcgaccggacgagtaggaggggcagcggtggcgtagaaggggcgcgagccggtctggagccgccggtgcagatcttggtggtagtagcaaatactcgagcgagaccttgagggctgaagtggagaagggttccatgtgaacatcagttgaacatggtgcagtcgatcctaagggagaaatccgccggcgaaagggaatccggttcttattccggaacctccggagctggcgacaggagaacctgctgctgccggccgcggtccagggaagagttttcttttctttggccctggaagcttgcaaggcgagagggcccgtagagcgtcgcaggtttgcggcgtcctgagtacggtccctgaagcagcgggggaaattttcgggggagcccgtacccatatccgcagcaggtctccaaggtgaatagcctctagtgtagaataatgtaggtaaggaagtcggcagatccgtaacttcgggaaaaggattggctctgagggggcatgtggagctaacttcggctggccgactcagaactggcacggactaggggaatccgactgtctaattaaaacaaagcattgcgatggccggtgttgacgcaatgtgatttctgcccagtgctctgaatgtcaaagtgaagaaattcaaccaagcgcgggtaaacggcgggagtaactatgactctcttaaggtagccaaatgcctcgtcatctaattagtgacgcgcatgaatggattaacgagattcccactgtccctatctactatctagtgaacccacaggcaggggaacgggcctgcacagcgggaaagaagacctctagtctggagacatgagaggtgtagcataagtgggagcgacagtgaaataccactactttcatcgtttctttacttactcggtttctaggatccggaggacattatcaggcggggagtttgactggggcggtacatctgtcaaataacgcaggtgtcctaaggccagctcagcgaggacagaaacctcgcgtagagcaaaagggcaaatgctggcttgatgattttcagtacgaatacggaccgcgaaagcgtggcctatcgatccttttggagttttaagcaagaggtgtcagaaaagttaccacagggataactggcttgtggcggccaagcgttcatagcgacgtcgctttttgatccttcgatgtcggctct
>Stylochus_zebra
aaaagaaactaacaaggattcctctagtaacggcgagcgaacgaggaaaagcccagcaccgaatcctgtaccgaggaaatgtggtgtttaggccgtgctttcctcaagtcccttgattgtggccagagagggtgtaaggcccgtggagcgtccttagagtcgggttgtttgggaatgcagccctaagcgggtggtaaactccatccaaggctaaatactagcacgagtccgatagcgaagaagtaccgcgagggaaagttgaaaagaactttgaagagagagttcaagagtacgtgaaaccgctgagaggcaaactggtggagctgaaatgggaattcagccgatgatggtgcactttcccacgaccaggtcagtggttgaagtaggagtccacctgacccgtcttgaaacacggaccaaggagtctaacatgtgcgcgagtcaggcgcagtgaaagtgacggcccgtggcggagcaagagcgtacacgttgggacccgaaagatggtgaactatgcttgcgcaggtcgaagccagaggaaactctggtggaggaccgtagcgattctgacgtgcaaatcgatcgtcaaacgtgagtataggggcgaaagactaatcgaaccatctagtagctggttccctccgaagtttccctcaggatagctggcactcgagttttatccggtaaagcgaatgattagaggtattgggacgaaactgctctcaacctattctcaaactttaaatgggtaagatgcccgctcgcttaatggaggagtgcccagtgggccatttttggtaagcagaactggcgctgtgggatgaaccaaacgggttaaggcgcctaagacgctcatcagataccaaaaggtgttggtcgatacagacagcaggacggtggccatggaagtcggaatccgctaaggagtgtgtaacaactcacctgccgaatcaaccagccctgaaaatggagggcgctggagcgtcctataccgaaccagttgagtaggaggggccgtggtggcttagaagcggcgtgaggccgggtcgagccgccggtgcagatcttggtggtagtagcaaatattcaagtgagaccttgaagactgaagtggagaagggttccatgtgaacagcagttgaacatgggtcaggcggtcctaaggggtaactccgtaagcgaaagggaatcgggttaacattcccgaccctggggaggcggtaacgcaaaaactcagagacgtcggcgggtactccaggaagagttctcttttcttaccccctggaatcttgtccggagataggggccgtaaagcaccgcgggtttgcggtgtccggtgcgcgacccttgaaaatctgagggagattttcttgccaggccgtacccatatccgcagcaggtctccaaggtgaacagcctctagtgtggaacaatgtaggtaaggaagtcggcagatccgtaacttcgggaaaaggattggctctgagggggctggtcgggctatgttcatctcgccaactcagaactggcacggaccagaggaatccgactgtctaattaaaacaaagcattatgatggccggtgttgacataatgtgatttctgctcagtgctctgaatgtcaaagtgaagagattcatccaagcgcgggtaaacagcgggagtaactatgactctcttaaggtagccaaatgcctcgtcatctaattagtgacgcgcatgaatggattaacgagattcctactgtccctatctactatctagcgaaaccacagccaagggaacgggcttgatcagcgggaaagaagacctctagtccggagacatgagaggtgtagcataggtgggagcgcaattgaaataccactacttttatcgtttctttacttattcagtttctgggaccccgaagacagtgtcaggcggggagtttgactggggcggtacatctgtcaaataacgcaggtgtcccaaggtgagctcagcgaggacggaaacctcgcgtagagtaaaagggcaaaagctcacttgatgattttcagtacgaatacaaaccgtgaaagcgtggcctatcgatccttttggagtttgaagcaagaggtgtcagaaaagttaccacagggataactggcttgtggcggcatagcgttcatagcgacgtcgctttttgatccttcgatgtcggctct
>Trichinella_spiralis
aaaagaaacgaaaacgaattctccaagtagcggcgagcgaaacgagaaaagtccaacaccgaagtcggcgagccaacagtgtggtgttaaaggtgtcgttgtcgtaggctccttgattggggccagagcgggtgcaggacccataacgtcctaatcgagtcgggttgcttgagactgcagcccaaagcgggtggtaaatctcacccaagactaaatattcgtacgagaccgatagcgaacaagtaccgcgagggaaagttgaaaagaactctgaagagagagttcaacaggacgtgaaaccgttgacaggcaaacggatggagctgacggtgcaattttgacggcgaaggtgcacttttgcgcaaatgtatcggtggcgaatgttagctcccatccgacccgtcttgaaacacggaccaaggagttcagtaggcacgcgagtcaggcgaaatgaaagtgtggtgccgtgtcggtttcggagcgtgcacactggtacccgaaagatggtgaactatgcttgagcagaatgaagccagaggaaactctggtggaagttcgtagcggtgttgacgtgcaaatcactcgtctgacttgagtgtaggggcgaaagactaatcgaaccatctagttgctggttccttccgaagtttccctcaggatagctggcatttgaattttatccggtagagcgaatgattagaggtgttgggaacgcaatgttctcagcctattctcaaacttcgaatgggtaagcaaggcgtttgctttgtgaaaaaatgcctagtgggccaattttggtaagcagaactggcgatgtggaatgaaccaaaagggttaaggtgccagaggcgctcatgaaataccaaaaggtgttggtcgatatagacagcaggacggtggccatggaagttggaatccgccaaggagtgtgtaacaactcacctgccgaatcgactagccctgaaaatggatagcgtttgagctccccatacctgaccggacgggtaggaagggcgacagtggctttgaagaagcgtgagctcgctcggagccgctggtgcagatcttggtggtagtagcaaatattcaagtgagaccttgaaggctgaagtggagcaaggttccatgtgaacagcagttggacatgggtcagtcgatcctaagggcgaaagcttgtttcgaaagggaatccggttgatattccggaaccgagggaggcggtaacgcaagaactcggaaataccgtcgtgagtttcgaaaagagttttcttttctcattccctggaaccttgtccggagatagggaccataaaacgccgacttttcacggtgttcggagcgcggtacgtgaaaatccgagcgacaatctcgtacttggtcgtactgatatccgcagcaggtctccaaggtgaatagcctctggcgtagaataatgtaggtaaggaagtcggcagatccgtaacttcggaacaaggattggctctaagggggcaggtgcagctgcgttcggtcggccaacttagaactggcacggacacaaggaatctgactgtataattaaaacaaagcattgcgatggccggtgatgacgcaatgtgatttctgcccagtgctctgaatgtcaaagtgaagaaattcaatcaagcgcgggtaaacggcgggagtaactatgactctcttaaggtagccaaatgcctcgtcatctaattagtgacgcgtatgaatggatcaacaagattccttctgtccctatctactatctagcgaaaccacagccaagggaacgggcttgatcagcgggaaagaagacctctagtctggagacatgaaaggtgtagcataggtgggagcgccaatgaaataccactactttgatcgtttctttacttattcggttgttgggattcgggaaacagtgtcagacggggagtttgactggggcggtacatctgttaaataacgcaggtgtcctaaggtaagctcagcgaggacagaaacctcgcctagagtaaacgggcacaagcttacttgatgatttccagtacgaatagaaaccgcgaaagcgtggcctatcgatccttttgagatttcatgcaagaggtgtcagaaaagttaccacagggataactggcttgtggcagccaagcgtccatagcgacgttgctttttgatccttcgatgtcggctct
>Triops_longicaudatus
aaaagaaactaaaaaggattcccttagtagcggcgagcgaacagggataagcccagcactgaacctcgtgtctgaggaatgtagtgttcaggagagaggtggtccaagtcccatgatcggggccgcagagggtgtcaggcccgtagtgtctcctaagagtcgggttgcttgagagtgcagccctaagcgggaggtaaactccttctaaggctaaataccgccacgagaccgatagcaaacaagtaccgcgagggaaagttgaaaagaactttgaagagagagttcaagagtgcgtgaaaccgttcaggggtaaacgggtgggccctcgaagggcatctactctacgaggtggtacgcttgcgcaaccggctccgcggagtaggtcgggtcccacccgacccgtcttgaaacacggaccaaggagtctaacatgtgcgcgagtcaggcgcaatgaaagtaacggggcgtgacgcacctagagcgtacacgttgggacccgaaagatggtgacctatgcctggccaggacgaagccaggggaaaccctggtggaggtccgcagcgattctgacgtgcaaatcgatcgtcggagttgggtataggggcgaaagactaatcgaaccatctagtagctggttccccccgaagtttccctcaggatagctggtgctcgagtttcatccggtaaagcgaatgattagaggccttggggtcgaaacgacctcaacctattctcaaactttcaatgggtgagaagcccgcttgcctaacgaaggagcgcccagtgggccatttttggtaagcagaactggcgctgtgggatgaaccaaacgggttaaggcgcccaacgcacattccggaacccaaaaggagttggttgctaaagacagcaggacggtggccatggaggtcggaacccgctcaggagtgtgtaacaactcacctgccgaagcaactagcccttaaaatgggaggcgctatagcgtcctataccagaccgggtgagtagggggggccgcggtggcgtagaaggggcgtgagcctgcctggagccgccggtgcagatcttggtggtagtagcaaatactccagagagacctggaggactgacgtggagaagggtttcatgtgaacagtggttgaacatgagtcagtcggtcctaagggtgaaatccggcggcgaaagggaatccggttctaattccggaacccggggatatggtaacatgacgacccggagaagctggcggggaccccgggaagagttttcttttctgagaccctggaatttcgtggagcgatagggtccgaagagcgccgcaggtctgcggcgtccgtgggtcggcccttgaaaatccgggggagactttccaaccggaccgtaccgatatccgcatcaggtctccaaggtgaacagcctctagtgtagatgaatgtaggtaaggaaatcggcagatccgtaacctcgggataaggattggctctgagggaggagggggagcagtactcggctgcccaactcagaactggcacgatccaggggaatccgactgtctaattaaaacaaagcattgcgatggccggtggtgacgcaatgtgatttctgcccagtgctctgaatgtcaaagtgaagaaattcaacgaagcgcgggtaaacggcgggagtaactatgactctcttaaggtagccaaatgcctcgtcatctaattagtgacgcgcacgaatggattaacgagattcccactgtccctacctactatctagcgaacccactgccaggggaacgggcctggtcagcgggaaagaagrcctctagttcggtgacatgagaggtgtagcataagtgggagcgacaatgaaataccactactttcatggtcgcttcacttactcggtttctcggatccggaggacagtgccggatggggagtttgactggggcggtacatctgtcaaataacgcaggtgtcctaaggccagctcagggaggacagaaacctcccgtagagcaaaagggcaaatgctggcttgatgattttcagtatgaatacggactgcgaaagcacggcctatcgatccttttggagttttaagcaagaggtgtcagaaaagttaccacagggataactggcttgtggcggccaagcgttcatagcgacgtcgctttttgatccttcgatgtcggctct
>Urechis_caupo
aaaagaaactaacaaggattcccccagtaacggcgagtgaagtgggaggggcccagcaccgaatccctcgcccgggaactgtggtgtttgggacgtgctctgtccaggttccttgatagggaccagagagggtgtcaggcccgtggggcgtccttcgagtcgggttgtttgggaatgcagcccaaatatggtggtaaactccatctaaggctaaatacggtcgcgagtccgatagcggacaagtaccgtgagggaaagttgaaaagaactttgaagagagagttcaagagtacgtgaaaccgttgagaggtaaacggatgggaccgcatgcggaattcaaccggcgggggcgcatttttccacgaccgggtcagtggcttcggtcggacctcatccgacccgtcttgaaacacggaccaaggagtctaacatgtgcgcgagtcaggcgcaatgaaggtgatggcccgtggcggagcaagagcgtacacgttgggacccgaaagatggtgaactatgcctgagtaggacgaagccagaggaaactctggtggaggtccgtagcgattctgacgtgcaaatcgatcgtcaaacctgggtataggggcgaaagactaatcgaaccatctagtagctggttccctctgaagtttccctcaggatagctggcactggagttttatccggtaaagcgaatgattagaggccttggggacgaaacgtcctcaacctattctcaaactttaaatgggtaagaagtccgctcgctcaatggagaagggccaagtgggccatttttggtaagcagaactggcgctgtgggatgaaccaaacgggttaaggcgcctaagacgctcatgagataccaaaaggtgttggttgatatagacagcaggacggtggccatggaagtcggaattcgctaaggagtgtgtaacaactcacctgccgaatcaactagccctgaaaatggatggcgctggagcgtcctataccgctccgctcgagtaagaggggctgcggtggctttgaaacggcgtgagcccgggtggagccgccggtgcagatcttggtggtagtagcaaatattcaaacgagactttgaagactgaagtggagaagggttccatgtgaacagcagttgaacatgggtcagtcgaccctaagggaaaactccgttatcgaaagggaatcgggttaatattcccgaacctggggaggcggcaacgcaaaaaccaggagacgtcggcgggagtcccgggaagagttctcttttcttactccctggaatcttgaccggagatagggaccgtaaagcaccgcgcttccgcggtgtccggtgcacggcccttgaaaatcctggggagattttcgtgccgggccgtacccatatccgcagcaggtctccaaggtgaacagcctctagtgtagaacaatgtaggtaaggaagtcggcagatccgtaacttcgggaaaaggattggctctaagggggttggtggagctgcgttcggccggccgacttagaactggtacggaccaggggaatccgactgtctaattaaaacaaagcattgcgatggccggtgttgacgcaatgtgatttctgcccagtgctctgaatgtcaaagtgaagaaattcaatcaagcgcgggtaaacggcgggagtaactatgactctcttaaggtagccaaatgcctcgtcatctaattagtgacgcgcatgaatggattaacgagattcccactgtccctatctactatctagcgaaaccacagccaagggaacgggcttgattagcgggaaagaagacctctagtctggagacatgagaggtgtagcataagtgggagcgagcgtgaaataccactacttttatcgtttttttacttattcagtttctgggatccggaagaccgtgtcaggttgggagtttgactggggcggtacatctgtcaaataacgcaggtgtcctaaggttagctcagcgaggacggaaacctcgcgtagagcaaaagggcaaaagctaacttgatgattttcagtacgaatacagaccgtgaaagcgtggcctatcgatccttttggagttttaagcaagaggtgtcagaaaagttaccacagggataactggcttgtggcagccaagcgttcatagcgacgttgctttttgatccttcgatgtcggctct
>Vespula_pensylvanica
aaaagaaactaaccaggatttccttagtagctgcgagcgaagaggaaatagcccagcactgaatcccccggtagggaaatgtagtgttcgggaggatccgcgtccaagtcccttgaatggggccgtagagggtgccaggcccgtagcgtctccttagagtcgggttgcttgagagtgcagctctaagtgggtggtaaactccatctaaggctaaatatgaccacgagaccgatagcgaacaagtaccgtgagggaaagttgaaaagaactttgaagagagagttcaagagtacgtgaaaccgttcaggggtaaacctgaggaacccgaaagaagattcagcggagtgacgtgcacttctccgcgacccggtctgcgacgtgctttggtactctcaggacccgtcttgaaacacggaccaaggagtctaacatgtgcgcgagtcaggcgtaatgaaagtgacggggcgtggcgcacccagagcgtacacgttgggacccgaaagatggtgaactatgcctggtcaggacgaagtcaggggaaaccctgatggaggtccgtagcgattctgacgtgcaaatcgatcgtcggaactgggtataggggcgaaagactaatcgaaccatctagtagctggttccctccgaagtttccctcaggatagctggcactcgagtctcatctggtaaagcgaatgattagaggccttggggccgaaacgacctcaacctattctcaaactttaaatgggtgagatctctgcttgcttgatgaaggagtgccaagtgggccaattttggtaagcagaactggcgctgtgggatgaaccaaacgagttaaggcgcctaagacgcttatgggataccaaaaggcgttggttgcttaagacagcaggacggtggccatggaagttggaatccgctaaggagtgtgtaacaactcacctgccgaagcaactagccctgaaaatggatggcgctgaagcgtcctatactctgccggacgagtaggaggggcggcggtggcgcagaaggggcgtgagcctgcctggagccgccggtgcagatcttggtggtagtagcaaatactccagcgaggcctggaggactgacgtggagaagggtttcgtgtgaacagccgttgcacacgagtcagtcgatcctaagggagaaatcctatggcgaaagggaatccggttcctattccggaacccggggaaggggtaacccaaagacctggagacgccgtcgggagatccgggaagagttttcttttctgagttcctggaaactagcagggagatagggtgcgaagagcaccgcagttcggcggtgtccggatctcggaccttgaaaatccaggagagggtgtcgcgccggttcgtacccatatccgcagcaggtctccaaggtaaagagcctctagtgtagactaatgtaggtaaggaagtcggcagatccgtaacttcggaataaggattggctctgaggggggtggcggagctgcgttcggccgcccagctcagaactggcacggactaggggaatccgactgtctaattaaaacaaagcattgcgatggccggtgttgacgcaatgtgatttctgcccagtgctctgaatgtcaacgtgaagaaattcaagcaagcgcgggtaaacggcgggagtaactatgactctcttaaggtagccaaatgcctcgtcatctaattagtgacgcgcatgaatggattaacgagattccctctgtccctatctactttctagcgaaaccactgccaagggaacgggcttgattagcgggaaagaagacctctagtctggagacatgagaggtgtagcataagtgggagcgccggtgaaataccactactttcatcgtttctttacttactcggtttctaggatccggaggacactgccaggcggggagtttgactggggcggtacatctgtcaaataacgcaggtgtcctaaggccagctcagcgaggacagaaacctcgcgtagagcaaaagggcaaaagctggcttgatgatgttcagtacgcatagagactgcgaaagcacggcctatcgatccttttggagttttcagcaagaggtgtcagaaaagttaccacagggataactggcttgtggcggccaagcgttcatagcgacgtcgctttttgatccttcgatgtcggctct
>Xiphinema_rivesi
aaaagaaattaacgaagatttccttagtaacggcgagtgaaaaggaaatagtccagcgccgaatccctcggccgggaactgtggcgtgaaggagagcctattcggaagctcctcgaacgggatcgaagcgggtgcgaggcccgtaccgcctccgtagagtcgggttacttgagagtgtagcccaaagcggaaggtaaaccccttctaaggctaaatacgaccgcgagaccgatagcgaacaagtaccgcgagggaaagttgaaaagaactttgaagagagagttcaaaagggcgtgaaaccgcttagaagaaaacggacggaaccgtctgacggaatcagtcgtaaaaggcgcatttctccgcgaccgagtccgcggcgcgagtcggcacccgtccgacccgtcttgaaacacggaccaaggagtctaacgtacgcgcgagttaagcgcaataaaagtaacgtcccgtggcggagattgagcgcatacgttgggacccgaaagatggtgaactatgcctgagcagagcgaagccagaggaaactctggtggaggttcgtagcggttctgacgtgcaaatcgatcgtcagacttgggtataggggcgaaagactaatcgaaccatctagtagctggttccccctgaagtttccctcaggatagctgatactcgagttttatccggtaaagcgaatgattagaggaattggggacgaaatgacctcaacctattctcaaactttaaatgggtaagaagtcgacttgctcgacgaaggagtatcaagtgggccatttttggtaagcagaactggcgctgcgggatgaaccgaacgaggtaaggcgccggaaacgctcataagagcccaaaaggtgttagttgatatagacagcaggacggtggccatggaagtcggaacccgctaaggagtgtgtaacaactcacctgccgaatcaactagccctgaaaatggatggcgctcgagcgtcccatactcgcccgagcgagtaaggggggccacggtagcgtcgaaggtccgtagggtcgactggagctaccggtgcagatcttggtggtagtagcaaatattcaagtgagaccttgaagactgaagtggagaagggttccatgtgaacagcagttgcacatgggtcagtcggccctaagggcgaacgcctttatcgaaagggaatccggttaatattccggaaccgggggaggcggtaacgcgaaagctcgaagacacctactagagttccgaggagagttttcttttctgacttcctggaacctcgtccggagatatggaccgcaaaacgtcgcggctctgcggcgttcggagcgaggtccttgaaaattcgagcgaaaatctctcgcccgttcgtacccatatccgcagcaggtctccaaggtgaatagcctctagtgtagaataatgtaggtaaggaagtcggcagatccgtaacttcgggaaaaggattggctctaagggggtcggtggagctacgttcgtccagccaacttagaactggcacggactcggggaatccgactgtctaattaaaacatagcattgcgatggccggtgttgacgcaatgtgatttctgcccagtgctctgaatgtcaaagtgaagaaattcaatcaagcgcgggtaaacggcgggagtaactatgactctcttaaggtagccaaatgcctcgtcatctaactagtgacgcgcatgaatggatcatcgagattcccactgtccctatctactatctagcgaaaccacagccaagggaacgggcttgaacagcgggaaagaagacctctagtcaggggacatgagaggcgtagcataagtgggagcgtcagtgaaataccactactttcatcgtctcttttcttattcggtttctgggattcggaagacagtgactggcggggagtttgactggggcggtacatctgtcaaataacgcaggtgtcctaaggcgagctcagcgaggacagaaacctcgcgtagagtaaaagggcaaaagctcgtttgatgattttcagtacgaatacagaccgcgaaagcgaggcctatcgatccttttggggtttcaagcaagaggtgtcagaaaagttaccacagggataactggcttgtggcagccaagcgtccatagcgacgttgctttttgatccttcgatgtcggctct
>Zootermopsis_angusticollis
aaaagaaactaacaaggattcccccagtagctgcgagcgaacagggaagagcccagcacggaatcccgcgcgggggagatgtcgtgtgtgggaggtcccacgtccaagtctcttgaatggggccgcagagggtgccaggcccgtaggatctcctcagagtcgtgttccttgagagtggagcactaagagggtggtaaactccatctaaggctaaatatgaccacgagaccgatagcgaacaagtaccgtgagggaaagttgaaaagaactttgaagagagagttcaatagtacgtgaaaccgttcaggggtaaacgggagagacccggaagaagattcagccgcgaggggtgcatttcctcgggacccggtctccggcgagcttcggtgctctcccgacccgtcttgaaacacggaccaaggagtctaacatgtgcgcgagtcaggcgcagtgaaagcgtcggggcgcggcgcacccggagcgcacacgttgggacccgaaagatggtgaactatgcccggccaggacgaagtcaggggaaaccctgatggaggtccgcagcgattctgacgtgcaaatcgatcgtcagagctgggtataggggcgaaagactaatcgaaccatctagtagctggttccctccgaagtttccctcaggatagctggcgccgaagtctcatccggtaaagcgaatgattagaggccttggggccgaaacgacctcaacctattctcaaactttaaatgggtgagatctccgcttgcttgacgaagtggtgccaagtgggccaattttggtaagcagaactggcgctgtgggatgaaccaaacgggttaaggcgcctaaggagctcatgggagaccaaaaggcgttggttgcttaagacagcaggacggtggccatggaagtcggaatccgctaaggagtgtgtaacaactcacctgccgaagcaactagccctgaaaatggatggcgctaaagctccctatacccggccgggcgagtaggaggggcggcggtggcgcggaaggggcgcgagcccgcctggagccgccggtgcagatcttggtggtagtagcaaatactcaagcgaggccttgagggctgatgcggagaagggtttcgtgtgaacagccgttgcacacgagtcagtcgatcctaagggagaaatccgatggcgaaagggaatccggttcctattccggaacccggggaaggggtaacccaaagacccggagacgccgtcgggagacccgggcagagttttctgttctgagttcctggaatctagcagggagatagggtgcgaagagcaccgcagttcggcggtgtccgggtcgcggaccttgaaaatccgggagagggtgtcgcgccggttcgtacccatatccgcagcaggtctccaaggtgaggagcctctagtgtagactaatgtaggtaaggaagtcggcagatccgtaacttcgggataaggattggctctgaggggggtggcggagctgcgttcggccgcccgactcagaactggcacggacttggggaatccgactgtctaattaaaacaaagcattgcgagggccggtgttgacgcaatgtgatttctgcccagtgctctgaatgtcaaagtgaagaaattcaagcaagcgcgggtaaacggcgggagtaactatgactctcttaaggtagccaaatgcctcgtcatctaattagtgacgcgcatgaatggattaacgagattcccactgtccctatctactatctagcgaaaccactgccaagggaacgggcttgatcagcgggaaagaagacctctagtctggagacatgagaggtgtagcataagtgggagcgaaagtgaaataccactactttcatcgtttctttacttactcggtttctcggatccggaggacactgccaggcggggagtttgactggggcggtacatctgtcaaataacgcaggtgtcctaaggccagctcagcgaggacagaaacctcgcgtggagcaaaagggcaaaagctggcttgatgatgttcagtacgcatagggactgcgaaagcacggcctatcgatccttttggagtttccagcaagaggtgtcagaaaagttaccacagggataactggcttgtggcggccaagcgttcatagcgacgtcgctttttgatccttcgatgtcggctct
