# Supplementary material for: Phylogenetic position of Loricifera inferred from nearly complete 18S and 28S rRNA gene sequences
Source: Zoological Lett. 2015 Jun 30;1:18. doi: 10.1186/s40851-015-0017-0 (PMC4657359; doi:10.1186/s40851-015-0017-0)
Supplement: Additional file 7: — Final 18S sequences for 18S (65 OTU) dataset. Aligned 18S sequences of 65 species after the removal of alignment-ambiguous positions and gaps. [file 40851_2015_17_MOESM7_ESM.fas]

>Amphiporus_sp.
tggctcattaatttagatacttggataactgtggtaattctagagctaatacatgcgcttttattagatcagaccaaggataagccgatgccgacgtctttcaaatgtctgccctatcaactcgttggtaggtgagcctaccaggtacgggtaacgggggatcagggttcgatcccggagagggagcatgagaaacggctaccacatccaaggaaggcagcaggcgcgcaaattacccatttagcacgaggaggtagtgacgaaaaataacaatacgggactcgtaattggaatgagtacactctaaacccgttaacgaggatctattggagggcaagtctggtgccagcagccgcgtaattccagctccaatagcgtatattaaagctgtcagttaaaaagctcgtagtcggatttcggttcggcggtgtcttaactgagtggtttactttgaaaaattagagtgttcaaggcaggcgcctgaatgtgcatggaataatggaataggacctcggttctattttgttggtctcggagaggtaatgattaatagggacggacgggggcattcgtattgcggcgttagaggtgaaattcttggatcgtcgcaagacggactactgcgaaagcatttgccaagaatgttttcattgatcaagagcgaaagtcagaggatcgaagacgatcagataccgtcctagttctgaccataaacgatgccaactagcgatccggttgctaagaccgggcagccccgggaaaccaaagtctatgggttccgggggaagtatggttgcaaagctgaaacttaaaggaattgacggaagggcaccaccaggagtggctgcttaatttgactcaacacgggaaactcacccggcccggacaccgtaaggattgacagattgaagctctttcttgattcggtgggtggtggtgcatggccgttcttagttggtggagcgatttgtctggttaattccgataacgaacgagactctagccggctaactagagagggaccagtggagccacgcgagagagcaataacaggtctgtgatgcccttagatgttcggggccgcacgcgcgctacactgaaggcaacgtgtcgaaaggggtaaccgttttcgtgctagggattggggcttgcaattcccccatgaacgaggaattcccagtaagcgcgagtcataagctcgcttgattacgtccctgccctttgtacacacgcccgtcgctactaccgattgaatggtttagtgaggcctcggactg
>Anaspides_tasmaniae
tggctcattaatttggatacttggatacctgtggtaattctagagctaatacatgcgcttttattagatcaaaccaagaatatgctgagaccggcgtctttcaagtgtctgccttatcagctcgattgtaggttagcctacaaggaacgggtaacggggaatcagggttcgattccggagagggagcctgagaaacggctaccacatctaaggaaggcagcaggcacgcaaattacccatccggcccggggaggtagtgacgaaaaataacgatgcgagactcgcaatcggaatgagtacactttaaatcctttaacgaggatctattggagggcaagtctggtgccagcagccgcgtaattccagctccaatagcgtatattaaagttgttggttaaaaagctcgtagttggatctcggttcaccgttgtcttcatcgagtggtttactttgaaaaattagagtgctcagagcaggcgcctggatatgcatggaatgatggaataggaccttggttctattttgttggtttcggaaaggtaatgattaagagggacagacgggggcatcagtattgcgacgctagaggtgaaattcttggaccgtcgcaagactaacaactgcgaaagcatttgccaagaatgtcttcattaatcaagaacgaaagttagaggttcgaaggcgatcagataccgccctagttctaaccataaacgatgctgaccagcgatccggttattatgaccgggcagctccgggaaaccaaagtctttgagttccaggggaagtatggttgcaaagctgaaacttaaaggaattgacggaagggcaccaccaggagtgactgcttaatttgactcaacacgggaacctcaccaggcccggacaccgacaggattgacagactgaagctcttttatgattcggtgggtggtggtgcatggccgttcttagttggtggagcgatttgtctggttaattccgataacgaacgagactctggcctactaactagagagggataagcggagccgcacgagagagcaataacaggtctgtgatgcccttagatgttctgggccgcacgcgcgctacactgaaggcagcgtgccgagaggggtaaccgttttcgtgatagggattggggcttgcaattgtcccatcaacgaggaattcccagtaagcgcaagtcatcagcttgcttgattacgtccctgctctttgtacacacgcccgtcgctactaccgattgaatgatttagtgaggcttcggactg
>Anoplodactylus_portus
tggctcattaatttagatacatggataactgtggtaattctagagctaatacatgcgcttttattagaccaaaccaaggataagccgataccggcgtctttcaaatgtctgccttatcaactcgatggtaggttagcctaccaggaacgggtaacggggaatcagggttcgattccggagagggagcctgagaaacggctaccacatccaaggaaggcagcaggcacgcaaattacccatccggcacggggaggtagtgacgaaaaataacaatacgggactcgtaattggaatgagtacactttaaatcctttaacgaggatctattggagggcaagtctggtgccagcagccgcgtaattccagctccaatagcgtatattaaagttgtcggttaaaaagctcgtagttggatttcggtccaccggtgtctttactgagtggtttactttgaaaaattagagtgctcaaagcaggcgcctgaatatgcatggaatgatggaataggacctcggttctattttgttggtttcgcagaggtaatgattaagagggacagacgggggcattcgtattgcgacgctagaggtgaaattcttggaccgtcgcaagacgaactattgcgaaagcatttgccaagaatgttttcattaatcaagaacgaaagttagaggttcgaaggcgatcagataccgccctagttctaaccataaacgatgccaaccagcgatccggttcctatgaccgggcagctccgggaaaccaaagtctttgggttccgggggaagtatggttgcaaagctgaaacttaaaggaattgacggaagggcaccaccaggagtggctgcttaatttgactcaacacgggaaactcacccggcccggacactggaaggattgacagattgaagctctttcttgattcagtgggtggtggtgcatggccgttcttagttggtggagcgatttgtctggttaattccgataacgaacgagactctggcctgctaaatagagagggacaggcggatccgcacgagagagcaataacaggtctgtgatgcccttagatgtccggggccgcacgcgcgctacactgaaggcagcgtgctgacaagggtaaccgctttcgtgatggggataggggcttgtaattgccccttgaacgaggaattcccagtaagcgcgagtcataagctcgtttgattacgtccctgccctttgtacacacgcccgtcgctactaccgattgaatgatttagtgaggcttcggactt
>Ascaris_lumbricoides
cggctcattcatattgatacgtggataactgtggtaattctagagctaatacatgcgcatctattagattaaaccaagaataagctgataccggcgtctatcaagtgtctgccttatcaactcgatggtagtttagcctaccaggaacgggtaacggagaataagggttcgactccggagagggagcctgagaaacggctaccacatccaaggaaggcagcaggcgcgcaaattacccattcggcatgaggaggtagtgacgaaaaataacgagaccgttctcgttatcggaatgggtacaatttaaacccgttaacgaggatctatgagagggcaagtctggtgccagcagccgcgtaattccagctctcaaagtgtatatcgtcattgccggttaaaaagctcgtagttggatctgggtccgcccgttccttcatcggtcggtttactttgaaaaattagagtgcttcacgcgggcgtctgaatatgcatggaataatagaataggatctcggttctattttgttggtttctgagagataatggttaagagggacggacgggggcattcgtatcgctgcgtgagaggtgaaattcttggaccgtagcgagacgtccgactgcgaatgcatttgccaagaatgtcttcattaatcaagaacgaaagtcagaggttcgaaggcgatcagataccgccctagttctgaccgtaaacgataccaactagcgttccgggtaaaatgcccgggcagctcccggaaacgaaagtctttcggttccgggggaagtatggttgcaaagctgaaacttaaagaaattgacggaagggcaccaccaggagtggctgcttaatttgactcaacacgggaaactcacctggcccggacaccgtgaggattgacagattgaagctctttcttgattcggtggttggtggtgcatggccgttcttagttggtggagtgatttgtctggtttattccgataacgagcgagactctagcctattaaatagagagggacaagcggagccgcatgaaggagcaataacaggtctgtgatgcccttagatgtccagggctgcacgcgcgctacactggaggcagcgtgccgaaagtggtaaccctttccgtgatcgggatcgggaattgcaattatcccttgaacgaggaattcctagtaagtgtgagtcatcagctcacttgattacgtccctgccctttgtacacacgcccgtcgctgcccgggactgagccgtttcgagaaagcggggactg
>Callibaetis_ferrugineus
tggctcattaatttggatactcggataactgtggtaattctagagctaatacgtgcgcagttattagatcaaaccaagaataagctgatgccggcgtccttcgaatgtctgccttatcaactcgatggtaggttcgcctaccaggaacgggtaacggggaatcagggttcgattccggagagggagcctgagaaacggctaccacatccaaggaaggcagcaggcgcgcaaattacccatccggcacggggaggtagtgacgaaaaataacgatacgggactcgtaatcggaatgagaacactttaaatcttttaacgagtacctaatggagggcaagtctggtgccagcagccgcgtaattccagctccattggcgtatattaaagttgtcggttaaaaagctcgtagttggatctgggttcgccgctgtcttaaccgggtggtttactttgacaaatttgagtgctcaaagcaggcgcctgaaaatgcatggaataatggaatagggcctcggttctattttgttggcttctgagaggtaatgattaatagggacagacgggggcattcgtattgcgacgttagaggtgaaattcttggatcgtcgcaagacgaacggatgcgaaagcgtttgccaagaatgttttcgctaatcaagaacgaaagttagaggttcgaaggcgatcagataccgccctagttctaaccataaacgatgccagccagcgatgcggttcctatgaccgcgcagctccgggaaaccaaagcttttgggttccgggggaagtatggttgcaaagctgaaacttaaaggaattgacggaagggcaccaccaggagtggctgcttaatttgactcaacacgggaacctcaccaggcccggacatcggaaggattgacagattgaagctctttcttgattcgatgggtggtggtgcatggccgttcttagttggtggagcgatttgtctggttaattccgataacgaacgagactctaacctgctaaatagagagggacaggcggagccgcacgagagagcaataacaggtctgtgatgcccttagatgttctgggccgcacgcgcgctacactgaaggcagcgtgccgagaggggtaaccgctttcgtgcttgggattggggcttgcaattgccccatgaacgaggaattcccagtaagcgcgagtcataagctcgcttgattacgtccctgccctttgtacacacgcccgtcgctactaccgattgaatgatttagtgaggcttcggactg
>Callipallene_sp.
tggctcattaatttagatacatggataactgtggtaattctagagctaatacatgcgcttttattagaccaaaccaaggataagccgataccggcgtctttcaaatgtctgccttatcaactcgatggtaggttagcctaccaggaacgggtaacggggaatcagggttcgattccggagagggagcctgagaaacggctaccacatccaaggaaggcagcaggcacgcaaattacccatccggcacggggaggtagtgacgaaaaataacaatacgggactcgtaattggaatgagtacactttaaatcctttaacgaggatctattggagggcaagtctggtgccagcagccgcgtaattccagctccaatagcgtatattaaagttgtcggttaaaaagctcgtagttggatttcggtccaccggtgtcttcgttgagtggtttactttgaaaaattagagtgctcaaagcaggcgcctgaatatgcatggaatgatggaataggacctcggttctattttgttggtttcgcagaggtaatgattaagagggacagacgggggcattcgtattgcgacgctagaggtgaaattcttggaccgtcgcaagacgaactattgcgaaagcatttgccaagaatgttttcattaatcaagaacgaaagttagaggttcgaaggcgatcagataccgccctagttctaaccataaacgatgccaaccagcgatccggttactatgaccgggcagctccgggaaaccaaagtctttgggttccgggggaagtatggttgcaaagctgaaacttaaaggaattgacggaagggcaccaccaggagtggctgcttaatttgactcaacacgggaaactcacccggcccggacactggaaggattgacagattgaagctctttcttgattcagtgggtggtggtgcatggccgttcttagttggtggagcgatttgtctggttaattccgataacgaacgagactctggcctgctaaatagagagggacaggcggatccgcacgagagagcaataacaggtctgtgatgcccttagatgtccggggccgcacgcgcgctacactgaaggcagcgtgccgaaaggggtaaccgctttcgtgatggggataggggcttgtaattgccccttgaacgaggaattcccagtaagcacgagtcatcagctcgtttgattacgtccctgccctttgtacacacgcccgtcgctactaccgattgaatgatttagtgaggcttcggaccg
>Calocheiridius_cf._termitophilus
tggctcattaatttagatacttggataactgtggtaattctagagctaatacatgcgcttttattagaccagaccggggataagcggataccggcgtctttcaagtgtctgccttatcaactcgatggtaggttagcctaccaggaacgggtaacggggaatcagggttcggttccggagagggagcctgagaaacggctaccacatccaaggaaggcagcaggcgcgcaaattacccatccggcacggggaggtagtgacgaaaaataacaatacgggactcgtaattggaatgagtacactctaaaccctttaacgaggatctattggagggcaagtctggtgccagcagccgcgtaattccagctccaatagcgtatattaaagttgtcggttaaaaagctcgtagttggatctcgatgcgtcgttgcctttaaaagctgctttactttgaaaaattagagtgctcaaagcaggcgcctggatatgcatggaataatggaataggacctcggttctgttttgttggttttggagaggtaatgattaagagggacggacgggggcatccgtattgcggcgctagaggtgaaattcttggaccgccgcaagacgaactactgcgaaagcatttgccaagaatgttttcattaatcaagaacgaaagttagaggttcgaaggcgatcagataccgccctagttctaaccataaacgatgccaaccagcgatccggttcttccgaccgggcagctccgggaaaccaaagtttttgggttccgggggaagtatggttgcaaagctgaaacttaaaggaattgacggaagggcaccaccaggagtggctgcttaatttgactcaacacgggaaacttacccggcccggacaccggaaggattgacagattaaagctctttcttgattcggtgggtggtggtgcatggccgttcttagttggtggagcgatttgtctggttaattccgataacgaacgagactctagcctactaaatagagagggacgggcggagccgcacgaaagagcaataacaggtctgtgatgcccttagatgtccggggccgcacgcgcgctacactgaaggcaacgtgccgagaggggtaaccggtttcgtgctagggataggggattgtaattccccctcgaacgaggaattcccagtaagcgcgagtcatcagctcgcttgattacgtccctgccctttgtacacacgcccgtcgctactaccgattgaatgatttagtgaggcttcggacga
>Campyloderes_cf._vanhoeffeni
tggctcattaattttgatacatggataactgtggcaattctagagctaatacatgagcatttgtcagaccaaaccaatggcaagctgactccggcgtctttcgaatgtctgccttatcaactcgatggtaggttagcctaccaggtacgggtaacggggaatcagggtttgattccggagagggagcctgagaaacggctaccacatccaaggaaggcagcaggcacgcaaattacccatccggcacggggaggtagtgacaagaaataacaatacaggactcgtaattggaatgagtacactttaaatcctttaacgaggaactattggagggcaagtctggtgccagcagccgcgtaattccagctccaatagcgtatattaaagttgccagttaaaaagctcgtagttggatctgggtccatcggtgtcttgactgagtggtttactttgaaaaattagagtgttcaaagcaggcgcctgaatatgcatggaataatggaacatgacctcggttctattttattggttccggagaggtaatgattaagagggactgccgggggcatccgtattgctgcgttagaggtgaaattcttggatcgcagcaagacgaactactgcgaaagcatttgccaagaatgtcttcattaatcaagaacgaaagtcggaggttcgaaggcgatcagataccgccctagttccgaccataaactataccagctgacaatccggttactatgaccgggcagccctgtgaaaggaaagtcttagggttccggggggagtatggttgcaaagctcgaacttaaaggaattgacggaagggcaccaccaggagtggctgcttaatttgactcaacacgggaaactcacccggtccggacactgtaaggattgacagattgaagctctttcttgattcagtggttggtggtgcatggccgttcttagttggtggagtgatttgtctggttaattccgataacgaacgagactctggcctactaaatagaggggaacaagcggagccgcgcgagagagcaataacaggtctgtgatgcccttagatgttcggggccgcacgcgcgctacactgaagtcagcgtgccgtcaggggtaaccaatttcgtgctagggattgccacttgcaactttggcatgaacgaggaattcccagtaagcgcgagtcataagctcgcttgattacgtccctgccctttgtacacacgcccgtcgctactacagattgaatgatttagtgaggctttggattg
>Centroderes_spinosus
tggctcattaatttggatacatggataactgtggcaattctagagctaatacatgggcacttgccagatcaaaccaatggcaagcagacaccggcgtccttcgagcgtctgccttatcaactcgatggtagggtagcctaccaggaacgggtaacggagaatcagggtttgattccggagagggagcctgagaaacggctaccacatctaaggaaggcagcaggcacgcaaattacccatccggctcggggaggtagtgacgagaaataacaatacaggactcgtaattggaatgagtacactttaaatcctttaacgaggatctattggagggcaagtctggtgccagcagccgcgtaattccagctccaatagcgtatattaaagttgccagttaaaaagctcgtagttggatctgggtccgccggtgtcttaactgagtgctttactttgaaaaattagagtgttcaaagcaggcgcctgtatatgcatggaataatggaagacgacttcgggtctattttgttggttccggagaggtaatgattaacagggactgtcgggggcatccgtactgctgcgttagaggtgaaattcttggatcgcagcaagacgaactactgcgaaagcatttgccaagaatgttttcattaatcaagaacgaaagtcggaggttcgaaggcgatcagataccgccctagttccgaccataaacgatgtcgactgacaatctggtttctatgaccaggcagcctcgggaaaccaaagtgtttaggttccggggagagtatggttgcaaagctggaatttaaaggaattgacggaagggcaccaccaggagtggctgcttaatttgactcaacacgggaaactcacttggtccagacaccgtaaggattgacagattgaagctctttcttgattcggtggttggtggtgcatggccgttcttagttggtggagtgatttgtctggttaattccgataacgaacgagactctagcctactaaatagagagggacacgtcgagcggcatgagagagcaataacaggtctgtgatgcccttagatgtccagggccgcacgcgcgctacaatgacgtcaacgtgccgttaggggtaacgctggtcgtgctagggatagggaattgcaattctcccttgaacgaggaattcccagtaagcgcgagtcatcagctcgcctgacttcgtccctgccctttgtacacacgcccgtcgctactacagattgaataatttagtgaggcctcggactg
>Cherokia_georgiana
tggctcattaatttagactcttggataactgtggtaattctagagctaatacatgcgcttttattagaccagaccaaggataagcggatgccggcgtctttcaaatgtctgccttatcaactcgatggtaggttagcctaccaggaacgggtgacggggaatcagggttcgattccggagagggagcctgagaaacggctaccacatccaaggaaggcagcaggcacgcaaattacccatccagtacggggaggtagtgacgaaaaataacaatgcgggactcgtaattggaatgagtccactttaaatcctttaacgaggacctattggagggcaagtctggtgccagcagccgcgtaattccagctccaatagcgtatactaaagttgtcggttaaaaagctcgtagttggatgtcggtccacctatgtctttgccgggtggtttactttgaaaaattagagtgctctaagcaggtgcctgaataagcatggaataatggaataggacctcggttctattttgttggtttcggagaggtaatgattaatagggacagacgggggcattcgtattgcggcgctagaggtgaaattcttggaccgtcgcaagacgaactagtgcgaaagcatttgccaagaatgttttcattaatcaagaacgaaagttagaggttcgaaggcgatcagataccgccctagttctaaccataaacgatgccaaccagcgatccggttcctatgaccgggcagctccgggaaaccaaagtgtttgggttccgggggaagtatggttgcaaagctgaaacttaaaggaattgacggaagggcaccaccaggagtggctgcttaatttgactcaacacgggaaactcacccggcccggacactggaaggattgacagattgaagctctttcttgattcagtgggtggtggtgcatggccgttcttagttggtggagcgatttgtctggttaattccgataacgaacgagactctagcctattaaatagagagggacaagcggagccgcacgaaagagcaataacaggtctgtgatgcccttagatgtccggggccgcacgcgcgctacactgaaggcagcgtgccggaaggggtaaccgctttcgtgatagggactggggcttggaattggcccacaaacgaggaattcccagtaagcgctagtcataagctagcttgattacgtccctgccctttgtacacacgcccgtcgctactaccgattgaatgatttagtgaggcttcggactg
>Chordodes_morgani
tggctcattaatttagatacatggataactgtggtaattctagagctaatacatgcgcttttattagaacaaaactaggataagccgataccggcgtctttcaaatgtctgccttatcaactcgatggtaggttagcctaccaggaacgggtaacggagaatcagggttcgattccggagagggagcctgagaaacggctaccacatccaaggaaggcagcaggcgcgcaaattacccatccggctcggggaggtagtgacgataaataacaacgcaggtctcgtaattggaatgcgatcactttaaatcctttaacgaggatctattggagggcaagtctggtgccagcagccgcgtaattccagctccaaaagcgtatattaaagttgtcagttaaaaagctcgtagttggatctcggcccgctggtgtcttcaccgggtggtttactttgaaaaattagagtgctcaaagcaggccctcgaatatgcatggaataatggaataggacctcggttctattttgttggtttcggagaggtaatgattaagaggaacggacgggggcatccgtactgtggcgctagaggtgaaattcttggaccgccgcaagacgaacaactgcgaaagcatttgccaagaatgttttcattaatcaagaacgaaagtcagaggttcgaaggcgatcagataccgccgtagttctgaccataaacgatgccaactggcgatccggtaatattgaccgggcagcttcgggaaaccaaagtttttgggttccgggggaagtatggtttcaaagctgaaacttaaaggaattgacggaagggcaccaccaggagtgcgcgcttaatttgactcaacacgggaaactcacccggccaggacactgtaaggattgacagattgaagctctttctcgattcagtgggtggtggtgcatggccgttcttagttggtggagtgatttgtctggttaattccgataacgaacgagactctaacctacttactagagagggacaagcgaagtcgcacgagagagcaataacaggtctgtgatgcccttagatgtccggggctgcacgcgcgctacactgaaggcagcgtgccgaaaggggtaaccgctttcgtgatggggatagggaattgtaattattccttgaacgaggaattcccagtaagcgcgaatcattagttcgcttgattacgtccctggcctttgtacacacgcccgtcgctactaccgattgaatggtttagtgaggctttggacgg
>Ciona_intestinalis
tggctcattaattttgatacttggataactgtggtaattctagagctaatacatgcgcttttatcagaccaaaccgaggataagcggataccggcgtcattcaagtgtctgccctatcaactcgtcggtacggtagcctaccgagtacgggtaacggggaatcagggttcgattccggagagggagcctgagaaacggctaccacatccaaggaaggcagcaggcgcgcaaattacccatccgacgcggggaggtagtgacgaaaaataacaatgcaggactcgtaattggaatgagtacactttaaaagctttaacgagtatccattggagggcaagtctggtgccagcagccgcgtaattccagctccaaaagtatatatttaagttgtcggttgaaaagctcgtagttggattttggtccgtcggtgtcttgactgagtggtttactttgaaaaattagagtgttcaaagcaggcgcctgaatatgcatggaataatggaataggacctcggttctattttgttggtttcggagaggtaatgattaagagggacagacgggggcattcgtactgtgccgttagaggtgaaattcttggatcggcgcaagacgaacgactgcgaaagcatttgccaagaatgttttctttaatcaagagcgaaagtcagaggttcgaagacgatcagataccgtcctagttctgactataaacgatgccaactagcgatcgggttaatacgacccggcagctgcgggaaaccaaagtctttgggttccgggggaagtatggttgcaaagctgaaacttaaaggaattgacggaagggcaccaccaggagtggctgcttaatttgactcaacacgggaatctcacccggcccggacacagtgaggattgacagattgaagctctttcttgattctgtgggtggtggtgcatggccgttcttagttggtggagcgatttgtctggttaattccgataacgaacgagactctggcttgctaaatagagagggactagtggagccacacgagagagcaataacaggtctgtgatgcccttgagtgttcggggccgcacgcgcgctacactgaccgcagcgtgccgaaaggggaaaccgttgtggtgatagggatagggaattgcaattatcccttgaacgaggaattcccagtaagcgcgagtcattagctcgcttgattacgtccctgccctttgtacacacgcccgtcgctactaccgattgaatggtttagtgaggcctccgattg
>Craterostigmus_tasmanianus
tggctcattaatttagatacttggataactgtggtaattctagagctaatacatgcgcttttattagaacagaccaaggataagccgataccggcgtctttcaaatgtctgccttatcaactcgatggtaggttagcctaccaggaacgggtaacggggaatcagggttcgattccggagagggagcctgagaaacggctaccacatccaaggaaggcagcaggcacgcaaattacccatccggcacggggaggtagtgacgaaaaataacaatacgggactcgtaattggaatgagtacactttaaatcctataacgaggatctattggagggcaagtctggtgccagcagccgcgtaattccagctccaatagcgtatattaaagttgtcggttaaaaagctcgtagttggatctcggtccgccggtgtctttaccgagtggtttactttgacaaattagagtgctccaagcaggcgcccgcataagcatggaataatggaataggacctcggttctattttgttggtttcggagaggtaatgattaatagggacagacgggggcattcgtattgcgacgctagaggtgaaattcttggaccgtcgcaagacgaactactgcgaaagcatttgccaagaatgttttcattaatcaagaacgaaagttagaggttcgaaggcgatcagataccgccctagttctaaccataaacgatgccgaccagcgatccggttcctatgaccgggcagctccgggaaaccaaagtgtttgggttccgggggaagtatggttgcaaagctgaaacttaaaggaattgacggaagggcaccaccaggagtggctgcttaatttgactcaacacgggaaactcacccggcccggacaccggaaggattgacagattgaagctctttcttgattcggtgggtggtggtgcatggccgttcttagttggtggagcgatttgtctggttaattccgataacgaacgagactctagcctgctaaatagagagggacaagcggagccgcacgagagagcaataacaggtctgtgatgcccttagatgtccggggccgcacgcgcgctacactgaaggcagcgtgccggcaggggtaaccgctttcgtgatagggatcggggcttggaattaccccgtgaacgaggaattcccagtaagcgcgagtcataagctcgcttgattacgtccctgccctttgtacacacgcccgtcgctactaccgattgaatgatttagtgaggcttcggactg
>Cyprididae_sp.
tggctcattcatttagatacttggataaccctggaaattctagagctaatacatgcgtttttgttagaccaaaccaagaataagcggatactggcgtctttcaaatgtctgccttatcaacttgatggtaggctagcctaccaggaacgggtgacggagaattagggttcgataccggagagggagcctgagaaacggctaccacatccaaggaaggcagcaggcacgcaaattacccatccggcacggggaggtagtgacgaaaaataacaatacgggactcgtaattggaatgagtacacttcaaatcctttaacaaggatcaattggagggcaagtctggtgccagcagccgcgtaattccagctccaatagcgtatattaaagttgccggttaaaaagctcgtagttggatctcggttcaccggtgccttcgctgggtggtttactttgaaaaattggagtgctcaaagcaggcgcctgtacttgcatggaataatggaaaagggcctcggtgccattttgttggttttggtgaggtaatggttgaaggggacagacgggggcattcgtattgcgacgttagaggtgaaattcttagatcgtcgcaagacggactactgcgaaagcatttgccaagaatgttttcattaatcaagaacgaaagtcagaggttcgaaggcgatcagataccgccctagttctgaccttaaacgatgccaactggcgatccaggtattatgactgggcagctccgggaaaccaaagtttttgggttccgggggaagtatggttgcaaagctggaacttaaaggaattgacggaagggcaccaccaggagtggctgcttaatttgactcaacgcgggaagctcacgaggcccggacactggaaggattgacagattgaagctctttcttgattcggtgggtggtggtgcatggccgttcttagttggtggagtgatttgtctggttaattccgataacgaacgagactctggcttactaaatagagagggataagcagagctgcatgagagggcaataacaggtctgtgatgcccttagatgttctcggccgcacacgcgctacactgaaagcaacgtgtcgaaaggggtaacccctttcgtgctggggattgaggtttgcaattacttcatgaacgaggaattcccagtaagtgcgagtcattatctcgcctgactacgtccctgccctttgtacacacgcccgtcgctactaccgattgaatgatttagtgaggcttcggactg
>Dilta_littoralis
cggctcatttatttgggcacttggacaactgtggcaattctagagctaatacatgcgcttttattagaccagaccaagaataagccgataccggcgcctttcaaatgtctgacttatcaacttgatggcagttccgcctgccaggcacgggtgacggggaatcagggttcgattccggagagggagcctgggaaacggctaccacatccaaggaaggcagcaggcgcgcaaattacccatccggcacggggaggtagtgacgaaaaataacaatacgggactcgtgattggaatgagtacactttaaatcctttagcgagtacctattggagggaaagtctggtgccagcagccgcgtaattccagctccaatagcgtatacttgagttgccggttaaaaagctcgtagttggacttgggttcaccggtgtcttcactgagtgattcactttgacaaattagagtgctcaaagcaggcgcctgaatatgcatagaatgattgaagaggacctcggttccagtctgttggtctcggagaggtaatgatgagtggggacggacgggggcattcgtattgcgacgttagaggtgaaattcttggatcgtcgcaagacgaacagaggcaaatgcatttgccaagaatgtccccgtcaatcaagaacgaaagttagaggttcgaaggcgatcagataccgccctagttctaaccataaacgatgccagccaggtatccggttactatgaccgggcagctccgggaaaccaaagcttttgggttccgggggaagtatggttgcaaagctgaaacttaaaggaattgacggaagggaaccaccaggagtggctgcttaatttgactcaacacgggaacctcaccaggccaggacactggtatgattgacagattgaagctctctcctgattcagtgggtggtggtgcatggccgttcttagttggtggagcgatttgtctggttaattccgttaacgagcgagactctggcctgctaactagagagggacaggcggagtcgcatgagagagcgataacaggtctgtgatgcccttagatgtcctgggccgcacgcgcgctacactgaaggcagcgtgccgaaaggggtaaccgctttcgtgctggggattggggattgcaattcccccatgaacgaggaattcccagtaagcgccggtcaacagctggcttgattacgtccctgccctttgtacacacgcccgtcgctactaccgattgaatggtttagtgaggcttcggactg
>Dracoderes_abei
tggctcattaattttgatacatggataactgtggcaattctagagctaatacatgggcttttgtcagactaaaccaatgacaagctgacgccggcgtctttcgaatgtacgccttatcaactcgatggtagattagcctaccaggaacgggtaacggggaatcagggtttgattccggagagggagcctgagaaacggctaccacatctaagggaggcagcaggcacgcaaattacccatccggcacggggaggtagtgacaagaaataacaatgcaggactcgtaattggaatgagtacactttaaatcctttaatgaggatctattggagggcaagtctggtgccagcagccgcgtaattccagctccaatagcgtatattaatgctgccagttaaaaagctcgtagttggatctgggtccaacgatgtcttaactgggtggtttactttgaaaaattggagtgttcaaagcaggcgcctgaacatgcatggaataatggaacaagacctcggttctattttgttggttccggagaggtaatgattaagagggactgccgggggcatccgtattgctgcgttagaggtgaaattcttggatcgcagcaggacgaactactgcgaaagcatttgccaagaatgttttcattaatcaagaacgaaagtcggatgttcgaaggcgatcagataccgccctagttccgaccataaacgatgccgactgacaatccggttactatgaccgggcagccccgggaaaccaaagttttttggttccggggggagtatggttgcaaagctcaaacttaaaggaattgacggaagggcaccaccaggagtggctgcttaatttgactcaacacgggaacctcacccggtccggacactgtaaggattgacagattgaagctctttcttgattcagtggttggtggtgcatggccgttcttagttggtggagtgatttgtctggttaattccgataacgaacgagactctggcctactaaatagaggggaactagcggagccgcacgaaagagcaataacaggtctgtgatgcccttagatgttcggggccgcacgcgcgctacactgaagtcagcgtgccggcaggggtaaccgatttcgtgctagggattgggaattgcaattatcccatgaacgaggaattcccagtaagcgcgagtcataagctcgtttgattacgtccctgccctttgtacacacgcccgtcgctactacagattgaatgttttagtgaggctttggacag
>Echiniscus_blumi
tggctcattaattctgacacatggataactgtggtaattctagagctaatacatgcgcagttattagatcaaaccaagagtaagcgaacctcgacgtcagtcaagcaactgccttatcagcttgttgttaggttagcctaacaggaacgggtaacgaacgatcggggtcggatatcggagagggagcttgagaaacggctaccacttccaaggaaggcagcaggcgcgcaaattacccattcggcatgaggaggtagcgataaaatgtatcgatgcggggccagtaatcggaatgagtacactttaaatcctataacaaggacctattggagggcaagtctggtgccagcagccgcgtaattccagctccaatagcgtatattaatgctgccggttaaaaagctcgtagtcggatctggcttcggccatgtcttaactgagtggtttactttgaaaaattggagtgctcaaagcaagcgcttgaacatgcatggaataatggaatagggcctcggttctattttgttggtttaagagaggtaatgattaagagggacagacggggacgtttgtattgcgacgttagaggtgaaattcttggatcgtcgcaagacacactaatgcgaaagcattcgtctagaatgttttcattgatcaagaacgaaagttagaggttcgaaggcgatcagataccgccctagttctaaccataaacgatgccaaccagcgatccggttctcatgaccgggcagctccgggaaaccaaagttttcgggttccgggggaagtatggttgcaaagctgaaacttaaaggaattgacggaagggcaccaccaggagtggctgcttaatttgactcaacacgggaaacttacccggcccggacactgtaaggattgacagattgaagctctttcttgattcggtggatggtggtgcatggccgttcttagttggtggattgatttgtctggttaattccgataacgaacgagactctaacctactaaatagagagggacaggcggagccgcacgagagagcaataacaggtctgtgatgcccttagatgtccggggccgcacgcgcgctacactgtatacagcgtgtcgtaaggggtaaccgcttacgtgattgggatagagctttgtaactagctcttgaacgaggaattcccagtaagcgcaagtcatcagcttgcttgattacgtccctgccctttgtacacacgcccgtcgctactaccgattggatgatctagtgaggctttggattg
>Echinoderes_dujardinii
tggctcattaatttcgatacatggataaccctgggaaatctagagctaatacatgtgcatttgtcagactaaaccaatggcaagctgacaccggcgtcgttcgaatgtctgccttatcaactcgatggtaggttagcctaccaggaacgggtaacggggaatcagggtttgattccggagagggagcctgagaaacggctaccacttctacggaaggcagcaggcacgcaaattacccatccggcacggggaggtagtgacaagaaataacaatacgggactcgtaattggaatgagtacactttaaatcctttaacgaggatctattggagggcaagtctggtgccagcagccgcgtaattccagctccaatagcgtatattaaagttgccagttaaaaagctcgtagttggatctgggtccgccggtgtcttagctgagtggtttactttgaaaaattagagtgttcaaagcaggcgcctgtatatgcatggaataatggaacaagacctcggttctattttgttggttccggagaggtaatgattaagagggactgccgggggcatccgtattgctgcgttagaggtgaaattcttggatcgcagcaagacgaactactgcgaaagcatttgccaagaatgttttcattaatcaagaacgaaagtcggaggttcgaaggcgatcagataccgccctagttccgaccataaacgatgccgactgacaatcaggttactatgacctggcagccccgtgaaaacaaagtctttgggttccggggggagtatggttgcaaagctcaaacttaaaggaattgacggaagggcaccaccaggagtggctgcttaatttgactcaacacgggaaactcacccggtccggacacagtaaggattgacagattgaagctctttcttgattctgtggttggtggtgcatggccgttcttagttggtggagtgatttgtctggttaattccgataacgaacgagactctggcctactaaatagaggggaacaagcgtaggcgcacgagagagcaataacaggtctgtgatgcccttagatgtccggggccgcacgcgcgctacactgaaagcagcgtgccggcaggggtaaccgatttcgtgctagggatagggaattgcaattgtcccttgaacgaggaattcccagtaagcgcgagtcataagctcgtttgattacgtccctgccctttgtacacacgcccgtcgctactacagattgaatgatttagtgaggcttcggactg
>Eremobates_sp.
tggctcattaatttagatacttggataactgtggtaattctagagctaatacatgcgcttttattagaccagaccaaggataagctgataccggcgtctttcaagtgtctgccttatcaactcgatggtaggttagcctaccaggaacgggtaacggggaatcagggttcgattccggagagggagcctgagaaacggctaccacatccaaggaaggcagcaggcgcgcaaattacccatccggcacggggaggtagtgacgaaaaataacaatacgggactcgtaattggaatgagtacactctaaatcctttaacgaggatctattggagggcaagtctggtgccagcagccgcgtaattccagctccaatagcgtatattaaagttgtcggttaaaaagctcgtagttggatctcggtccaccggtgttttcaccgagtggtttactttgagaaactagagtgctcaaagcaggcgcccgaatatgcatggaataatggaataggacctcggttctattgtgttggtttcggagaggtaatgattaaaagggacagacgggggcattcgtattgcggcgctagaggtgaaattcttggaccgtcgcaagacgaactactgcgaaagcatttgccaagaatgttttcattaatcaagaacgaaagttagaggttcgaaggcgatcagataccgccctagttctaaccataaacgatgccaaccagcaatccggttcctatgaccgggcggctccgggaaaccaaagtgtttgggttccgggggaagtatggttgcaaagctgaaacttaaaggaattgacggaagggcaccaccaggagtggctgcttaatttgactcaacacgggaaactcacccggcccggacaccggaaggattgacagattaaagctctttcttgattcggtgggtggtggtgcatggccgttcttagttggtggagcgatttgtctggttaattccgataacgaacgagactctagcctactaaatagagagggacaggcggagccgcacgagagagcaataacaggtctgtgatgcccttagatgtccggggccgcacgcgcgctacactgaaggcagcgtgctggcaagggtaaccgatttcgtgatagggataggggcttgcaattaccccttgaacgaggaattcccagtaagcgcgagtcataagctcgcttgattacgtccctgccctttgtacacacgcccgtcgctactaccgattgaatgatttagtgaggcttcggactg
>Eulimnadia_texana
tggctcattaatttagatacttggataactgtggtaattctagagctaatacatgcgcttttattagatcaaaccaagaataagctgataccggcgtctttcaaatgtctgccttatcaactcgatggtaggttagcctaccaggaacgggtaacggggaatcagggttcgattccggagagggagcctgagaaacggctaccacatccaaggaaggcagcaggcgcgcaaattacccatccggcacggggaggtagtgacgaaaaataacgatacgggactcgtgattggaatgagtacactttaaatcctttaacgaggacctattggagggcaagtctggtgccagcagccgcgtaactccagctccaatagcgtatattaaagttgtcggttaaaaagctcgtagttggattccggtgccgcggtgtcttaaccgggtggtttactttgacaaattagagtgctcaaagcaggtgcctgaataagcatggaatgatggaataggacctcggtcttattttgttggtttctgggaggtaatggttaatagagacagacgggggcattcgtactgcgacgctagaggtgaaattcttggaccgtcgcaagacgaacaactgcgaaagcatttgccaagaatgttttcattaatcaagaacgaaagttagaggttcgaaggcgatcagataccgccctagttctaaccataaacgatgccaaccagcgatccggttactatgaccgggcagctccgggaaaccaaagtttttgggttccgggggaagtatggttgcaaagctgaaacttaaaggaattgacggaagggcaccaccaggagtggctgcttaatttgactcaacacgggaacctcaccaggcccggacactggaaggattgacagattgaagctctttcttgattcggtgggtggtggtgcatggccgttcttagttggtggagcgatttgtctggttaattccgataacgaacgagactctagcctgctaaatagagagggacaagcggagccgcatgacagagcaataacaggtctgtgatgcccttagatgtcctgggctgcacgcgcgctacactgaaggcagcgtgccgagaggggtaaccgctttcgtggttgggattggggactgaaatgaccccatgaaccaggaatccctagtaggcgcaagtcactagcttgctcgattacgtccctgccctttgtacacacgcccgtcgctactaccgattgaatgatttagtgagacttcggacgg
>Gaetice_depressus
tggctcattaatttggatacttggataactgtggtaattctagagctaatacatgcgcttttattagttcaaaccgggaataagctgagaccggcgtctttcaagtgtctgccttatcagctcgattgtaggttagcctacaaggaacgggtaacggggaatcagggttcgattccggagagggagcctgagaaacggctaccacatctaaggaaggcagcaggcacgcaaattacccatccggcacggggaggtagtgacgaaaaataacgatgcgagactcgcaatcggaatgagtacactttaaatcctttaacgaggatctattggagggcaagtctggtgccagcagccgcgtaattccagctccaatagcgtatattaaagttgtcggttaaaaagctcgtagttggatttcggttcaccggtgtcttcatcgagtggtttactttgaaaaattagagtgctcaaagcaggcgcctgaatgtgcatggaataatggaataggacctcggttctattttgtcggtttctgagaggtaatgactaataggaacaggcgggggcattcgtattgcgacgctagaggtgaaattcttggaccgtcgcaagacgaactactgcgaaagcatttgccaaggatgttttcattaatcaagaacgaaagttagaggttcgaaggcgatcagataccgccctagttctaaccataaacgatgctgaccagcgatccggttattatgaccgggcagctccgggaaaccaaagtctttgggttccgggggaagtatggttgcaaagctgaaacttaaaggaattgacggaagggcaccaccaggagtggctgcttaatttgactcaacacgggaacctcaccaggcccagacaccggaaggattgacagattgaagctctttctcgattcggtgggtggtggtgcatggccgttcttagttggtggagcgatttgtctggttaattccgataacgaacgagactctggcctactaactagagagggataagcggagccgcacgagagagcaataacaggtctgtgatgcccttagatgttctgggccgcacgcgcgctacactgaaggcaacgtgccgagaggggtaaccgttttcatgatagggattggggtttgcaattgtcccatgaacgaggaattcccagtaagcgcaagtcatgagcttgcttgattacgtccctgccctttgtacacacgcccgtcgctactaccgattgaatgatttagtgaggcttcggactg
>Gomphocerinae_sp.
tggctcattaatttagatacttggataactgtggtaattctagagctaatacatgcgcttttattagatcaaaccaagaataagctgataccggcgtctttcaaatgtctgccttatcaactcgatggtaggttcgcctaccaggaacgggtaacggggaatcagggttcgattccggagagggagcctgagaaacggctaccacatccaaggaaggcagcaggcgcgcaaattacccatccggcacggggaggtagtgacgaaaaataacgatacgggactcgtaatcggaatgagtacactttaaatcctttaacgagtatctattggagggcaagtctggtgccagcagccgcgtaattccagctccaatagcgtatattaaagttgtcggttaaaaagctcgtagttggatttgggttcaccggtgtctttaccgagtggtttactttgacaaattagagtgcttaaagcaggcgcctgaatatgcatggaataatggaataggacctcggttctattttgttggtttcggagaggtaatgattaatagggacaggcgggggcattcgtattgcgacgttagaggtgaaattcttggatcgtcgcaagacgaacagaagcgaaagcatttgccaagtatgttttcattaatcaagaacgaaagttagaggttcgaaggcgatcagataccgccctagttctaaccataaacgatgccagccagcgatccggttcctatgaccgggcagctccgggaaaccaaagcttttgggttccgggggaagtatggttgcaaagctgaaacttaaaggaattgacggaagggcaccaccaggagtggctgcttaatttgactcaacacgggaacctcaccaggcccggacaccggaaggattgacagattgaagctctttcttgattcggtgggtggtggtgcatggccgttcttagttggtggagcgatttgtctggttaattccgataacgaacgagactctagcctgctaactagagagggacaggcggagccgcacgagagagcaataacaggtctgtgatgcccttagatgttctgggccgcacgcgcgctacactgaaggcagcgtgccgaaaggggtaaccgctttcgtgctagggattggggcttgcaattgccccatgaacgaggaattcccagtaagcgcgagtcataagctcgcttgattacgtccctgccctttgtacacacgcccgtcgctactaccgattgaatgatttagtgaggcttcggactg
>Gordius_aquaticus
tggctcattaatttagatacatggataactgtggtaattctagagctaatacatgcgcttttattagaacaaaactaggataagccgataccggcgtctttcaaatgtctgccttatcaactcgatggtaggttagcctaccaggaacgggtaacggagaatcagggttcgattccggagagggagcctgagaaacggctaccacatccaaggaaggcagcaggcgcgcaaattacccatccggcacggggaggtagtgacgataaataacaatgcaggtctcgtaattggaatgagatcactttaaatcctttaacgaggatctattggagggcaagtctggtgccagcagccgcgtaattccagctccaaaagcgtatattaaagttgtcagttaaaaagctcgtagttggatctcagcccgctgatgtctttactgagtgttttactttgaaaaattagagtgctcaaagcaggccctcgaatatgcatggaataatggaataggacctcggttctattttgttggtttcggagaggtaatgattaagaggaacggacgggggcatccgtactgtggcgctagaggtgaaattcttggaccgccgcaagacgaacgactgcgaaagcatttgccaagaatgttttcattaatcaagaacgaaagtcagaggttcgaaggcgatcagataccgccgtagttctgaccataaacgatgccgaccggtaatttagatcttacgactaagcgacttcgggaaaccaaagtttttgggttccgggggaagtatggttgcaaagctgaaacttaaaggaattgacggaagggcaccaccaggagtggctgcttaatttgactcaacacgggaaactcacccggccaggacactgtaaggattgacagattgaagctctttctcgattcagtgggtggtggtgcatggccgttcttagttggtggagtgatttgtctggtcaattccgataacgaacgagactctaacctacttactagagagggacaagcgaagtcgcacgagagagcaataacaggtctgtgatgcccttagatgtccggggctgcacgcgcgctacactgaaagcagcgtgccgaaaggggtaaccgttttcgtgatggggatagggaattgtaattattccttgaacgaggaattyctagtaagcgcgagtcataagctcgcttgattaagtccctgccctttgtacacacgcccgtcgctactaccgattgaatgatttagtgaggctttggacgg
>Gromphadorhina_laevigata
tggctcattaatttagatacttggataactgtggtaattctagagctaatacatgcgcttttattagatcaaaccaagaataagcagataccggcgtctttcaaatgtctgccttatcaactcgatggtaggttcgcctaccaggaacgggtaacggggaatcagggttcgattccggagagggagcctgagaaacggctaccacatccaaggaaggcagcaggcgcgcaaattacccatccggcacggggaggtagtgacgaaaaataacgatacgggactcgtaatcggaatgagcacactttaaatcctttaacgagtatccattggagggcaagtctggtgccagcagccgcgtaattccagctccaatagcgtatattaaagttgtcggttaaaaagctcgtagtcggacttgggttcaccggtgtcttaaccgagtggtttactttgacaaattagagtgcttaaagcaggcgcctgaatatgcatggaataatggaataggacctcggttctattttgttggtttcggagaggtaatgatcaatagggacagacgggggcattcgtattgcgacgttagaggtgaaattcttggatcgtcgcaagacggaccgaagcgaaagcatttgccaagaatgttttctctgatcaagaacgaaagttagaggttcgaaggcgatcagataccgccctagttctaaccataaacgatgccagccagcaatccggttcctatgaccgggcggctccgggaaaccaaagcttttgggttccgggggaagtatggttgcaaagctgaaacttaaaggaattgacggaagggcaccaccaggagtggctgcttaatttgactcaacacgggaacctcaccaggcccggacaccgggaggattgacagattgaagctctttcttgattcggtgggtggtggtgcatggccgttcttagttggtggagcgatttgtctggttaattccgataacgaacgagactctagcctgctaactagagagggacaggcggagccgcacgagagagcaataacaggtctgtgatgcccttagatgttctgggccgcacgcgcgctacactgaaggcagcgtgccgaaaggggtaaccgctttcgtgctagggattggggcttgcaattgccccatgaacgaggaattcccagtaagcgcgagtcataagctcgcttgattacgtccctgccctttgtacacacgcccgtcgctactaccgattgaatgatttagtgaggcttcggaccg
>Halicryptus_spinulosus
tggctcattaattttgatacttggataactgtggtaattctagagctaatacatgcgcttttattagaccaaaccaaggataagctgatactggcgtctttcaaatgtctgccttatcaactcgatggtaggttagcctaccaggaacgggtaacggggaatcagggttcgattccggagagggagcatgagaaacggctaccacatccaaggaaggcagcaggcacgcaaattacccatccggcacggggaggtagtgacgataaataacaatacgggactcgtaattggaatgagtacactttaaatcctttaacgaggatccattggagggcaagtctggtgccagcagccgcgtaattccagctccaatagcgtatactaaagttgtcagttaaaaagctcgtagttggatctgggtccatccttgtcttgaatgagtggtttactttgaaaaattagagtgttcaaagcaggcgcctgaatatgcatggaataatggaataggacctcggttctattttgttggtttcggagaggtaatgattaagagggacggacgggggcattcgtactgctgcgttagaggtgaaattcttggatcgcagcaagacgaacaacagcgaaagcatttgccaagaatgttttcattaatcaagaacgaaagtcagaggttcgaaggtgatcagataccgccctagttctgaccataaacgatgccaactagcgatccggttactatgaccgggcagctccgggaaaccaaagtctttgggttccgggggaagtatggttgcaaagctgaaacttaaaggaattgacggaagggcaccaccaggagtggctgcttaatttgactcaacacgggaatctcacccggtccggacactgttaggattgacagattgaagctctttcttgattcagtgggtggtggtgcatggccgttcttagttggtggagcgatttgtctggttaattccgataacgaacgagactctggcctactaaatagagagggacaagcggagccgcacgagagagcaataacaggtctgtgatgcccttagatgtccggggctgcacgcgcgctacactgaaggcagcgtgccggaaggggtaaccgagttcgtgctagggatagggaattgcaattatcccttgaacgaggaattcccagtaagcgtgagtcataagctcgtttgattacgtccctgccctttgtacacacgcccgtcgctactaccgattgaatgatttagtgaggcttcggactg
>Heteromysis_sp.
tggctcattaatttggatacttggataactgtggtaattctagagctaatacatgcgcttttattagatcaaaccaagaataagctgagaccggcgtctttcaagtgtctgccttatcagctcgattgtaggttagcctacaaggaacgggtaacggggaatcagggttcgattccggagagggagcctgagaaacggctaccacatctaaggaaggcagcaggcacgcaaattacccatccggcacggggaggtagtgacgaaaaataacgatgcgggactcgcaatcggaatgaatgaactttaaatcctttcttgaggatccattggagggcaagtctggtgccagcagccgcgtaattccagctccaatagcgtatattaaagctgtcggttaaaaagctcgtagttggatctcggtgcgccggtgtctttaccgagtggtttactttgaaaaattagagtgctcaaagcaggcgcctgaatatgcatggaataatggaataggacctcggttctattttgttggtttaagagaggtaatgattaatagagacggacgggggcattcgtattgcaacgctagaggtgaaattcttggaccgttgcaagacgtactactgcgaaagcatttgccaagaacgttctcattaatcaagaacgaaagttagaggttcgaaggcgatcagataccgccctagttctaaccataaacgatgctgactagcgatccggttaatatgaccgggcagctccgggaaaccaaagtctttgagttccgggggaagtatggttgcaaagctgaaacttaaaggaattgacggaagggcaccaccaggagtggctgcttaatttgactcaacacgggaacctcaccaggcccggacactggaaggattgacagattgaagctctttcttgattcagtgggtggtggtgcatggccgttcttagttggtggagcgatttgtctggttaattccgacaacgaacgagactctagcctgctaactagagagggataagcggagccgcacgagagagcaataacaggtctgtgatgcccttagatgttctgggccgcacgcgcgctacactgaaggcagcgtgccgagaggggtaaccgttttcgtgatagggattggggcttgaaattgccccattaacgaggaattcccagtaagcgcaagtcatcagcttgcttgattacgtccctgccctttgtacacacgcccgtcgctactaccgattgaatgatttagtgaggcttcggactg
>Homarus_americanus
tggctcattaatttggatacttggataactgtggcaattctagagctaatacatgcgcttttattagttcaaactgggaataagctgagaccggcgtctttcaagtgtctgccttatcagctcgattgtaggttagcctacaaggaacgggtaacggggaatcagggttcgattccggagagggagcctgagaaacggctaccacatctaaggaaggcagcaggcacgcaaattacccatccggcacggggaggtagtgacgaaaaataacgatgtgagtctcgcaatcggaatgagtacactttaaatcctttaacgagtatccattggagggcaagtctggtgccagcagccgcgtaattccagctccaatagcgtatattaaagttgtcggttaaaaagctcgtagttggatctcggtgcaccgatgtctttgtcgagtggtttactttgaaaaattagagtgctcagagcaggcgcccgaatgtgcatggaataatggaataggacctcggttctattttgttggtttcggagaggtaatgactaatcggaacaggcgggggcattcgtattgcgacgctagaggtgaaattgttggaccgtcgcaagacgaactactgcgatagcatttgccaaggatgttttcattaatcaagaacgaaagttagaggttcgaaggcgatcagataccgccctagttctaaccataaacgatgccaactagcgatccggttattatgaccgggcagctccgggaaaccaaagtctttgggttccgggggaagtatggttgcaaagctgaaacttaaaggaattgacggaagggcaccaccaggagtggctgcttaatttgactcaacacgggaacctcaccaggcccagacaccggaaggattgacagattgaagctctttctcgattcggtgggtggtggtgcatggccgttcttagttggtggagcgatttgtctggttaattccgataacgaacgagactctggcctactaagtagagagggataagcggagccgcacgagagagcaataacaggtctgtgatgcccttagatgttctgggccgcacgcgcgctacactgaaggcaacgagccgagaggggtaaccgttttcttgatagggattggggcttgcaattgtcccatgaacgaggaattcccagtaagtgcaagtcatcagcttgcctgactacgtccctgccctttgtacacacgcccgtcgctactaccgattgaatgatttagtgaggcttcggactg
>Limulus_polyphemus
tggctcattattttagatacttggataactgtggtaattctagagctaatacatgcgcttttattagaccagaccaaggataagctgataccggcgtctttcaagtgtctgccttatcaactcgatggtaggttagcctaccaggaacgggtaacggggaatcagggttcgattccggagagggagcctgagaaacggctaccacatccaaggaaggcagcaggcgcgcaaattacccatccagaacggggaggtagtgacgaaaaataacgatacgggactcgtaattggaatgagtacactctaaatcctttaacgaggatctattggagggcaagtctggtgccagcagccgcgtaattccagctccaatagcgtatattaaagttgtcggttaaaaagctcgtagttggatctcggtccgctggtgccttgattgagtggtttactttgaaaaattagagtgctcaaagcaggcgcctgaatatgcatggaataatggaataggacctcggttctattttgttggtttcggagaggtaatgattaagagggacagacgggggcattcgtattgcgacgctagaggtgaaattcttggaccgtcgcaagacgaactactgcgaaagcatttgccaagaatgttttcattaatcaagaacgaaagttagaggttcgaaggcgatcagataccgccctagttctaaccataaacgatgccaaccagcgatccggttcctacgaccgggcagctccgggaaaccaaagtgtttgggttccgggggaagtatggttgcaaagctgaaacttaaaggaattgacggaagggcaccaccaggagtggctgcttaatttgactcaacacgggaaactcacccggcccggacactggaaggattgacagattaaagctctttcttgattcagtgggtggtggtgcatggccgttcttagttggtggagcgatttgtctggttaattccgataacgaacgagactctagcctattaaatagagagggacaagcggagccgcacgagagagcaataacaggtctgtgatgcccttagatgtccggggccgcacgcgcgctacactgaaggcagcgtgccggtaggggtaaccgttttcgtgatagggataggggcttgtaattaccccttgaacgaggaattcccagtaagcacgagtcatcagctcgtttgattacgtccctgccctttgtacacacgcccgtcgctactaccgattgaatgatttagtgaggcttcggactg
>Rugiloricus_sp.
tggctcattaatcttgatacttggataactgtggcaattctagagctaatacatgcgcacttattaggccaagccaaagataagccgatgctgacgtctttcgagcgtctgccttatcaactcgacggtaggctagccaaccaggaacgggtaacggggaatcagggttcgattccggagagggagcctgagaaacggctaccacttctaaggaaggcagcaggcgcgcaacttacccatccgacacggggaggtagtgacgataaataacgatgcggtgctcgcaatcggaatgagcacattttaaatcctttaacgaggatctattggagggcaagcctggtgccagcagccgcgtaattccagctccaatagcgtatattaaagttgccagttaaaaagctcgtagtcggaattccgtccgtagatgctttaaccgggtggtttactttgacaaatcggagtgctcaatgcaagcgctcgaacgagcatggaataatggaataagacctgtcgcttgtttcgttggtttgaagcaggtaatgatcaatagggactgccgggggcattcgtactgcggcgctagaggtgaaattcttggaccgtcgcaagacgaacagaagcgaaagcgtttgccaagaatgttttcgttgatcaagaacgaaagtcggaggttcgaaggcgatcagataccgccctagttccgaccgtaaacgatgccgactagaaatcaggtcattcagacctggcggccccgggaaaccaaagtgtttgggttccgggggaagtatggttgcaaagctgaaacttaaaggaattgacggaagggcaccaccaggagtggctgcttaatttgactcaacacgggcaactcacccggtccggacactgtaacgattgacagatcgaagctttttcacgatttagtgggtggtggtgcatggccgttcttagttggtggagcgatttgtctggttgattccgataacgaacgagacttcagtcgattagttccagagagacgaacggaaccgaaggaagaagcaataacaggtctgtgatgcccttagatgtccggggccgcacgcgcgctacaatgcaggcaacgggctgaaaagggtaactctctccgtggtggggacagggaattgcaattatccctcgaaccaggaattccgagtaagtgcgagtcatcagctcgcctgattacgtccctgccctttgtacacacgcccgtcgctactaccgattgaatgatttagtgaggcttcggagag
>Mantis_religiosa
tggctcattaatttagatacttggataactgtggtaattctagagctaatacatgcgcttttattagatcaaaccaagaataagcagatgccggcgtctttcaaatgtctgccttatcaactcgatggtaggttcgcctaccaggaacgggtaacggggaatcagggttcgattccggagagggagcctgagaaacggctaccacatccaaggaaggcagcaggcgcgcaaattacccatccggcacggggaggtagtgacgaaaaataacgatacgggactcgtaatcggaatgagtacactttaaatcctttaacgagtatccattggagggcaagtctggtgccagcagccgcgtaattccagctccaatagcgtatattaaagttgtcggttaaaaagctcgtagtcggacttgggttcaccggtgtcttaaccgagtggtttactttgacaaattagagtgcttaaagcaggcgcctgaatatgcatggaataatggaataggacctcggttctattttgttggtttcggagaggtaatgatcaatagggacagacgggggcattcgtattgcgacgttagaggtgaaattcttggatcgtcgcaagacggaccgaagcgaaagcatttgccaagaatgttttctctgatcaagaacgaaagttagaggttcgaaggcgatcagataccgccctagttctaaccataaacgatgccagccagcaatccggttcctatgaccgggcggctccgggaaaccaaagcttttgggttccgggggaagtatggttgcaaagctgaaacttaaaggaattgacggaagggcaccaccaggagtggctgcttaatttgactcaacacgggaacctcaccaggcccagacaccgggaggattgacagattgaagctctttcttgattcggtgggtggtggtgcatggccgttcttagttggtggagcgatttgtctggttaattccgataacgaacgagactctagcctattaactagagagggacaggcggagccgcacgagagagcaataacaggtctgtgatgcccttagatgttctgggccgcacgcgcgctacactgaaggcagcgtgccgaaaggggtaaccgctttcgtgctagggattggggcttgcaattgccccatgaacgaggaattcccagtaagcgcgagtcataagctcgcttgattacgtccctgccctttgtacacacgcccgtcgctactaccgattgaatgatttagtgaggcttcggaccg
>Mastigoproctus_giganteus
tggctcattaatttagatacttggataactgtggtaattctagagctaatacatgcgcttttattagaccagaccaaggataagcagataccggcgtctttcaagtgtctgccttatcaactcgatggtaggttagcctaccaggaacgggtaacggggaatcagggttcgattccggagagggagcctgagaaacggctaccacatccaaggaaggcagcaggcgcgcaaattacccatccggcacggggaggtagtgacgaaaaataacaatacgggactcgtaattggaatgagtacactctaaatcctttaacgaggatctattggagggcaagtctggtgccagcagccgcgtaattccagctccaatagcgtatattaaagttgtcggttaaaaagctcgtagttggatctcggtccaccgatttcttcaccgagtggtttactttgaaaaattagagtgcttaaagcaggcgccagaatatgcatggaataatggaataggacctcggttctattttgttggtttcggagaggtaatgattaagagggacagacgggggcattcgtattgcgacgctagaggtgaaattcttggaccgtcgcaagacgaactactgcgaaagcatttgccaagaatgttttcattaatcaagaacgaaagttagaggttcgaaggcgatcagataccgccctagttctaaccataaacgatgccaaccagcgatccggttcctctgaccgggcagctccgggaaaccaaagtgtttgggttccgggggaagtatggttgcaaagctgaaacttaaaggaattgacggaagggcaccaccaggagtggctgcttaatttgactcaacacgggaaacttacccggcccggacactggaaggattgacagattaaagctctttcttgattcagtgggtggtggtgcatggccgttcttagttggtggagcgatttgtctggttaattccgataacgaacgagactctagcctactaaatagagagggacaagcggagccgcacgagagagcaataacaggtctgtgatgcccttagatgtccggggccgcacgcgcgctacactgaaggcagcgtgccggaaggcgtaacccatttcgtgatggggataggggcttgtaattgccccttgaacgaggaattcccagtaagcacgagtcataagctcgtttgattacgtccctgccctttgtacacacgcccgtcgctactaccgattgaatgatttagtgaggcttcggactg
>Mecaphesa_asperata
tggctcattaatttggatacttggataactgtggcaattctagagctaatacatgcgcttttattagaccaaaccaagtataagctgatcccggcgtctttcaagtgtctgccttatcaactcgatggtaggttagcctaccaggaacgggtaacggggaatcagggttcgattccggagagggagcctgagaaacggctaccacatccaaggaaggcagcaggcgcgcaaattacccatccagaacggggaggtagtgacgaaaaataacaatacgggactcgtaattggaatgagtacactctaaatcctttaacgaggatccattggagggcaagtctggtgccagcagctgcgtaattccagctccaatagcgtatattaaagttgtcggttaaaaagctcgtagttggatctcggtccgccgatgtcttcaccggttggtttactttgaaaaattagagtgctcaaagcaggcgcctgaatatgcatggaataatggaataggacctcggttctattttgttggtttcggagaggtaatgattaagagggacagacgggggcattcgtattgcgacgctagaggtgaaattcttggaccgtcgcaagacgaactactgcgaaagcatttgccaagaatgtttccattaatcaagaacgaaagttagaggttcgaaggcgatcagataccgccctagttctaaccataaacgatgccagccagcgatccggttcctatgaccgggcagctccgggaaaccaaagcctttgggttccgggggaagtatggttgcaaagctgaaacttaaaggaattgacggaagggcactaccaggaatggctgcttaatttgactcaacacgggaaacttacccggcccggacacaggaaggattgacagattaaagctctttcttgattctgtgggtggtggtgcatggccgttcttagttggtggagcgatttgtctggttaattccgataacgaacgagactctggcctactaaatagagagggacaagcggagccgcacgagagagcaataacaggtctgtgatgcccttagatgtccggggccgcacgcgcgctacattgaaggcagcgtgccgacaggggtaaccgttttcgtgcttgggataggaatttgtaattgttccttgaacgaggaattcccagtaagcacgagtcataagctcgtttgattacgtccctgccctttgtacacacgcccgtcgctactaccgattgaatgatttagtgaggcttcagactg
>Meiopriapulus_fijiensis
tggctccgtcatctcgacactcggataactgtggcaatcctagagctaatacgtgcgcagttgttagtcgcaaaccgtgacaagcagataccggcgtcgttcgaatgtccgccttatcaactcgatggcaggctagcctaccagggacgggtgacggggaatctgggttcgattccggagagggagcatgagaaacggctaccacatccaaggaaggcagcaggcgcgcaaattacccattcggcacgaggaggtagtgacgataaataacgatacgggactcgtaatcggaatgagtgcactttaaatcctttgacgaggatctattggagggcaagtctggtgccagcagccgcgtaattccagctccaatagcgtatattaaagttgtcagttaaaaagctcgtagttggatctcggtccgccgttgtcttcgccgggtggttcaccttgaacaactagagtgctcaaagcaggcgcctggataagcatggaatgatggaacaggacctcggttccgttctgtcggtcccggagaggtaatgattaagagggacggccgggggcattcgtactgccgcgttagaggtgaaattcttggatcgtggcaagacgaacgacagcgaaagcatttgccaagaatgttttcattaatcaagaacgaaagtcagaggttcgaaggtgatcagataccgccctagttctgaccataaacgatgccaactggggatccggttataacgaccgggcacctccgggaaaccaaagtgtgcgggttccgggggaagtatggttgcaaaatcgaaacttaaaggaattgacggaagggcaccaccaggagtggctgcttaatttgactcaacacgggaaactcacccggtccggacaccgtgaggattgacagattgaagctctttcttgattcggtggctggtggtgcatggccgttcttagttggtggagcgatttgtctggttaattccgataacgaacgagactctcacctgctaaatagagagggacaagcgtagacgcacgagagagcaataacaggtctgtgatgccctcagatgtccggggccgcacgcgcgctacactggaggcagcgtgccggaaggggcaaccgtttccgtgattgggacagggaactgcaactgtccctcgaacgaggaattccgagtaagcgcgagtcataagctcgtttgattacgtccctgccctttgtacacacgcccgtcgctaccaccgattggtcggatcagtgaggcttcggatca
>Merope_tuber
tggctcattcatttagatacttggataactgtggtaattctagagctaatacatgcgcttttattagatcaaaccaagaataagctgataccggcgtctttcaaatgtctgccttatcaactcgatggtagtttcgactaccaggtacgggtaacggggaatcagggttcgattccggagagggagcctgagaaacggctaccacatccaaggaaggcagcaggcgcgcaaattacccatccggcacggggaggtagtgacgaaaaataacgatacgggactcgtaatcggaatgagtacactttaaatcctttaacgaggatcaattggagggcaagtctggtgccagcagccgcgtaattccagctccaatagcgtatattaaagttgtcggttaaaaagctcgtagttgaatctgggtacaccggtgtctttaccgagtggtttactttgacaaattagagtgcttaaagcaggcgcctgaatatgcatggaataatggaataggacctcgtttctattttgttggtttcggagaggtaatgattaatagggacaactgggggcattcgtattgcgacgttagaggtgaaattcttggatcgtcgcaagacgtacagaagcgaaagcatttgccaaatgtgttttcatcaatcaagaacgaaagttagaggttcgaaggcgatcagataccgccctagttctaaccataaacgatgccagctagcgatctggttcctatgactaggcagctccgggaaaccaaagcttttgggttccgggggaagtatggttgcaaagctgaaacttaaaggaattgacggaagggcaccaccaggagtggctgcttaatttgactcaacacgggaacctcaccaggcccagacactggaaggattgacagattgaagctctttcttgattcagtgggtggtggtgcatggccgttcttagttggtggagcgatttgtctggttaattccgataacgaacgagactctagcctgctaaatagagagggacaggcgaagtcgcacgagagagcaataacaggtctgtgatgcccttagatgttctgggccgcacgcgcgctacactgaaggcagcgtgccgaaaggggtaaccgttttcgtgctagggattggggcttgcaattgccccatgaacgaggaattcccagtaagcgcgagtcataagctcgcttgattacgtccctgccctttgtacacacgcccgtcgctactaccgattgaatgatttagtgaggcttcggactg
>Milnesium_tardigradum
tggctcattaatttagatacatggataactgtggtaattctagagctaatacatgcgcagttattagattaaaccaagaataagcaaagaccggcgtctttcaagtgtctgatctatcagcttgtcgttaggttatcctaacggggacgggtaacggggtatcagggtccgataccggagagggagcctgagaaatggctaccacatccaaggaaggcagcaggcgcgcaaattacccatccagttcggggaggtagtgacgaaaaataacgatgcgggagcagtaatcggaatgagtacactttaaatcctttaacgaggatccattggagggcaagtctggtgccagcagccgcgtaattccagctccaatagcgtatattaaagttgccggttaaaaagcccgtagttggatctgggtgcatctataccttcactgggcggtttactttgaaaaattagagtgctcaaagcaggcccttgaatatgcatggaataatggaataggacctcggttctatttgttggtttcaagagaggtaatgataaagaggaacagacgggggcattcgtattgcgacgttagaggtgaaattcttggatcgtcgcaagacgaactgctgcgaaagcatttgccaagaatgttttcattaatcaagaacgaaagttagaggttcgaaggcgatcagataccgccctagttctaaccataaacgatgccaaccagcgatctggtttatacgaccaggcagctccgggaaaccaaagtgcttaggttccgggggaagtatggttgcaaagctgaaacttaaaggaattgacggaagggcaccaccaggagtggctgcttaatttgactcaacacgggaaactcacccggcccggacactgtaaggattgacagattgaagctctttcttgattcggtgggtggtggtgcatggccgttcttagttggtggagcgatttgtctggtcaattccgataacgaacgagactctagcctactaaatagagagggacaagcggagtcgcacgagagagcaataacaggtctgtgatgcccttagatgtccggggccgcacgcgcgctacactgaagacagcgtgccgaaaggggcaaccgttttcgtgattgggattgagctttgtaattagctcatgaacgaggaattcccagtaagcgcgtgtcataagcacgcttgattacgtccctgccctttgtacacacgcccgtcgctactaccgattgaatgatttagtgaggcatcggatcg
>Nanaloricus_sp.
tggctcattaatctgggtacacggataactgtggcaattctagagctaatacgtgcgcgtttattagtcgaagtcggaagcgagccgatgccggcgccctttgagcgtctgccttatcaactcgacggtaggctagccaaccgggaacgggtaacggggaatcggggttcgattccggagagggagcctgagaaacggctaccacttctaaggaaggcagcaggcgcgcaacttacccatccgacacggggaggtagtgacgataaataacgatgcggtgctcgcaatcggaatgagcacactttaaaggttggcgcgaggatcgattggagggcaagcctggtgccagcagccgcgtaannnnnnnnnnnnnnnnnnnnnnnnnnnnnnnnnnnnnnnnnnnnnnnnnnnnnnnnnnnnnnnnnnnnnnnnnnnnnnnnnnnnnnnnnnnnnnnnnnnnnnnnnnnnnnnnnnnnnnnnnnnnnnnnnnnnnnnnnnnnnnnnnnnnnnnnnnnnnnnnnnnnnnnnnnnnnnnnnnnnnnnnnnnnnnnnnnnnnnnnnnnnnnnnnnnnnnnnnnnnnnnnnnnnnnnnnnnnnnnnnnnnnnnnnnnnnnnnnnnnnnnnnnnnnnnnnnnnnnnnnnnnnnnnnnnnnnnnnnnnnnnnnnnnnnnnnnnnnnnnnnnnnnnnnnnnnnnnnnnnnnnnnnnnnnnnnnnnnnnnnnnnnnnnnnnnnnnnnnnnnnnnnnnnnnnnnnnnnnnnnnnnnnnnnnnnnnnnnnnnnnnnnnnnnnnnnnnnnnnnnnnnnnnnnnnnnnnnnnnnnnnnnnnnnnnnnnnnnngagtgacttgttagtaagactcaccacgggcgactcacccggtccggacaccgtgacgattgacagattgaagctctttcacgattcggtggatggtggtgcatggccgttcttagttcgtggagcgatttgtctggtttattccgttaacgaacgagactttgctcgactagttaaagtgagaccgccggagccggaggaagaagcaataacaggtctgtgatgcccttagatgtccggggccgcacgcgcgctacactgcacgcaacgggtcggcaggggtaaccctctgcgtggtcgggataggggattgcaattgtcccttgaaccaggaattcccagtaagtgcgagtcatcagctcgcctgattacgtccctgccctttgtacacacgcccgtcgctactaccgattgaatgatttagtgagacttcgggtcg
>Nectonema_agile
aggctcattaatttagatacatggatatctctggcatttctagagctaatacatgcgcaattattagaacaaaccaaagataggtgaataccgttgcctttcaaatgtctgacttatcaactcgatggtaggttagcctaccaggtacgagtaacggggaatcagggttcgattccggagaaggagcctgagaaacggctgctacatccaaggaaggcagcaggcacgcaaattactcatccagtgcggggaagtagtgacgataaataactgggcaagtctcgctatggcaatgagtacagtttaaattgattaacgagtatcaattggagggcaagtctggtgccagcagccgcgtaattccagctccaaaagcgtatattaaagttgtcagttaaaaagctcgtagttggatttgactttttcattgactttgctgtgtggtttactttgaaaaattagagtgcttagagcaagcgcttgaatatgcatgggataatgaaataggaccacggttctattttgttggtttcggagaggaaatgatcgagaggaacagccgagggcattcgtattgtggcgctagaggtggaattcttggaccgccgcaagacgaacaaccgcgaaagcatttgccaagaatgttttcattgatcaagaacgaaagtcagaggttcgaaggcgattagataccgccgtagttttgactataaacgatgtcgactggtgattcgtgaattttggccgggcaacttcgggaaaccaaagtttttggattccggggggagtatggttgcaaagctgaaacttaaaggaattgacggaagggcactaccaggagtggctgcttaatttgactcaacacgggaaacttacccgagccggacactttaaggattgacagattgaagctctttcttgatagagtggatggtggtgcatggccgttcacagttggtgaagtgatttgtctggttaattccgataacgaacgagactctagcctacttactagagaggaacaaatgcagtcatatgagagagcaataacaggtctgtgatgcccttagatgtccggggctgcacgcgcgctactctaatcgcagtgtggcgaaaggagttatcatttgcgtgataggaatagagaattgcaattatctcttgaacgaggaattcctagtaagtgcaggtcatcaacttgcttgattacgtccctgccctttgtacacacgcccgtcgctactaccgattgaatgacttagcgagatctcggactg
>Orthoporus_sp.
tggctcattaatttagacacttggataactgtggtaattctagagctaatacatgcgcatttattagaccaaaccgaggataagcagatgccggcgtctttcaaatgtctgccttatcaactcgatggtaggctagcctaccaggaacgggtaacggagaatcagggttcgattccggagagggagcctgagaaacggctaccacatccaaggaaggcagcaggcacgcaaattacccattcagaacgaggaggtagtgacgaaaaataacaatgcgggactcgtaattggaatgagtccactttaaatcctttaacgaggacctattggagggcaagtctggtgccagcagccgcgtaattccagctccaatagcgtatattaaagttgtcggttaaaaagctcgtagttggatgtcggtccacctatgtcttcaccgggtggtttactttgaaaaattagagtgctcaaagcaggcgcctgaataagcatggaatgatggaacaggacctcggttctattttgtcggtttcggagaggtaatgattaatagggacagacgggggcattcgtattgcggcgctagaggtgaaattcttggaccgtcgcaagacgaactaaagcgaaagcatttgccaagaatgttttcattaatcaagaacgaaagttagaggttcgaaggcgatcagataccgccctagttctaaccataaacgatgccaaccagcgatccggttcctatgacccggcagctccgggaaaccaaagtatttgggttccgggggaagtatggttgcaaagctgaaacttaaaggaattgacggaagggcaccaccaggagtggctgcttaatttgactcaacacgggaaactcacccggcccggacactggaaggattgacagattgaagctctttcttgattcagtgggtggtggtgcatggccgttcttagttggtggagcgatttgtctggttaattccgataacgaacgagactctagcctgctaaatagagagggacaagcggagccgcacgaaagagcaataacaggtctgtgatgcccttagatgtccggggccgcacgcgcgctacactgaaggcaacgtgccggaaggggtaaccgttttcgtgatagggactggggcttgaaattcgcccacgaacgaggaattcccagtaagcgcgagtcataagctcgtttgattacgtccctgccctttgtacacacgcccgtcgctactaccgattgaatgatttagtgaggcttcggactg
>Pandinus_imperator
tggctcattaatttagacacttggataactgtggtaattctagagctaatacatgcgcttttattagaccagaccaaggataagcggataccggcgtctttcaagtgtctgccttatcaactcgatggtaggttagcctaccaggtacgggtaacggggaatcagggttcgattccggagagggagcctgagaaacggctaccacatccaaggaaggcagcaggcgcgcaaattacccatccggcacggggaggtagtgacgaaaaataacaatacgggactcgtaattggaatgggtacactctaaaccctttaacgaggatctattggagggcaagtctggtgccagcagccgcgtaattccagctccaatagcgtatattaaagttgtcggttaaaaagctcgtagttggatctcggtccgccggtgtcttcaccgggtggtttactttgaaaaattagagtgctcaaagcaggcgcctgaatatgcatggaataatggaataggacctcggttctattttgttggtttcggagaggaaatgattaagagggacagacgggggcattcgtattgcgacgctagaggtgaaattcttggaccgtcgcaagacgaactactgcgaaagcatttgccaagaatgttttcattaatcaagaacgaaagttagaggttcgaaggcgatcagataccgccctagttctaaccataaacgatgccaaccagcgatccggttcctatgaccgggcagctccgggaaaccaaagtctctgggttccgggggaagtatggttgcaaagctgaaacttaaaggaattgacggaagggcaccaccaggagtggctgcttaatttgactcaacacgggaaacttacccggcccggacaccggaaggattgacagattaaagctctttcttgattcggtgggtggtggtgcatggccgttcttagttggtggagcgatttgtctggttaattccgataacgaacgagactctagcctactaaatagagagggacaggcggagccgcacgagagagcaataacaggtctgtgatgcccttagatgtccggggccgcacgcgcgctacactgaaggcagcgtgccggaaggggtaacccttttcgtgatagggataggggattggaattaccccttcaacgaggaattcccagtaagcgcgagtcataagctcgcttgattacgtccctgccctttgtacacacgcccgtcgctactaccgattgaatgatttagtgaggcttcggactg
>Panulirus_argus
tggctcattaatttggatacttggataactgtggtaattctagagctaatacatgcgcttttattagttcaaatcaggaataagctgagaccggcgtctttcaagtgtctgccttatcagctcgattgtaggttagcctacaaggaacgggtaacggggaatcagggttcgattccggagagggagcctgagaaacggctaccacatctaaggaaggcagcaggcacgcaaattacccatccggcacggggaggtagtgacgaaaaataacgatgcgagactcgcaatcggaatgagtacactttaaatcctttaacgaggatccattggagggcaagtctggtgccagcagccgcgtaattccagctccaatagtgtatattaaagttgtcggttaaaaagctcgtagttggatttcggttcaccggtgtcttcatcgagtggtttactttgaaaaattagagtgctcagagcaggcgcttgaatgtgcatggaataatggaataggacctcggttctattttgttggtttcggagaggtaatgactaataggaacaggcgggggcattcgtattgcgacgctagaggtgaaattcttggaccgtcgcaagacgaactactgcgaaagcatttgccaaggatgttttcattaatcaagaacgaaagttagaggttcgaaggcgatcagataccgccctagttctaaccataaacgatgctgactagcgatccggttattatgaccgggcagctccgggaaaccaaagtctttgagttccgggggaagtatggttgcaaagctgaaacttaaaggaattgacggaagggcaccaccaggagtggctgcttaatttgactcaacacgggaatctcacccggcccggacaccggaaggattgacagattgaagctctttctcgattcggtgggtggtggtgcatggccgttcttagttggtggagcgatttgtctggttaattctgataacgaacgagactctagcctattaactagagagggataagcggagccgcacgagagagcaataacaggtctgtgatgcccttagatgttctgggccgcacgcgcgctacactgaaggcaacgtgccgagaggggtaaccgttttcatgatagggattggggcttgcaattgtcccatgaacgaggaattcccagtaagcgcaagtcattagcttgcttgattacgtccctgccctttgtacacacgcccgtcgctactaccgattgaatgatttagtgaggcttcggaccg
>Peripatoides_novaezealandiae
tggctcattaatttagatactcggataactgtggtaattctagagctaatacatgcgccattatcagcccaaaccgaggataagcggattacggcgtctttcgaatgtctgccttatcaactcgacggtaggttagcctaccgggaacgggtgacggggaatcagggttcgattccggagagggagcctgagaaacggctaccacatccaaggaaggcagcaggcacgcaaattacccatcctgcacggggaggtagtgacgaaaaataacgatacgggactcgtaatcggaatgagtccgctctaaatcctttaacgaggatctatcggagggcaagtctggtgccagcagccgcgtaattccagctccgatagcgtatattaaagttgccggttaaaaagctcgtagttggatttggggccgccggtgtcttgagtgagtggtttactttgaaaaattagagtgctccaggcaggcgcctgaatacgcatggaataatgaaagaggaccgtggtcctattttgttggtttcggggccgtcatgattaagagggacggccgggggcattcgtaccgcggcgcgagaggtgaaattctaggaccgtcgcgagacgaaccgttgcgaaagcatttgccaagaatgttttccttaatcaagaacgaaagtcagaggttcgaaggcgatcagataccgccctagttctgaccgtaaacgatgccacctgacgatccggttactatgaccgggcagccccgggaaacccaagccttcgggttccgggggaagtatggttgcaaagctgaaacttaaaggaattgacggaagggcaccaccaggagtggctgcttaatttgactcaacacgggaacctcacccggcccggacaccgcgaggattgacagattgaagctctttctcgattcggtgggtggtggtgcatggccgttcttagttggtggagcgatttgtctggttaattccgataacgaacgagactctagccggttaagtagagagggacgagcggagccgcccgagagagcgataacaggtctgtgatgcccttagatgtccggggccgcacgcgcgctacactgaaggcagcgtgccgacagggggaaccgttttcgtgctagggacagggacttgcaattgtccctccaacgaggaattcccagtaagcgcgagtcatcagctcgcttgattacgtccctgccctttgtacacacgcccgtcgctactaccgattgaacgatttagtgaggcttcggaccg
>Placopecten_magellanicus
tggctcattaatttagatacttggataactgtggcaattctagagctaatacatgcgattttatcagtccaaaccaaggataagctgatgccggcgtctttcaaatgtctgacctatcaactcgatggtacgtgcgcctaccaggaacgggtaacggagaatcagggttcggttccggagagggagcatgagaaacggctaccacatccaaggaaggcagcaggcgcgcaaattacccatctggcacggggaggtagtgacgaaaaataacaatacgggactcgtaattggaatgagtacactttaaaccctttaacgagtatccattggagggcaagtctggtgccagcagccgcgtaattccagctccaatagcgtatattaaagttgtcagttaaaaagctcgtagttggatctcggtccactggtgtcttgattgagtgatttactttgaaaaattagagtgttcaaagcaggcgcctgaatatgcatggaataatggaataggacctcggttctattttgttggtttcggagaggtaatgattatgagggacagacgggggcattcgtattacggtgttagaggtgaaattcttggatcgccgtaagacgaactactgcgaaagcatttgccaagaatgttttcattaatcaagatcgaaagtcagaggttcgaagacgatcagataccgtcgtagttctgaccataaacgatgccaactagcgatccggttgctatgaccgggcagctacgggaaaccaaagtttttgggttccgggggaagtatggttgcaaagctgaaacttaaaggaattgacggaagggcaccaccaggagtggctgcttaatttgactcaacacgggaaactcacccggcccggacactgtaaggattgacagattgaagctctttcttgattcggtgggtggtggtgcatggccgttcttagttggtggagcgatttgtctggttaattccgataacgaacgagactctagcctgctaaatagagagggacaagtggagccacacgagagagcaataacaggtctgtgatgcccttagatgttaggggccgcacgcgcgctacactgaaggcaacgtgccggaaggggtaaccgttttcgtgctagggattggggcttgtaattcccccatgaacgaggaattcccagtaagcgcgagtcataagctcgcttgattacgtccctgccctttgtacacacgcccgtcgctactaccgattgattggtttggtgagccctcggattg
>Pliciloricus_sp.
tggctcattaatctagatacatggataactgtggcaattctagagctaatacatgcgcatttattatgccaagccaaagataagccgatgccgacgtctttcgagcgtctgccttgtcaactcgacggtaggctagccaaccaggaacgggtaacggggaatcggggttcgattccggagagggagcctgagaaacggctaccacttctaaggaaggcagcaggcgcgcaacttacccatccgacacggggaggtagtgacgataaataacgatgcggtgctcgcaatcggaatgagcacaatttaaatcctttagcgaggatctattggagggcaagcctggtgccagcagccgcgtaatcccagctccaatagcgtatattaaagttgccagttaaaaagctcgtagtcagaattccggtcgcagatgcttttagtaggtgatttactttgacaaatcggaatgctcaaagtaagcgctcgaacgagcatggaataatggaataagacctgtcgcttgtttcgttggtttaaagcaggtaatgatcaatagggactgccgggggcattcgtactgcggtgctagaggtgaaattcttggaccatcgcaagacgaacagaagcgaaagcgtttgccaagaatgttttcgttgatcaagaacgaaagtcggaggttcgaaggcgatcagataccgccctagttccgaccgtaaacgatgccgactagaaatcaggtcgtcaagacctggcagccccgggaaacccaagttttcgggttccgggggaagtatggttgcaaagctgaaacttaaaggaattgacggaagggcaccaccaggagtggctgcttaatttgactcaacacgggcaacttacccggtccggacaccgttacgattgacagatcgaagctctttcacgattcggtgggtggtggtgcatggccgttcttagttggtggagtgatttgtctggttgattccgataacgaacgagacttcagtctactagttccagagagaccaacggagccggaggaagaagcaataacaggtctgtgatgcccttagatgtccggggccgcacgcgcgctacaatgcaggcaacgggctgataagggtaaccctcttcgtggtggggacagggacttgcaattgtccctcgaaccaggaattcccagtaggtgtaagtcatcagcttgcccgattacgtccctgccctttgtacacacgcccgtcgctactaccgattggatgatttagtgaggcttcggagga
>Podura_aquatica
tggctcatttatttagatacttggataactgtggtaattctagagctaatacatgcgcttttattagatcaagccaagaataagctgataccggcgtctttcaagtgtctgccttatcaactcgatggnaggttagcctaccaggaacgggtaacggggaatcagggttcgattccggagagggagcctgagaaacggctaccacatccaaggaaggcagcaggcgcgcaaattacccatccggcacggggaggtagtgacgaaaaataacgatacggaactcgtaatcggaatgagtacactttaaatcctttaacgaggatctattggagggcaagtctggtgccagcagccgcgtaattccagctccaatagcgtatattaaagttgttggttaaaaagctcgtagttggatctcggtgcaccggtttcttaatcgagtggtttactttgaaaaattggagtgctcaaagcaggcgcctgaacatgcatggaataatggaataggatctcggntctatttcgttggcttcggagaggtaatgattaatagggacagacgggggcattcgnactgcgacgttagaggtgaaattcttggatcgncgcaagacgaactactgcgaaagcatttgccaagaatgttntcattaatcaagaacgaaagttagaggttcgaaggcgatcagataccgccctagttctaaccataaacgatgtcgaccggcgatccggttaatatgaccgggcagctccgggaaaccagagtgtttggattccagggggagtatggttgcaaagctgaaacttaaaagaattgacggaagggcaccaccaggagtggctgcttaatttgactcaacacgggaatctcaccaggcccggacaccggaaggattgacagattgaagctctttcttgattcggtgggtggtggtgcatgnccgttcttagttggtggagcgatttgtctggttaattccgataacgaacgagactctggcctactaactagagagggacgggcggagccgcncgagagagcaataacaggtctgtgatgcccttagatgttctgggctgcacgcgcgctacactgaagacagcgtgccgaaaggggaaaccgttttcgtgatggggattggggattgcaattaccccatgaacgaggaattcccagtaggcgcgagtcataagcttgctcgattacgtccctgccctttgtacacacgcccgtcgctactaccgatcgagtgatttagtgaggcttcggactg
>Polyxenidae_sp.
tggctcattaatttagatacttggataactgtggcaattctagagctaatacacgcgcttttattagaccagaccaagaataagaagataccggcgtctttcaaatgtctgccttatcaactcgatggtaggttagcctaccaggaacgggtaacggagaatcagggttcgactccggagagggagcctgagaaacggctgccacatccaaggaaggcagcaggcacgcaaattacccatccggcacggggaggtagtgacgaaaaataacgatgcgggactcgtaatcggaatgagtacactttaaatcctttaacgaggatcaattggagggcaagtctggtgccagcagccgcgtaattccagctccaatagcgtatactaaagttgtcggctaaaaagctcgtagttggatttcggtccaccgatgtcttgaccgggtggtttactttgaaaaattagagtgctctaagcaggcgcctgaataagcatggaataatggaacaggaccttggttctgttttgttggtcttggaaaggtaatgattaatagggacggacgggggcattcgtattgcgacgctagaggtgaaattcttggaccgtcgcaagacgaactactgcgaaagcatttgccaagaacgttttcattaatcaagaacgaaagtcagaggttcgaaggcgatcagataccgccctagatctgaccataaacgatgccaaccagcgatccggttactatgaccgggcagctccgggaaaccaaagtgtgtgggttccgggggaagtatggttgcaaagctgaaacttaaaggaattgacggaagggcaccaccaggagtggctgcttaatttgactcaacacgggcacctcacccggcccggacaccggaaggattgacagactgaagctctttcttgattcggtgggtggtggtgcatggccgttcttagttggtggagcgatctgtctggttaattccgataacgaacgagactctagcctactaactagagagggataagcggagccgcatgagagagcaataacaggtctgtgatgcccttagatgtccggggccgcacgcgcgctacactgaaggcagcgtgccgagaggggtaaccgctttcgtgatagggatcggggcttgaaattaccccgtgaacgaggaattcccagtaagcgcgagtcataagctcgtttgattacgtccctgccctttgtacacacgcccgtcgctactaccgattgaatgatttagtgaggcttcggactg
>Pontonema_vulgare
tggctcatttatttggttacatggataactgtggtaattctacagctaatacacgcgcgatttgattactcaatcaagaacaannnnaaattggcgtccttcaaatgtctgccttatcaactcgatggtagattagcctaccaggaacgggtaacggagaattagggtttgattccggagagggagcctgagaaatggctaccacatccaaggaaggcagcaggcacgcaaattacccatccggcacggggaggtagtgacgaaaaataacaagctggtctctggcattgtaatgggaacaatttaaatcatttatcgaggatctattggagggcaagtctggtgccagcagccgcgtaattccagctccaatagcgtatattaaagttgtcggttaaaaagctagtagttggatctaggtcgtccgttgtcttcactgagtggtttaccttgnaaaattgaagtgctcaangcaggcgcctgaacatgcatgggataatagaataggacttcggttctattttgttggtttcggagaagtaatgattaataggaacagacgggggcattcgtattgctgcgttagaggttaaattcttggatcgtagcaagacgaactactgctaaagcatttgccaagaatgttttcattaatcaagaacgaaagttagaggttcgaaggcgatcagataccgccctagttctaaccgtaaacgatgttaactagcgattcggttactacggccgagaagccccgggaaacctaagtgttcaaattccgggggaagtatggttgcaaagctgaaacttaaaggaattgannnnnnnncaccaccaggagtggttgcttaatttgactcaacgcgggaaactcacttggtcaggacactgtaaggattgacagattgaagctctttcttgattcggtggatggtggtgcatggccgttcttagttggtggagtgatttgtctggttaattccgataacgaacgagactctatcttgctaactagagaaggacaggggtaaccccacgagagagcaataacaggtctgtgatgcccttagatgtccaaggctgcacgcgtgctacactgaagacaacatgcggaggaggggaacctttttcgtgctagagattgggacttgtaattatcccatgaacgaggaattcctagtaagtgcgagtcaacatctcgcctgattacgtccctgccctttgtacacacgcccgtcgctactaccgattggatgtgttagtgaggtttccgactg
>Priapulus_caudatus
tggctcattaatttagatacttggataactgtggtaattctagagctaatacatgcgcttttattagaccaaaccaaggataagctgataccggcgtctttcaaatgtctgccttatcaactcgatggtagattagcctaccaggaacgggtaacggggaatcagggttcgattccggagagggagcatgagaaacggctaccacatccaaggaaggcagcaggcacgcaaattacccatccggcacggggaggtagtgacgataaataacaatacgggactcgtaattggaatgagtacactttaaatcctttaacgaggatctattggagggcaagtctggtgccagcagccgcgtaattccagcttcaatagagtatattaaagttgtcagttaaaaagctcgtagttggatctgggctcatcgttgtcttgactgagtggtttactttgaaaaattagagtgttcaaagcaggcgcctgaatatgcatggaataatggaataggacctcggttctattttgttggtttcggagaggaaatgattaagaggaacagacgggggcattcgtactgctgcgttagaggtgaaattcttggatcgtagcaagacgaacaacagcgaaagcatttgccaagaatgttttcattaatcaagaacgaaagtcagaggttcgaaggtgatcagataccgccctagttctgaccataaacgatgccaactagcgatctggttactatgaccgggcagtaccgggaaaccaaagtctttgggttccgggggaagtatggttgcaaagctgaaacttaaaggaattgacggaagggcaccaccaggagtgnnngcttaatttgactcaacacgggaatctcacccggtccggacactgtaaggattgacagattgaagctctttcttgattcggtgggtggtggtgcatggccgttcttagttggtggagcgatttgtctggttaattccgataacgaacgagactctggcctactaaatagagagggacaagcggagccgcacgagagagcaataacaggtctgtgatgcccttagatgtccggggctgcacgcgcgctacactgaaggcagcgtgccggaaggggtaaccgatttcgtgctagggatagggaattgcaattatcccttgaacgaggaattcccagtaagcgcgagtcataagctcgtttgatcacgtccctgccctttgtacacacgcccgtcgctactaccgattgaatgatttagtgaggcttcggaccg
>Ptychodera_flava
tggctcattaattttgatacatggataactgtggtaattctagagctaatacatgcgcttttattaggacaagccaaggataagcggatgccggcgtctttcaagtgtctgccctatcaactcgatggtacgttagcctaccaggaacgggtaacggggaatcagggttcgattccggagagggagcctgagaaacggctaccacatccaaggaaggcagcaggcgcgcaaattacccatccgacacggggaggtagtgacgaaaaataacaatacaggactcgtaattggaatgagtacactttaaaacctttaacgaggatctattggagggcaagtctggtgccagcagccgcgtaattccagctccaatagcgtatattaaagctgtcagttaaaaagctcgtagttggatcttggtccgccggtgtcttagctgagtggtttactttgaaaaattagagtgttcaaagcaggcgcctgaataagcatggaataatggaataggacctcggttctattgcgttggtttcggagaggtaatgattaagagggactgacgggggcatccgtattgcggcgttagaggtgaaattcttagatcgtcgcaagacgaacaactgcgaaagcatttgccaagaatgttttcattaatcaagaacgaaagttagaggttcgaagacgatcagataccgtcctagttctaaccataaacgatgccgactggcgatccggttactatgaccgggcagctccgggaaaccaaagtctttgggttccgggggaagtatggttgcaaagctgaaacttaaaggaattgacggaagggcaccaccaggagtggctgcttaatttgactcaacacgggaaactcacccggcccggacacagttaggattgacagattgaagctctttctcgattctgtgggtggtggtgcatggccgttcttagttggtggagcgatttgtctggttaattccgataacgaacgagactctggcttgctaaatagagagggacaagtggagccacgcgagagagcaataacaggtctgtgatgcccttagatgtccggggccgcacgcgcgctacactgaaggcagcgggccgccaggggcaaccgatttcgtgctagggatagggaattgtaattgtcccttgaacgaggaattcccagtaagcgcgagtcataagctcgcttgattacgtccctgccctttgtacacacgcccgtcgctactaccgattgaatggtttagtgagacttcggatgg
>Pycnophyes_sp.
aggctcattaattttgatacatggataactgtggcaattctagagctaatacatgggcctttgtcagactaaaccaatgataagctgacaccggcgtctttcgaatgtctgccttatcaactcgatggtagattagcctaccaggaacgggtaacggggaatcagggtttgattccggagagggagcctgagaaacggctaccacatccaaggaaggcagcaggcacgcaaattacccatccggcacggggaggtagtgacaagaaataacaatacaggactcgtaattggaatgagtacactttaaatcctttaacgaggatctattggaggacaagtctggtgccagcacccgcgtaattccagctccaatagcgtatattaatgctgccagttaaaaagctcgtagttggatctgggtccaccgttgtcttagctgagtggtttactttgaaaaattagagtgttcaaagcaggcgcctgaatatgcatggaataatggaacaagacctcggttctattttgttggttccggagaggtaatgattaagagggactgctgggggcatccgtattgctgcgttagaggtgaaattcttggatcgcagcaagacgaactactgcgaaagcatttgccaaaaatgttttcattagccaagaacgaaagtcggaggttcgaaggcgatcagataccgccctagttccgaccataaacgatgccgactgacaatccggttattatgaccgggcagccccgggaaaccaaagtctatgggttccggggggagtatggttgcaaagctgaaacttaaaggaattgacggaagggcaccaccaggagtggctgcttaatttgactcaacacgggaacctcaccgggtccggacactgtaaggattgacagattgaagctctttcttgattcagtggttggtggtgcatggccgttcttagttggtggagtgatttgtctggttaattccgataacgaacgagactctggcctactaaatagaggggaacaagcagagctgcacgaaagagcaataacaggtctgtgatgcccttagatgtcccgggccgcacgcgcgctacactgaaggcagcgtgccggaaggggtaacccatttcgtgctagggactggcgcttgcaattgcgccatgaacgaggaattcccagtaagcgcgagtcataagctcgtttgattacgtccctgccctttgtacacacgcccgtcgctactacagattgaatgatttagtgaggctttggactg
>Richtersius_coronifer
tggctcattaatttagatacacggataactgtggtaattctagagctaatacgtgcgcagttattagaacagaccaagaataagcggagaccggcgtctttcaagtgtctgacttatcagcttgttgttaggttatcctaacaggtacgggtaacggggtatcagggttcgattccggagagggagcctgagaaanggctaccacatctaaggaaggcagcaggcgcgcaaattacccatccggcacggggaggtagtgacgaaaaataacgatgcgagagctgtaatcggaatgggtacactttaaatcctttaacgaggatctattggagggcaagtctggtgccagcagccgcgtaattccagctccaatagcgtatattaaagttgccggttaaaaagctcgtagttggatctgggtatggccatgtcttcactgggtggtttactttgaaaaattagagtgctcaaagcaggcccttgcatatgcatggaataatggaataggacctcggttctattttgttggtttcggagaggtaatgattaataggaacagacgggggcattcgtattgcggcgttagaggtgaaattcttggatcgtcgcaagacgaactactgcgaaagcatttgccaagaatgttttcattaatcaagaacgaaagttagaggttcgaaggcgatcagataccgccctagttctaaccataaacgatgccaaccagcgatccggtttttatgaccgggcagctccgggaaaccaaagtgcttaggttccgggggaagtatggttgcaaagctgaaacttaaaggaattgacggaagggcaccaccaggagtggctgcttaatttgactcaacacgggaaacttacccggcccggacactgtaaggattgacagattgaagctctttcttgattccgtgggtggtggagcatggccgttcttagttggtggagcgatttgtctggttaattccgataacgaacgagactctagcctgctaaatagagagggacaggcggagtcgcacgagagagcaataacaggtctgtgatgcccttagatgtccggggccgcacgcgcgctacactgaaggcagcgtgccggaagggggaaccgatttcgtgattgggattgagctttgtaattagctcagtaacgaggaattcccagtaagcgcgagtcataagctcgcttgattacgtccctgccctttgtacacacgcccgtcgctactaccgattgaatgatttagtgaggcttcggactg
>Scutigera_coleoptrata
tggctcattaatttagatacttggataactgtggtaattctagagctaatacatgcgcatttattagaacagaccaagaataagccgataccggcgtctttcaaatgtctgccttatcaactcgacggtaggttagcctaccaggaacgggtaacggggaatcagggttcgattccggagagggaacctgagaaacggctaccacatccaaggaaggcagcaggcacgcaaattacccatccggcacggggaggtagtgacgaaaaataacaatgcgggactcgtaattggaatgagtacactttaaatcctttaacgaggacctattggagggcaagtctggtgccagcagccgcgtaattccagctccaatagcgtatattaaagttgtcggttaaaaagctcgtagttggatctcggtccgccggtgtcttcactgagtggtttactttgacaaattagagtgctccaagcaggcgcccgcataagcatggaataatggaataggacctcggttctattgcgttggtttcggagaggtaatgattaatagggacaggcgggggcattcgtattgcgacgctagaggtgaaattcttggaccgtcgcaagacgaacaactgcgaaagcatttgccaagaatgttttcattaatcaagaacgaaagttagaggttcgaaggcgatcagataccgccctagttctaaccataaacgatgccaaccagcgatccggttcctatgaccgggcagctccgggaaaccaaagtttttgggctccgggggaagtatggttgcaaagctgaaacttaaaggaattgacggaagggcaccaccaggagtggctgcttaattcgactcaacacgggaaactcacccggcccggacactggaaggattgacagattgaagctctttcttgattcggtgggtggtggtgcatggccgttcttagttggtggagcgatttgtctggttaattccgataacgaacaagactcaaacctactaactagagaggaacaagcggagccgcacgagagagcaataacaggtctgtgatgcccttagatgtccggggccgcacgcgcgctacactgaaggcagcgtgccggcaggggtaacagctttcgtggtagggatcggggtttgcaattgccccgtgaacgaggaattcctagtaagcgcgagtcataagctcgcttgactacgtccctgccctttgtacacacgcccgtcgctactaccgattgaatgatttagtgaggcttcggactg
>Siro_rubens
tggctcattaatttagatacttggataactgtggcaattctagagctaatatatgcgcttttattagaccagaccaaggataagctgatatcggcgtctttcaagtgtctgccttatcaactcgatggtaggttagcctaccaggaacgggtaacggggaatcagngttcgattccggagagggagnntnagaaacggctaccacatccaaggaaggcagcaggcgcgcaaattacccatccggcacggggaggtagtgacgaaaaataacaatacgggactcgtaattggaatgagtacactctaaatcctttaacgaggatctattggagggcaagtctggtgccagcnnccgcgtaattccagctccaatagcgtatattaaagttgtcggttaaaaagctcgtagttggatctcggtccatcggtgtcttcactgagtggtttactttgaaaaattagagtgctcaaagcaggcgcctgaatatgcatggaataatggaataggacctcggttctattgtgttggtttcggagaggtaatgattaagagggacagacgggggcattcgtattgcgacgctagaggtgaaattcttggaccgtcgcaagacgaactactgcgaaagcatttgccaagaatgttttcattaatcaagaacgaaagttagaggttcgaaggcgatcagataccgccctagttctaaccataaacgatgctaaccagcgatccggtttctttgaccgggcagctccgggaaaccaaagtttgtgagttccgggggaagtatggttgcaaagctgaaacttaaaggaattgacggaagggcaccaccaggagtggctgcttaatttgactcaacacgggaaacttacccggcccggacaccggaaggattgacagattaaagctctttcttgattcggtgggtggtggtgcatggccgttcttagttggtggagcgatttgtctggttaattccgttaacgaacgagactctagcctactaaatagagagggacaagcggagccgcacgagagagcaataacaggtctgtgatgcccttagatgtccggggccgcacgcgcgctacactgaaggcagcgtgccggcaggggtaaccgttttcgtgatagggataggggcttgtaattaccccttgaacgaggaattcccagtaagcgcgagtcataagctcgcttgattacgtccctgccctttgtacacacgcccgtcgctactaccgattgaatgatttagtgaggcttcggactg
>Sminthurus_viridis
tggctcattcatttagatacttggataactgtggtaattctagagctaatacatgcgcttttattagatcaagccaagaataagctgataccggcgtctttcaagtgtctgccttatcaactcgatggtaggttagcctaccaggaacgggtaacggggaatcagggttcgattccggagagggagcctgagaaacggctaccacatccaaggaaggcagcaggcgcgcaaattacccatccggcacggggaggtagtgacgaaaaataacgatacagaactcgtaatcggaatgagtacactttaaatcctttaacgaggatctattggagggcaagtctggtgccagcagccgcgtaattccagctccaatagcgtatattaaagttgtcggttaaaaagctcgtagttggatctcggtgcaccggtttcttaaccgagtggtttactttgaaaaattggagtgctcaaagcaggcgcctgaacatgcatggaataatggaataggatctcggttctatttcgttggcttcggagaggtaatgattaataggaacagacgggggcattcgtactgcgacgttagaggtgaaattcttggatcgtcgcaagacgaactactgcgaaagcatttgccaagaatgttttcattaatcaagaacgaaagttagaggttcgaaggcgatcagataccgccctagttctaaccataaacgatgccgaccggcgatccggttaatatgaccgggcagctccgggaaaccagagtttttgggttccgggggaagtatggttgcaaagctgaaacttaaaggaattgacggaagggcaccaccaggagtggctgcttaatttgactcaacacgggaatctcaccaggcccggacaccggaaggattgacagattgaagctctttcttgattcggtgggtggtggtgcatggccgttcttagttggtggagcgatttgtctggttaattccgataacgaacgagactctgacctattaactagagagggactggcggagccgcacgagagagcaataacaggtctgtgatgcccttagatgttctgggctgcacgcgcgctacactgaaggcagcgtgccgaaaggggaaaccgttttcgtgatggggattggggattgcaattaccccatgaacgaggaattcccagtaggcgcgagtcataagcttgctcgattacgtccctgccctttgtacacacgcccgtcgctactaccgatcgagtgatttagtgaggcttcggactg
>Spirinia_elongata
tggctcattcatttggatacttggataactgtggtaattctagagctaatacatgtgcatttattagaccagaccaagaataagctgatactggtgtctttcaagtgtctgccctatcaactcgatggtagtttagcctaccaggaacgggtgacggagaatgagggttcgactccggagagggagcctgagaaatggctaccacatccaaggaaggcagcaggcgcgcaaattacccattcagtacgaggaggtagtgacgaaaaataacaaggtggttctcatcattggaatgggtacaatttaaaccctttaacgaggatctattggagggcaagtctggtgccagcagccgcgtaattccagctccaatagcatatgccaatgttgtctgttaaaaagctcgtagttgaattatggtcagtcggtttctttattgggtgatttactttgaaaaattagagtgctcaaaacaggtgcctgtatatgcatggaataatggaataggatctctgttctattttgttggtttaggagagataatgattaacagggacagacgggggcatttgtattgtggcgttagaggtgaaattcttggatcgctgcaagacagacaattgcgaaagcatttgccaagaatgttttcattaatcaagaacgaaagttagaggttcgaaggcgatcagataccgccctagttctaaccgtaaacgatgcaaactagcgatccggttattctgaccggggagctcccggaaacgaaagtctatatgttccgggggaaatatgattgcaaaattgaaacttaaaggaattgacggaagggcaccaccaggagtggctgcttaatttgactcaacacgggaaactcacccggcccggacaccgttgggattgacagattgaagctctttcttgattcggtgggtggtggtgcatggccgttcttagttggtggagcgatttgtctggttaattccgataacgaacgagactccgacctgctaaatagagagggactagcggaaccgcacgagagagcaataacaggtctgtgatgcccttagatgtccggggctgcacgcgcgctacaatgaaagcagcgtgccgaagggggtaaccaatttcgtgactgggatcgggaattgcaattatcccttgaacgaggaattcctagtaagtgtgggtcatcagctcgcctgattacgtccctgccctttgtacacacgcccgtcgctgcccgggactgaaccgtttcgagaagacagggactg
>Squilla_empusa
tggctcattaatttggatacctggataactgtggtaattctagagctaatacatgcgcttttattagatcaaaccaagaataagctgaggccggcgtctttcaagtgtctgccttatcagctcgattgtaggttagcctacaaggaacgggtaacggggaatcagggttcgattccggagagggagcctgagaaacggctaccacatctaaggaaggcagcaggcacgcaaattacccatccggctcggggaggtagtgacgaaaaataacgatgcgagactcgcaatcggaatgagtacactttaaatcctttaacgaggatctattggagggcaagtctggtgccagcagccgcgtaattccagctccaatagcgtatattaaagttgtcggttaaaaagctcgtagttggatctcggttcgccggtgtcttcatcgagtggtttactttgaaaaattagagtgctcaaagcaggcgcctgaatatgcatggaataatggaataggacctcggttctattttgttggtttcggagaggtaatgattaatagggacagacgggggcattcgtattgcgacgttagaggtgaaattcttggatcgtcgcaagacgaactactgcgaaagcatttgccaagaatgttttcattaatcaagaacgaaagttagaggttcgaaggcgatcagataccgccctagttctaaccataaacgatgctgactagcgatccggttattatgaccgggcagctccgggaaaccaaagtctttgagttccgggggaagtatggttgcaaagctgaaacttaaaggaattgacggaagggcaccaccaggagtggctgcttaatttgactcaacacgggaacctcaccaggcccggacaccggaaggattgacagattgaagctctttcttgattcggtgggtggtggtgcatggccgttcttagttggtggagcgatttgtctggttaattccgataacgaacgagactctagcctgctaactagagagggataagcggagccgcacgagagagcaataacaggtctgtgatgcccttagatgttctgggccgcacgcgcgctacactgaaggcagcgtgccgagaggggtaaccgttttcgtgatagggattggggcttgaaattgccccatgaacgaggaattcccagtaagcgcaagtcatcagcttgcttgattacgtccctgccctttgtacacacgcccgtcgctactaccgattgaatgatttagtgaggcttcggactg
>Stylochus_zebra
tggctcattaatttggatacatggataactgtgggaattctagagctaatacatgcgcatttattagatcaaaccaaggataagcagatgccggcgtctttcaaatgtctgccctatcaacacgttggtaggttagcctaccaggaacgggtaacggggaatcagggttcgattccggagagggagcatgagaaacggctaccagaactacggtttgcagcaggcgcgcaaattacccatccggcacggggaggtagtgacgaaaaataacaatacgggtcttgtaattggaatgagtacaccttaaaaccattaacgagtaccaattggagggcaagtctggtgccagcagccgcgtaattccagctccaatagcgtatattaaagttgtcagttaaaaagctcgtagttggatctgaggttggcggtgtcttaactgagtggtttactttgaaaaattggagtgctcaaatcaggcgcctgaacatgcatggaataatggaaaaggacttcggttctattttgttggtttcggagaagtaatgattaagagggacagacgggggcattcgtattgcggtgggagaggtgaaattcttggatcatcgcaagacgccctacagcgaaagcatttgccaagaatgtttccattaatcaagaacgaaagtcagaggttcgaagacgatcagataccgtcctagttctgaccataaacgatgccaactggcaatccgattgcatcgatcgggcagctccgggaaaccaaagtctttgggttccgggggaagtatggttgcaaagctgaaacttaaaggaattgacggaaaggcaccacaaggagtggctgcttaatttgactcaacacgggaaactcacccggcccggacactgtgaggattgacagattgaagctctttcttgattcggtgggtggtggtgcatggccgttcttagttggtggagcgatttgtctggttaattccgataacgaacgagactctagcctactaaatagagggggacaagtggagccatacgaaagagcaataacaggtctgtgatgcccttagatgtccggggccgcacgcgcgctacactgaatataacgagccgaaaggggcaactgttttcgtgacagggatcggggcttgtaattaccccgtgaacgaggaattcctagtaagcgcaagtcataaacttgcttgattacgtccctgccttttgtacacacgcccgtcgctactaccgattgaatggtttagcaaggcttcggattg
>Testechiniscus_spitsbergensis
cttctttttaattctgacacatggataactgtggtaattctagagctaatacatgcgcatttattatttcaaaccaagagtaagcaaatctcgacgtcagtcaagcaactgccttatcagcttgttgttaggttagcctaacaggaacgggtaacgaacgatcggggtcggatatcggagagggagcttgagaaacggctaccacttccaaggaaggcagcaggcgcgcaaattacccattcggcatgaggaggtagcaataaaatgtatcgatgcggggccagtaatcggaatgagtacactttaaatcctataacaaggacctattggagggcaagtctggtgccagcagccgcgtaattccagctccaatagcgtatattaatgctgccggttaaaaagctcgtagtcggatctggcttcggccatgtcttcattgagtggtttactttgaaaaattggagtgctcaaagcaagcgcttgaacatgcatggaataatgaaatagggcctcggttctattttgttggtttaagagaggtaatgattaagagggacagacggggacgtttgtattgcgacgttagaggtgaaattcttggatcgtcgcaagacacactaatgcgaaagcattcgtctagaatgttttcattgatcaagaacgaaagttagaggttcgaaggcgatcagataccgccctagttctaaccataaacgatgccaaccagcgatccggttttcctgaccgggcagctccgggaaaccaaagtgttcgggttccgggggaagtatggttgcaaagctgaaacttaaaggaattgacggaagggcaccaccaggagtggctgcttaatttgactcaacacgggaaacttacccggccaggacactgtaaggattgacagattgaagctctttcttgattcggtggatggtggtgcatggccgttcttagttggtggattgatttgtctggttaattccgataacgaacgagactctaacctactaaatagagagggacaggcggagccgcacgagagagcaataacaggtctgtgatgcccttagatgtccggggccgcacgcgcgctacactgaatccagcgtgtcgtaaggggtaaccgctttcgtgattgggatcgagctttgtaattagctcgtcaacgaggaattcccagtaagcgcgagtcatcagcttgcctgattacgtccctgccctttgtacacacgcccgtcgctactaccgattggatgatctagtgaggctttggattg
>Theristus_agilis
tagctcattcatttggatacttggataactgtggtaattctagagctaatacacgcgcatttattagagcaaaccaagaataagcagataccggcgtctttcaagtgtctgccttatcaactcgatggtagtttagcctaccaggaacgggtaacggagaataagggttcgactccgragagggagcctgagaaacggctaccacttctaaggaaggcagcaggcgcgcaaattacccattcggcacgaggaggtagtgacgaaaaataacgagacgggtctcgtcatcggaatgagaacaatccaaaccctttaacgaggacctagcggagggcaagtctggtgccagcagccgcgtaattccagctccgccagtgtatatctatgctgccggttaaaaagctcgtagttggatctgggtccgccgatgccttcaccgggtggtttactttgaaaaattagagtgcttaaaacaagcgcttgaatatgcatggaataatagaataggaccttggttctattttgttggtttcggagaggtaaggattaagagggacagacgggggcattcgtattgcgacgttagaggtgaaattcttggatcgtcgyaagacggyctactgcgaaagcatttgccaagaatgttttcattaatcaagaacgaaagttagaggttcgaaggcgatcagataccgccctagttctaaccgtaaacgatgccaactagcgatccagttaattagactggggagctcccggaaacgaaagtctatgggttccgggggaagtatggttgcaaagctgaaacttaaaggaattgacggaagggcaccaccaggagtggctgcttaatttgactcaacacgggaaactcacccggcccggacaccgtaaggattgacagattgaagctctttcttgattcggtgggtggtggtgcatggccgttcttagttggtggagcgatttgtctggtttattccgataacgaacgaggctccaacctactaactagagagggacaagcggagccgcatgagagagcaataacaggtctgtgatgcccttagatgtccggggctgcacgcgcgctacactgaaggcagcgtgttgacataggtaaccaatttcgtgatagggatcgggacttgcaaatgtcccttgaacgaggaattcccagtaagtgcgggtcataagctcgcttgattacgtccctgccctttgtacacacgcccgtcgctgcccggaactgagcagtttcgagaagctggggatcg
>Trichinella_spiralis
tggctcattcatttagaatcatggataactgtggtaattctagagctaatacacgcgcttttattagaacaaaccgagaataatctgataccggcgactttcaagtgtctgccttatcaactcgatggtagcctagactaccaggaacgggtaacggagaatcagggttcgactccggagagggagcctgagaaacggctaccacatccaaggaaggcagcaggcgcgcaaattacccatccagcttggggaggtagtgacgaaaaataacgagacgattctcgttatcgaaatgagtacgctttacacacgctaacgagtagcaattggagggcaagtctggtgccagcagccgcgtaattccagctccaatagcgtatattaaagttgccggttaaaacgctcgtagttgaattgtgtccccctgttgtcttcattgagtgttttactttgaaaaattagagtgctcaaagcaggtgcctgaatatgcatggaataatagaatacgatctcggttctattttgttggtttcgaagagataatgattgaaaggaacagacgggggcattcgtattgctgcgttagaggtgaaattcttggatcgcagcaagatgaacaattgcgaaagcatttgccaagaatgttttcattaatcaagaacgaaagttagaggttcgaaggcgatcagataccgccctagttctaacggtaaactatgccaaccagcgattcggttcataagaccgagcagctccgggaaaccaaagtgtttcggttccgggggaagtatggttgcaaagctgaaacttaaaggaattgacggaagggcaccaccaggagtggatgcttaatttgactcaacacgggaaactcacccggcccggacactggaaggattgacagattgaagctctttcttgattcagtgggtagtggtgcatggccgttcttagttggtggagcgatttgtctggttaattccgataacgaacgagactctaccctattaaatagagagggactggcaaagctgcacgaaagagcaataacaggtctgtgatgcccttcgatgtccggggctgcacgcgcgctacaatgaaagcaacgtgctgaaaatggcaacgaatttcttgaatggaatagggaattgcaattgtcccttgaacgaggaattcccagtaagcgtgagtcattagctcgcttgattacgtccctgccctttgtacacacgcccgtcgctactaccgattggatgatttagtgagggttttgactg
>Triops_longicaudatus
tggctcaataatttagatacttggataactgtggtaattctagagctaatacatgcgcttttattagatcaaaccaaggataagcagataccggcgtctttcaaatgtctgccttatcaactcgatggtaggttagcctacaaggaacgggtaacggggaatcagggttcgattccggagagggagcctgagaaacggctaccacatccaaggaaggcagcaggcgcgcaaattacccatccggcacggggaggtagtgacgaaaaataacgatacgggactcgtgattggaatgagtacactttaaatcctttaacgaggacccattggagggcaagtctggtgccagcagccgcgtaactccagctccaatagcgtatattaaagttgtcggttaaaaagctcgtagttggattccggtaccgcggtgtcttaactgagtggttcactttgacaaattagagtgctcaaagcaggtgcctgaataagcatggaatgatggaataggacctcggtcttattttgttggtttctgggaggtaatggttaatagagacagacgggggcattcgtactgcgacgctagaggtgaaattcttggaccgtcgcaagacgaacaactgcgaaagcatttgccaagaatgttttcattaatcaagaacgaaagttagaggttcgaaggcgatcagataccgccctagttctaaccataaacgatgccaactagcgatccggttactatgaccgggcagctccgggaaaccaaagtttttgggttccgggggaagtatggttgcaaagctgaaacttaaaggaattgacggaagggcaccaccaggagtggctgcttaatttgactcaacacgggaacctcaccaggcccggacactggaaggattgacagattgaagctctttcttgattcggtgggtggtggtgcatggccgttcttagttggtggagcgatttgtctggttaattccgataacgaacgagactctagcctgctaaatagagagggacaagcggagccgcatgacagagcaataacaggtctgtgatgcccttagatgtcctgggccgcacgcgcgctacactgaaggcagcgtgccgagaggggtaaccgctttcgtggttgggattggggactgcaatgaccccatgaaccaggaatccctagtaggcgcaagtcactagcttgctcgattacgtccctgccctttgtacacacgcccgtcgctactaccgattgaatgatttagtgaggcttcggacgg
>Tubiluchus_corallicola
tggctcattaatttagatatttggataactgtggtaattctagagctaatacatgcgcttttattagaacaaaccttggataagctgatacctgcgtctttcaaatgtctgccttatcaactcgatggtagattagcctaccaggaacgggtaacggggaatcagggttcgattccggagagggagcatgagaaacggctaccacatccaaggaaggcagcaggcacgcaaattacccatccgacacggggaggtagtgacgataaataacaatacgggactcgtaattggaatgagtacactttaaatcctatgacgaggatccattggagggcaagtctggtgccagcagccgcgtaattccagctccaatagcgtatattaaagttgtcagttaaaaagctcgtagttggatctgggtccaccgttgtcttaaatgagtggtttactttgaaaaattagagtgttcaaagcaggcgcctgaatatgcatggaataatggaataggacctcggttctattttgttggtttcagagaggtaatgattaagagggacagacgggggcattcgtactgctgcgttagaggtgaaattcttggatcgtagcaagacgaacaacagcgaaagcatttgccaagaatgttttcattaatcaagaacgaaagtcagaggttcgaaggtgatcagataccgccctagttctgaccgtaaacgatgccaactagcgatccggttactatgaccgggcagctccgggaaaccaaagtttctggattccgggggaagtatggttgcaaagctgaaacttaaaggaattgacggaagggcaccaccaggagtggctgcttaatttgactcaacacgggaatctcacccggtccggacactgtaaggattgacagattgaagctctttcttgattcagtgggtggtggtgcatggccgttcttagttggtggagcgatttgtctggttaattccgataacgaacgagactctggcctactaaatagagagggacaagcggagccgcacgagagagcaataacaggtctgtgatgcccttagatgtccggggctgcacgcgcgctacactgaaggcagcgtgccggaaggggtaaccgatttcgtgctagggatagggaattgcaattatcccttgaacgaggaattcccagtaagcgcgagtcataagctcgtttgattacgtccctgccctttgtacacacgcccgtcgctactaccgattgaatgatttagtgaggcttcggaccg
>Urechis_caupo
tggctcattaatttagatacttggataactgtggtaattctagagctaatacatgagtttttattacaccaaaccaagaataagctgatgccggcgtctttcaaatgtctgccctatcaactcgatggtacgtgagcctaccaggaacgggtaacggggaatcagggtttgattccggagagggagcatgagaaacggctaccacatccaaggaaggcagcaggcgcgcaaattacccatctggaacggggaggtagtgacgaaaaataacaatacgggactcgtaattggaatgagtacactttaaatcctttaacgaggatccattggagggcaagtctggtgccagcagccgcgtaattccagctccaatagcgtatattaaagttgtcagttaaaaagctcgtagttggatctcggttcgccggtgtcttgactgagtggtttactttgaaaaattagagtgttcaaagcaggcgcctgaatatgcatggaataatggaagaggacctcggttctattttgttggtttcggagaggtaatgattaagagggactgacgggggcattcgtattacggtgttagaggtgaaattcttggatcatcgtaagacgaactactgcgaaagcatttgccaagaatgttttcattagtcaagaacgaaagtcggaggttcgaagacgatcagataccgtcgtagttccgaccataaacgatgccaactagcgatccggttgttatgaccgggcagctccgggaaaccaaagtctttgggttccgggggaagtatggttgcaaagctgaaacttaaaggaattgacggaagggcaccaccaggagtggctgcttaatttgactcaacacgggaaactcacccggcccggacactgtaaggattgacagattgaagctctttcttgattcggtgggtggtggtgcatggccgttcttagttggtggagcgatttgtctggttaattccgataacgaacgagactctagcctattaaatagagagggacaagtgtagacacacgagagagcaataacaggtctgtgatgcccttagatgtttggggccgcacgcgcgctacactgaagacagcgtgctgtaaggggtaaccgttttcgtgctagggattggggcttgtaattgccccatgaacgaggaattcccagtaagcacgagtcatcagctcgtttgattacgtccctgccctttgtacacacgcccgtcgctactaccgattgaatggtttagtgagatctcggatcg
>Vespula_pensylvanica
tggctcattaatttagatacttggataactgtggtaattctagagctaatacatgcgcttttattagatcaaaccaagaataagctgataccggcgtctttcaaatgtctgccttatcaactcgatggtaggttcgcctaccaggaacgggtaacggggaatcagggttcgattccggagagggagcctgagaaacggctaccacatccaaggaaggcagcaggcgcgcaaattacccatccggcacggggaggtagtgacgaaaaataacgatacgggactcgtaatcggaatgagtacactttaaatcctttaacgaggatccattggagggcaagtctggtgccagcagccgcgtaattccagctccaatagcgtatattaaagttgtcggttaaaaagctcgtagttgaatctgggttcaccggtgtcttcactgagtggtttactttgacaaattagagtgcttaaagcaggcgcctgaatatgcatggaataatggaataggacctcggttctattttgttggtttcggagaggtaatgattaatagggacagatgggggcattcgtattgcgacgttagaggtgaaattcttggatcgtcgcaagacggacagaagcgaaagcatttgccaaaaatgttttcattaatcaagaacgaaagttagaggttcgaaggcgatcagataccgccctagttctaaccataaacgatgccagctagcgatccggttcctatgaccgggcagctccgggaaaccaaagcttttgggttccgggggaagtatggttgcaaagctgaaacttaaaggaattgacggaagggcaccaccaggagtggctgcttaatttgactcaacacgggaacctcaccaggcccggacaccggaaggattgacagattgaagctctttcttgattcggtgggtggtggtgcatggccgttcttagttggtggagcgatttgtctggttaattccgataacgaacgagactctagcctgctaaatagagagggacaggcggagccgcacgagagagcaataacaggtctgtgatgcccttagatgttctgggccgcacgcgcgctacactgaaggcaacgtgccgaaaggggtaaccgctttcgtgctagggattggggcttgcaattaccccatgaacgaggaattcccagtaagcgcgagtcataagctcgcttgattacgtccctgccctttgtacacacgcccgtcgctactaccgattgaatgatttagtgaggcttcggactg
>Xiphinema_rivesi
tagctcattcatttagaaactcggataactgtggcaattctagagctaatacgtgcgcatttattagaataaaccaagaataagccgataccggcgtctttcaagtgtctgccttatccactcgatgstaggttagcctaccaggaacgggtaacggagaataagggttcgactccggagagggagcctgagaaacggctaccacatccaaggaaggcagcaggcgcgcaaattacccatccagaacggagaggtagtgacgaaaaataacgagacagtcctcgtcatcggaatgggtacaatttaaatcctttaacgaggatctattggagggcaagtctggtgccagcagccgcgtaattccagctccaatagcgtatattaaagttgtcggttaaaacgctcgtagttggatctgggtcccccggtgtcttaaccgagtggtttactttgaaaaattagagtgcttaaagcaggcgcctgaatatgcatggaataatggaataggacctcggttctattttgttggtttcggagaggtaatgattaagaggaacagacgggggcattcgtattccggcgctagaggtgaaattcttggaccgccggaagacggacgactgcgaaagcatttgccaagaatgttttcattaatcaagaacgaaagttagaggttcgaaggcgatcagataccgccctagttctaaccgtaaacgatgacaaccagcgattaggttaatacgacctagcagctccgggaaaccaaagtttttcgtttccgggggaagtatggttgcaaagctgaaacttaaaggaattgacggaagggcaccaccaggagtggctgcttaatttgactcaacacgggaaactcacccggcccggacaccgtaaggattgacagactgaagctctttcttaattcggtgggtggtggtgcatggccgttcttagttggtggagcgatttgtctggttaattccgataacgaacgagactctggcctattaaatagagagggacaaacggagccgcgtgaaagagcaataacaggtctgtgatgcccttagatgtccggggctgcacgcgcgctacactgaaagcagtatgccggaaggggtaaccgagttcgtgcttgggatagggaattgcaattatcccttaaacgaggaattcccagtaaatgcgggtcataagctcgcttgattacgtccctgccctttgtacacacgcccgtcgctactaccgattggatgacttagtgaggcttaggaccg
>Zootermopsis_angusticollis
tggctcattaatttagatacttggataactgtggtaattctagagctaatacatgcgcttttattagatcaaaccaagaataagcggataccggcgtctttcaaatgtctgccttatcaactcgatggtaggctcgcctaccaggaacgggtaacggggaatcagggttcgattccggagagggagcctgagaaacggctaccacatccaaggaaggcagcaggcgcgcaaattacccatccggcacggggaggtagtgacgaaaaataacgatacgggactcgtaatcggaatgagtacactctaaagactttaacgagtatccattggagggcaagtctggtgccagcagccgcgtaattccagctccaatagcgtatattaaagctgtcggttaaaaagctcgtagtcggacttgggttcaccggtgtcttgaccgagtgttttactttgacaaattagagtgcttaaagcaggcgcctgaatatgcatggaataatggaataggacctcggttctattttgttggtttcggagaggtaatgatcaaaagggacagacgggggcattcgtattgcgacgttagaggtgaaattcttggatcgtcgcaagacggacagaagcgaaagcatttgccaagaatgttttctctgatcaagaacgaaagttagaggttcgaaggcgatcagataccgccctagttctaaccataaacgatgccagccagcaatccggttcctatgaccgggcggctccgggaaaccaaagcttttgggttccgggggaagtatggttgcaaagctgaaacttaaaggaattgacggaagggcaccaccaggagtggctgcttaatttgactcaacacgggaacctcaccaggcccagacaccgggaggattgacagattgaagctctttcttgattcggtgggtggtggtgcatggccgttcttagttggtggagcgatttgtctggttaattccgataacgaacgagactctagcctgctaaatagagagggacaggcggagccgcacgagagagcaataacaggtctgtgatgcccttagatgttctgggccgcacgcgcgctacactgaaggcagcgtgccgaaaggggtaaccgctttcgtgctagggattggggcttgcaattgccccatgaacgaggaattcccagtaagcgcgagtcataagctcgcttgattacgtccctgccctttgtacacacgcccgtcgctactaccgattgaatgatttagtgaggcttcggaccg
