# Supplementary material for: Phylogenetic position of Loricifera inferred from nearly complete 18S and 28S rRNA gene sequences
Source: Zoological Lett. 2015 Jun 30;1:18. doi: 10.1186/s40851-015-0017-0 (PMC4657359; doi:10.1186/s40851-015-0017-0)
Supplement: Additional file 8: — Final 18S sequences for 18S (63 OTU) dataset. Aligned 18S sequences of 63 species after the removal of alignment-ambiguous positions and gaps. [file 40851_2015_17_MOESM8_ESM.fas]

>Amphiporus_sp.
tggctcattaatttagattacttggataactgtggtaattctagagctaatacatgctttattaatcagaccaaccgtgatgactctggataacgccgatcgtatggccgacgtctttcaaatgtctgccctatcaactcgttggtaggtgagcctaccaggtacgggtaacgggggatcagggttcgatcccggagagggagcatgagaaacggctaccacatccaaggaaggcagcaggcgcgcaaattacccatttagcacgaggaggtagtgacgaaaaataacaatacggtctgtaattggaatgagtacactctaaacccgttaacgaggatctattggagggcaagtctggtgccagcagccgcgtaattccagctccaatagcgtatattaaagctgtcagttaaaaagctcgtagtcggatttcggttcggctgtcttaactgagtggtttactttgaaaaattagagtgttcaaggcaggcgcctgaatgtgcatggaataatggaataggacctcggttctattttgttggtttcggagaggtaatgattaatagggacggacgggggcattcgtattgcggcgttagaggtgaaattcttggatcgtcgcaagacggactactgcgaaagcatttgccaagaatgttttcattgatcaagagcgaaagtcagaggatcgaagacgatcagataccgtcctagttctgaccataaacgatgccaactagcgatccggttgctgaccgggcagccccgggaaaccaaagtctatgggttccgggggaagtatggttgcaaagctgaaacttaaaggaattgacggaagggcaccaccaggagtggctgcttaatttgactcaacacgggaaactcacccggcccggacaccgtaaggattgacagattgaagctctttcttgattcggtgggtggtggtgcatggccgttcttagttggtggagcgatttgtctggttaattccgataacgaacgagactctagccggctaactagcttcttagagggaccagtggagccacgcgagattgagcaataacaggtctgtgatgcccttagatgttcggggccgcacgcgcgctacactgaaggcaacgtgtcgaaaggggtaaccgttaaccttcgtgctagggattggggcttgcaattctccccatgaacgaggaattcccagtaagcgcgagtcataagctcgcttgattacgtccctgccctttgtacacacgcccgtcgctactaccgattgaatggtttagtgaggcctcggactgg
>Anaspides_tasmaniae
tggctcattaatttggattacttggatacctgtggtaattctagagctaatacatgctttattaatcaaaccaatcgtggtgactctgaatatcgctgagcgcacgaccggcgtctttcaagtgtctgccttatcagctcgattgtaggttagcctacaaggaacgggtaacggggaatcagggttcgattccggagagggagcctgagaaacggctaccacatctaaggaaggcagcaggcacgcaaattacccatccggcccggggaggtagtgacgaaaaataacgatgcgatcagcaatcggaatgagtacactttaaatcctttaacgaggatctattggagggcaagtctggtgccagcagccgcgtaattccagctccaatagcgtatattaaagttgttggttaaaaagctcgtagttggatctcggttcacctgtcttcatcgagtggtttactttgaaaaattagagtgctcagagcaggcgcctggatatgcatggaatgatggaataggaccttggttctattttgttggtttcggaaaggtaatgattaagagggacagacgggggcatcagtattgcgacgctagaggtgaaattcttggaccgtcgcaagactaacaactgcgaaagcatttgccaagaatgtcttcattaatcaagaacgaaagttagaggttcgaaggcgatcagataccgccctagttctaaccataaacgatgctgaccagcgatccggttattgaccgggcagctccgggaaaccaaagtctttgagttccaggggaagtatggttgcaaagctgaaacttaaaggaattgacggaagggcaccaccaggagtgactgcttaatttgactcaacacgggaacctcaccaggcccggacaccgacaggattgacagactgaagctcttttatgattcggtgggtggtggtgcatggccgttcttagttggtggagcgatttgtctggttaattccgataacgaacgagactctggcctactaactagcttcttagagggataagcggagccgcacgagattgagcaataacaggtctgtgatgcccttagatgttctgggccgcacgcgcgctacactgaaggcagcgtgccgagaggggtaaccgttaaacttcgtgatagggattggggcttgcaattgttcccatcaacgaggaattcccagtaagcgcaagtcatcagcttgcttgattacgtccctgctctttgtacacacgcccgtcgctactaccgattgaatgatttagtgaggcttcggactgg
>Anoplodactylus_portus
tggctcattaatttagatcacatggataactgtggtaattctagagctaatacatgctttattaaccaaaccaatcgtggtgactctggataacgccgatcgcacgaccggcgtctttcaaatgtctgccttatcaactcgatggtaggttagcctaccaggaacgggtaacggggaatcagggttcgattccggagagggagcctgagaaacggctaccacatccaaggaaggcagcaggcacgcaaattacccatccggcacggggaggtagtgacgaaaaataacaatacggtctgtaattggaatgagtacactttaaatcctttaacgaggatctattggagggcaagtctggtgccagcagccgcgtaattccagctccaatagcgtatattaaagttgtcggttaaaaagctcgtagttggatttcggtccacctgtctttactgagtggtttactttgaaaaattagagtgctcaaagcaggcgcctgaatatgcatggaatgatggaataggacctcggttctattttgttggtttcgcagaggtaatgattaagagggacagacgggggcattcgtattgcgacgctagaggtgaaattcttggaccgtcgcaagacgaactattgcgaaagcatttgccaagaatgttttcattaatcaagaacgaaagttagaggttcgaaggcgatcagataccgccctagttctaaccataaacgatgccaaccagcgatccggttcctgaccgggcagctccgggaaaccaaagtctttgggttccgggggaagtatggttgcaaagctgaaacttaaaggaattgacggaagggcaccaccaggagtggctgcttaatttgactcaacacgggaaactcacccggcccggacactggaaggattgacagattgaagctctttcttgattcagtgggtggtggtgcatggccgttcttagttggtggagcgatttgtctggttaattccgataacgaacgagactctggcctgctaaatagcttcttagagggacaggcggatccgcacgagatagagcaataacaggtctgtgatgcccttagatgtccggggccgcacgcgcgctacactgaaggcagcgtgctgacaagggtaaccgctaaccttcgtgatggggataggggcttgtaattgtccccttgaacgaggaattcccagtaagcgcgagtcataagctcgtttgattacgtccctgccctttgtacacacgcccgtcgctactaccgattgaatgatttagtgaggcttcggacttg
>Ascaris_lumbricoides
cggctcattcatattgattacgtggataactgtggtaattctagagctaatacatgctctattaattaaaccaatcgtggtgactctgaataacgctgatcgcatgaccggcgtctatcaagtgtctgccttatcaactcgatggtagtttagcctaccaggaacgggtaacggagaataagggttcgactccggagagggagcctgagaaacggctaccacatccaaggaaggcagcaggcgcgcaaattacccattcggcatgaggaggtagtgacgaaaaataacgagaccgtctgttatcggaatgggtacaatttaaacccgttaacgaggatctatgagagggcaagtctggtgccagcagccgcgtaattccagctctcaaagtgtatatcgtcattgccggttaaaaagctcgtagttggatctgggtccgccttccttcatcggtcggtttactttgaaaaattagagtgcttcacgcgggcgtctgaatatgcatggaataatagaataggatctcggttctattttgttggtttctgagagataatggttaagagggacggacgggggcattcgtatcgctgcgtgagaggtgaaattcttggaccgtagcgagacgtccgactgcgaatgcatttgccaagaatgtcttcattaatcaagaacgaaagtcagaggttcgaaggcgatcagataccgccctagttctgaccgtaaacgataccaactagcgttccgggtaaagcccgggcagctcccggaaacgaaagtctttcggttccgggggaagtatggttgcaaagctgaaacttaaagaaattgacggaagggcaccaccaggagtggctgcttaatttgactcaacacgggaaactcacctggcccggacaccgtgaggattgacagattgaagctctttcttgattcggtggttggtggtgcatggccgttcttagttggtggagtgatttgtctggtttattccgataacgagcgagactctagcctattaaatagcttcttagagggacaagcggagccgcatgaagttgagcaataacaggtctgtgatgcccttagatgtccagggctgcacgcgcgctacactggaggcagcgtgccgaaagtggtaacccttaaaatccgtgatcgggatcgggaattgcaattattcccttgaacgaggaattcctagtaagtgtgagtcatcagctcacttgattacgtccctgccctttgtacacacgcccgtcgctgcccgggactgagccgtttcgagaaagcggggactgc
>Callibaetis_ferrugineus
tggctcattaatttggattactcggataactgtggtaattctagagctaatacgtgcgttattaatcaaaccaatcgtggtgactctgaataacgctgatcgcacggccggcgtccttcgaatgtctgccttatcaactcgatggtaggttcgcctaccaggaacgggtaacggggaatcagggttcgattccggagagggagcctgagaaacggctaccacatccaaggaaggcagcaggcgcgcaaattacccatccggcacggggaggtagtgacgaaaaataacgatacggtcagtaatcggaatgagaacactttaaatcttttaacgagtacctaatggagggcaagtctggtgccagcagccgcgtaattccagctccattggcgtatattaaagttgtcggttaaaaagctcgtagttggatctgggttcgcctgtcttaaccgggtggtttactttgacaaatttgagtgctcaaagcaggcgcctgaaaatgcatggaataatggaatagggcctcggttctattttgttggcttctgagaggtaatgattaatagggacagacgggggcattcgtattgcgacgttagaggtgaaattcttggatcgtcgcaagacgaacggatgcgaaagcgtttgccaagaatgttttcgctaatcaagaacgaaagttagaggttcgaaggcgatcagataccgccctagttctaaccataaacgatgccagccagcgatgcggttcctgaccgcgcagctccgggaaaccaaagcttttgggttccgggggaagtatggttgcaaagctgaaacttaaaggaattgacggaagggcaccaccaggagtggctgcttaatttgactcaacacgggaacctcaccaggcccggacatcggaaggattgacagattgaagctctttcttgattcgatgggtggtggtgcatggccgttcttagttggtggagcgatttgtctggttaattccgataacgaacgagactctaacctgctaaatagcttcttagagggacaggcggagccgcacgagattgagcaataacaggtctgtgatgcccttagatgttctgggccgcacgcgcgctacactgaaggcagcgtgccgagaggggtaaccgctaaccttcgtgcttgggattggggcttgcaattgtccccatgaacgaggaattcccagtaagcgcgagtcataagctcgcttgattacgtccctgccctttgtacacacgcccgtcgctactaccgattgaatgatttagtgaggcttcggactgg
>Callipallene_sp.
tggctcattaatttagatcacatggataactgtggtaattctagagctaatacatgctttattaaccaaaccaatcgtggtgactctggataacgccgatcgcacgaccggcgtctttcaaatgtctgccttatcaactcgatggtaggttagcctaccaggaacgggtaacggggaatcagggttcgattccggagagggagcctgagaaacggctaccacatccaaggaaggcagcaggcacgcaaattacccatccggcacggggaggtagtgacgaaaaataacaatacggtctgtaattggaatgagtacactttaaatcctttaacgaggatctattggagggcaagtctggtgccagcagccgcgtaattccagctccaatagcgtatattaaagttgtcggttaaaaagctcgtagttggatttcggtccacctgtcttcgttgagtggtttactttgaaaaattagagtgctcaaagcaggcgcctgaatatgcatggaatgatggaataggacctcggttctattttgttggtttcgcagaggtaatgattaagagggacagacgggggcattcgtattgcgacgctagaggtgaaattcttggaccgtcgcaagacgaactattgcgaaagcatttgccaagaatgttttcattaatcaagaacgaaagttagaggttcgaaggcgatcagataccgccctagttctaaccataaacgatgccaaccagcgatccggttactgaccgggcagctccgggaaaccaaagtctttgggttccgggggaagtatggttgcaaagctgaaacttaaaggaattgacggaagggcaccaccaggagtggctgcttaatttgactcaacacgggaaactcacccggcccggacactggaaggattgacagattgaagctctttcttgattcagtgggtggtggtgcatggccgttcttagttggtggagcgatttgtctggttaattccgataacgaacgagactctggcctgctaaatagcttcttagagggacaggcggatccgcacgagatagagcaataacaggtctgtgatgcccttagatgtccggggccgcacgcgcgctacactgaaggcagcgtgccgaaaggggtaaccgctaaccttcgtgatggggataggggcttgtaattgtccccttgaacgaggaattcccagtaagcacgagtcatcagctcgtttgattacgtccctgccctttgtacacacgcccgtcgctactaccgattgaatgatttagtgaggcttcggaccgg
>Calocheiridius_cf._termitophilus
tggctcattaatttagattacttggataactgtggtaattctagagctaatacatgctttattaaccagaccggacgtggtgactctggataacgcggatcgcacgaccggcgtctttcaagtgtctgccttatcaactcgatggtaggttagcctaccaggaacgggtaacggggaatcagggttcggttccggagagggagcctgagaaacggctaccacatccaaggaaggcagcaggcgcgcaaattacccatccggcacggggaggtagtgacgaaaaataacaatacggtctgtaattggaatgagtacactctaaaccctttaacgaggatctattggagggcaagtctggtgccagcagccgcgtaattccagctccaatagcgtatattaaagttgtcggttaaaaagctcgtagttggatctcgatgcgtctgcctttaaaagctgctttactttgaaaaattagagtgctcaaagcaggcgcctggatatgcatggaataatggaataggacctcggttctgttttgttggttttggagaggtaatgattaagagggacggacgggggcatccgtattgcggcgctagaggtgaaattcttggaccgccgcaagacgaactactgcgaaagcatttgccaagaatgttttcattaatcaagaacgaaagttagaggttcgaaggcgatcagataccgccctagttctaaccataaacgatgccaaccagcgatccggttcttgaccgggcagctccgggaaaccaaagtttttgggttccgggggaagtatggttgcaaagctgaaacttaaaggaattgacggaagggcaccaccaggagtggctgcttaatttgactcaacacgggaaacttacccggcccggacaccggaaggattgacagattaaagctctttcttgattcggtgggtggtggtgcatggccgttcttagttggtggagcgatttgtctggttaattccgataacgaacgagactctagcctactaaatagcttcttagagggacgggcggagccgcacgaaacggagcaataacaggtctgtgatgcccttagatgtccggggccgcacgcgcgctacactgaaggcaacgtgccgagaggggtaaccggtaaccttcgtgctagggataggggattgtaattctcccctcgaacgaggaattcccagtaagcgcgagtcatcagctcgcttgattacgtccctgccctttgtacacacgcccgtcgctactaccgattgaatgatttagtgaggcttcggacgag
>Campyloderes_cf._vanhoeffeni
tggctcattaattttgattacatggataactgtggcaattctagagctaatacatgatttgtcaaccaaaccaatcgtggtgaatcatggcaaagctgaccgcatgtccggcgtctttcgaatgtctgccttatcaactcgatggtaggttagcctaccaggtacgggtaacggggaatcagggtttgattccggagagggagcctgagaaacggctaccacatccaaggaaggcagcaggcacgcaaattacccatccggcacggggaggtagtgacaagaaataacaatacagtctgtaattggaatgagtacactttaaatcctttaacgaggaactattggagggcaagtctggtgccagcagccgcgtaattccagctccaatagcgtatattaaagttgccagttaaaaagctcgtagttggatctgggtccatctgtcttgactgagtggtttactttgaaaaattagagtgttcaaagcaggcgcctgaatatgcatggaataatggaacatgacctcggttctattttattggttccggagaggtaatgattaagagggactgccgggggcatccgtattgctgcgttagaggtgaaattcttggatcgcagcaagacgaactactgcgaaagcatttgccaagaatgtcttcattaatcaagaacgaaagtcggaggttcgaaggcgatcagataccgccctagttccgaccataaactataccagctgacaatccggttactgaccgggcagccctgtgaaaggaaagtcttagggttccggggggagtatggttgcaaagctcgaacttaaaggaattgacggaagggcaccaccaggagtggctgcttaatttgactcaacacgggaaactcacccggtccggacactgtaaggattgacagattgaagctctttcttgattcagtggttggtggtgcatggccgttcttagttggtggagtgatttgtctggttaattccgataacgaacgagactctggcctactaaatagcttcttaggggaacaagcggagccgcgcgagattgagcaataacaggtctgtgatgcccttagatgttcggggccgcacgcgcgctacactgaagtcagcgtgccgtcaggggtaaccaataaacttcgtgctagggattgccacttgcaacttttggcatgaacgaggaattcccagtaagcgcgagtcataagctcgcttgattacgtccctgccctttgtacacacgcccgtcgctactacagattgaatgatttagtgaggctttggattgg
>Centroderes_spinosus
tggctcattaatttggatcacatggataactgtggcaattctagagctaatacatggcttgccaatcaaaccaatcgtggcgaaccatggcaacgcagaccgcatgaccggcgtccttcgagcgtctgccttatcaactcgatggtagggtagcctaccaggaacgggtaacggagaatcagggtttgattccggagagggagcctgagaaacggctaccacatctaaggaaggcagcaggcacgcaaattacccatccggctcggggaggtagtgacgagaaataacaatacagtctgtaattggaatgagtacactttaaatcctttaacgaggatctattggagggcaagtctggtgccagcagccgcgtaattccagctccaatagcgtatattaaagttgccagttaaaaagctcgtagttggatctgggtccgcctgtcttaactgagtgctttactttgaaaaattagagtgttcaaagcaggcgcctgtatatgcatggaataatggaagacgacttcgggtctattttgttggttccggagaggtaatgattaacagggactgtcgggggcatccgtactgctgcgttagaggtgaaattcttggatcgcagcaagacgaactactgcgaaagcatttgccaagaatgttttcattaatcaagaacgaaagtcggaggttcgaaggcgatcagataccgccctagttccgaccataaacgatgtcgactgacaatctggtttctgaccaggcagcctcgggaaaccaaagtgtttaggttccggggagagtatggttgcaaagctggaatttaaaggaattgacggaagggcaccaccaggagtggctgcttaatttgactcaacacgggaaactcacttggtccagacaccgtaaggattgacagattgaagctctttcttgattcggtggttggtggtgcatggccgttcttagttggtggagtgatttgtctggttaattccgataacgaacgagactctagcctactaaatagcttcttagagggacacgtcgagcggcatgagattgagcaataacaggtctgtgatgcccttagatgtccagggccgcacgcgcgctacaatgacgtcaacgtgccgttaggggtaacgctgaattgtcgtgctagggatagggaattgcaattcttcccttgaacgaggaattcccagtaagcgcgagtcatcagctcgcctgacttcgtccctgccctttgtacacacgcccgtcgctactacagattgaataatttagtgaggcctcggactga
>Cherokia_georgiana
tggctcattaatttagacttcttggataactgtggtaattctagagctaatacatgctttattaaccagaccaatcgtggtgactctggataacgcggatcgcacggccggcgtctttcaaatgtctgccttatcaactcgatggtaggttagcctaccaggaacgggtgacggggaatcagggttcgattccggagagggagcctgagaaacggctaccacatccaaggaaggcagcaggcacgcaaattacccatccagtacggggaggtagtgacgaaaaataacaatgcggtctgtaattggaatgagtccactttaaatcctttaacgaggacctattggagggcaagtctggtgccagcagccgcgtaattccagctccaatagcgtatactaaagttgtcggttaaaaagctcgtagttggatgtcggtccacctgtctttgccgggtggtttactttgaaaaattagagtgctctaagcaggtgcctgaataagcatggaataatggaataggacctcggttctattttgttggtttcggagaggtaatgattaatagggacagacgggggcattcgtattgcggcgctagaggtgaaattcttggaccgtcgcaagacgaactagtgcgaaagcatttgccaagaatgttttcattaatcaagaacgaaagttagaggttcgaaggcgatcagataccgccctagttctaaccataaacgatgccaaccagcgatccggttcctgaccgggcagctccgggaaaccaaagtgtttgggttccgggggaagtatggttgcaaagctgaaacttaaaggaattgacggaagggcaccaccaggagtggctgcttaatttgactcaacacgggaaactcacccggcccggacactggaaggattgacagattgaagctctttcttgattcagtgggtggtggtgcatggccgttcttagttggtggagcgatttgtctggttaattccgataacgaacgagactctagcctattaaatagcttcttagagggacaagcggagccgcacgaaattgagcaataacaggtctgtgatgcccttagatgtccggggccgcacgcgcgctacactgaaggcagcgtgccggaaggggtaaccgctaaccttcgtgatagggactggggcttggaattgtgcccacaaacgaggaattcccagtaagcgctagtcataagctagcttgattacgtccctgccctttgtacacacgcccgtcgctactaccgattgaatgatttagtgaggcttcggactgg
>Chordodes_morgani
tggctcattaatttagatcacatggataactgtggtaattctagagctaatacatgctttattaaacaaaactaacatggtgactctggataacgccgatcgcatgaccggcgtctttcaaatgtctgccttatcaactcgatggtaggttagcctaccaggaacgggtaacggagaatcagggttcgattccggagagggagcctgagaaacggctaccacatccaaggaaggcagcaggcgcgcaaattacccatccggctcggggaggtagtgacgataaataacaacgcagtcagtaattggaatgcgatcactttaaatcctttaacgaggatctattggagggcaagtctggtgccagcagccgcgtaattccagctccaaaagcgtatattaaagttgtcagttaaaaagctcgtagttggatctcggcccgcttgtcttcaccgggtggtttactttgaaaaattagagtgctcaaagcaggccctcgaatatgcatggaataatggaataggacctcggttctattttgttggtttcggagaggtaatgattaagaggaacggacgggggcatccgtactgtggcgctagaggtgaaattcttggaccgccgcaagacgaacaactgcgaaagcatttgccaagaatgttttcattaatcaagaacgaaagtcagaggttcgaaggcgatcagataccgccgtagttctgaccataaacgatgccaactggcgatccggtaatagaccgggcagcttcgggaaaccaaagtttttgggttccgggggaagtatggtttcaaagctgaaacttaaaggaattgacggaagggcaccaccaggagtgcgcgcttaatttgactcaacacgggaaactcacccggccaggacactgtaaggattgacagattgaagctctttctcgattcagtgggtggtggtgcatggccgttcttagttggtggagtgatttgtctggttaattccgataacgaacgagactctaacctacttactagcttcttagagggacaagcgaagtcgcacgagattgagcaataacaggtctgtgatgcccttagatgtccggggctgcacgcgcgctacactgaaggcagcgtgccgaaaggggtaaccgctaaacttcgtgatggggatagggaattgtaattatttccttgaacgaggaattcccagtaagcgcgaatcattagttcgcttgattacgtccctggcctttgtacacacgcccgtcgctactaccgattgaatggtttagtgaggctttggacggg
>Ciona_intestinalis
tggctcattaattttgattacttggataactgtggtaattctagagctaatacatgctttatcaaccaaaccgaccgtggtgactctggataacgcggatcgcacgaccggcgtcattcaagtgtctgccctatcaactcgtcggtacggtagcctaccgagtacgggtaacggggaatcagggttcgattccggagagggagcctgagaaacggctaccacatccaaggaaggcagcaggcgcgcaaattacccatccgacgcggggaggtagtgacgaaaaataacaatgcagtcagtaattggaatgagtacactttaaaagctttaacgagtatccattggagggcaagtctggtgccagcagccgcgtaattccagctccaaaagtatatatttaagttgtcggttgaaaagctcgtagttggattttggtccgtctgtcttgactgagtggtttactttgaaaaattagagtgttcaaagcaggcgcctgaatatgcatggaataatggaataggacctcggttctattttgttggtttcggagaggtaatgattaagagggacagacgggggcattcgtactgtgccgttagaggtgaaattcttggatcggcgcaagacgaacgactgcgaaagcatttgccaagaatgttttctttaatcaagagcgaaagtcagaggttcgaagacgatcagataccgtcctagttctgactataaacgatgccaactagcgatcgggttaatgacccggcagctgcgggaaaccaaagtctttgggttccgggggaagtatggttgcaaagctgaaacttaaaggaattgacggaagggcaccaccaggagtggctgcttaatttgactcaacacgggaatctcacccggcccggacacagtgaggattgacagattgaagctctttcttgattctgtgggtggtggtgcatggccgttcttagttggtggagcgatttgtctggttaattccgataacgaacgagactctggcttgctaaatagcttcttagagggactagtggagccacacgagattgagcaataacaggtctgtgatgcccttgagtgttcggggccgcacgcgcgctacactgaccgcagcgtgccgaaaggggaaaccgttaaccgtggtgatagggatagggaattgcaattattcccttgaacgaggaattcccagtaagcgcgagtcattagctcgcttgattacgtccctgccctttgtacacacgcccgtcgctactaccgattgaatggtttagtgaggcctccgattgg
>Craterostigmus_tasmanianus
tggctcattaatttagattacttggataactgtggtaattctagagctaatacatgctttattaaacagaccaatactggtgactctggataacgccgatcgcatgaccggcgtctttcaaatgtctgccttatcaactcgatggtaggttagcctaccaggaacgggtaacggggaatcagggttcgattccggagagggagcctgagaaacggctaccacatccaaggaaggcagcaggcacgcaaattacccatccggcacggggaggtagtgacgaaaaataacaatacggtctgtaattggaatgagtacactttaaatcctataacgaggatctattggagggcaagtctggtgccagcagccgcgtaattccagctccaatagcgtatattaaagttgtcggttaaaaagctcgtagttggatctcggtccgcctgtctttaccgagtggtttactttgacaaattagagtgctccaagcaggcgcccgcataagcatggaataatggaataggacctcggttctattttgttggtttcggagaggtaatgattaatagggacagacgggggcattcgtattgcgacgctagaggtgaaattcttggaccgtcgcaagacgaactactgcgaaagcatttgccaagaatgttttcattaatcaagaacgaaagttagaggttcgaaggcgatcagataccgccctagttctaaccataaacgatgccgaccagcgatccggttcctgaccgggcagctccgggaaaccaaagtgtttgggttccgggggaagtatggttgcaaagctgaaacttaaaggaattgacggaagggcaccaccaggagtggctgcttaatttgactcaacacgggaaactcacccggcccggacaccggaaggattgacagattgaagctctttcttgattcggtgggtggtggtgcatggccgttcttagttggtggagcgatttgtctggttaattccgataacgaacgagactctagcctgctaaatagcttcttagagggacaagcggagccgcacgagattgagcaataacaggtctgtgatgcccttagatgtccggggccgcacgcgcgctacactgaaggcagcgtgccggcaggggtaaccgctaaccttcgtgatagggatcggggcttggaattacccccgtgaacgaggaattcccagtaagcgcgagtcataagctcgcttgattacgtccctgccctttgtacacacgcccgtcgctactaccgattgaatgatttagtgaggcttcggactgg
>Cyprididae_sp.
tggctcattcatttagattacttggataaccctggaaattctagagctaatacatgctttgttaaccaaaccaatcatggtgagtctgaataacgcggatcgcacaactggcgtctttcaaatgtctgccttatcaacttgatggtaggctagcctaccaggaacgggtgacggagaattagggttcgataccggagagggagcctgagaaacggctaccacatccaaggaaggcagcaggcacgcaaattacccatccggcacggggaggtagtgacgaaaaataacaatacggtcagtaattggaatgagtacacttcaaatcctttaacaaggatcaattggagggcaagtctggtgccagcagccgcgtaattccagctccaatagcgtatattaaagttgccggttaaaaagctcgtagttggatctcggttcacctgccttcgctgggtggtttactttgaaaaattggagtgctcaaagcaggcgcctgtacttgcatggaataatggaaaagggcctcggtgccattttgttggttttggtgaggtaatggttgaaggggacagacgggggcattcgtattgcgacgttagaggtgaaattcttagatcgtcgcaagacggactactgcgaaagcatttgccaagaatgttttcattaatcaagaacgaaagtcagaggttcgaaggcgatcagataccgccctagttctgaccttaaacgatgccaactggcgatccaggtattgactgggcagctccgggaaaccaaagtttttgggttccgggggaagtatggttgcaaagctggaacttaaaggaattgacggaagggcaccaccaggagtggctgcttaatttgactcaacgcgggaagctcacgaggcccggacactggaaggattgacagattgaagctctttcttgattcggtgggtggtggtgcatggccgttcttagttggtggagtgatttgtctggttaattccgataacgaacgagactctggcttactaaatagcttcttagagggataagcagagctgcatgagaaggggcaataacaggtctgtgatgcccttagatgttctcggccgcacacgcgctacactgaaagcaacgtgtcgaaaggggtaacccctaatcttcgtgctggggattgaggtttgcaattaccttcatgaacgaggaattcccagtaagtgcgagtcattatctcgcctgactacgtccctgccctttgtacacacgcccgtcgctactaccgattgaatgatttagtgaggcttcggactga
>Dilta_littoralis
cggctcatttatttgggctacttggacaactgtggcaattctagagctaatacatgctttattaaccagaccaaacgtggtgactctgaataacgccgatcgcacgaccggcgcctttcaaatgtctgacttatcaacttgatggcagttccgcctgccaggcacgggtgacggggaatcagggttcgattccggagagggagcctgggaaacggctaccacatccaaggaaggcagcaggcgcgcaaattacccatccggcacggggaggtagtgacgaaaaataacaatacggtcagtgattggaatgagtacactttaaatcctttagcgagtacctattggagggaaagtctggtgccagcagccgcgtaattccagctccaatagcgtatacttgagttgccggttaaaaagctcgtagttggacttgggttcacctgtcttcactgagtgattcactttgacaaattagagtgctcaaagcaggcgcctgaatatgcatagaatgattgaagaggacctcggttccagtctgttggtctcggagaggtaatgatgagtggggacggacgggggcattcgtattgcgacgttagaggtgaaattcttggatcgtcgcaagacgaacagaggcaaatgcatttgccaagaatgtccccgtcaatcaagaacgaaagttagaggttcgaaggcgatcagataccgccctagttctaaccataaacgatgccagccaggtatccggttactgaccgggcagctccgggaaaccaaagcttttgggttccgggggaagtatggttgcaaagctgaaacttaaaggaattgacggaagggaaccaccaggagtggctgcttaatttgactcaacacgggaacctcaccaggccaggacactggtatgattgacagattgaagctctctcctgattcagtgggtggtggtgcatggccgttcttagttggtggagcgatttgtctggttaattccgttaacgagcgagactctggcctgctaactagcttcttagagggacaggcggagtcgcatgagagtgagcgataacaggtctgtgatgcccttagatgtcctgggccgcacgcgcgctacactgaaggcagcgtgccgaaaggggtaaccgctaaccttcgtgctggggattggggattgcaattctccccatgaacgaggaattcccagtaagcgccggtcaacagctggcttgattacgtccctgccctttgtacacacgcccgtcgctactaccgattgaatggtttagtgaggcttcggactgg
>Dracoderes_abei
tggctcattaattttgattacatggataactgtggcaattctagagctaatacatggtttgtcaactaaaccaatcgtggtgaaccatgacaacgctgaccgcacggccggcgtctttcgaatgtacgccttatcaactcgatggtagattagcctaccaggaacgggtaacggggaatcagggtttgattccggagagggagcctgagaaacggctaccacatctaagggaggcagcaggcacgcaaattacccatccggcacggggaggtagtgacaagaaataacaatgcagtctgtaattggaatgagtacactttaaatcctttaatgaggatctattggagggcaagtctggtgccagcagccgcgtaattccagctccaatagcgtatattaatgctgccagttaaaaagctcgtagttggatctgggtccaactgtcttaactgggtggtttactttgaaaaattggagtgttcaaagcaggcgcctgaacatgcatggaataatggaacaagacctcggttctattttgttggttccggagaggtaatgattaagagggactgccgggggcatccgtattgctgcgttagaggtgaaattcttggatcgcagcaggacgaactactgcgaaagcatttgccaagaatgttttcattaatcaagaacgaaagtcggatgttcgaaggcgatcagataccgccctagttccgaccataaacgatgccgactgacaatccggttactgaccgggcagccccgggaaaccaaagttttttggttccggggggagtatggttgcaaagctcaaacttaaaggaattgacggaagggcaccaccaggagtggctgcttaatttgactcaacacgggaacctcacccggtccggacactgtaaggattgacagattgaagctctttcttgattcagtggttggtggtgcatggccgttcttagttggtggagtgatttgtctggttaattccgataacgaacgagactctggcctactaaatagcttcttaggggaactagcggagccgcacgaaatagagcaataacaggtctgtgatgcccttagatgttcggggccgcacgcgcgctacactgaagtcagcgtgccggcaggggtaaccgataatcttcgtgctagggattgggaattgcaattattcccatgaacgaggaattcccagtaagcgcgagtcataagctcgtttgattacgtccctgccctttgtacacacgcccgtcgctactacagattgaatgttttagtgaggctttggacagg
>Echiniscus_blumi
tggctcattaattctgactacatggataactgtggtaattctagagctaatacatgcgttattaatcaaaccaatcgtggtgactctgagtaacgcgaaccgtatgctcgacgtcagtcaagcaactgccttatcagcttgttgttaggttagcctaacaggaacgggtaacgaacgatcggggtcggatatcggagagggagcttgagaaacggctaccacttccaaggaaggcagcaggcgcgcaaattacccattcggcatgaggaggtagcgataaaatgtatcgatgcggcatgtaatcggaatgagtacactttaaatcctataacaaggacctattggagggcaagtctggtgccagcagccgcgtaattccagctccaatagcgtatattaatgctgccggttaaaaagctcgtagtcggatctggcttcggctgtcttaactgagtggtttactttgaaaaattggagtgctcaaagcaagcgcttgaacatgcatggaataatggaatagggcctcggttctattttgttggtttaagagaggtaatgattaagagggacagacggggacgtttgtattgcgacgttagaggtgaaattcttggatcgtcgcaagacacactaatgcgaaagcattcgtctagaatgttttcattgatcaagaacgaaagttagaggttcgaaggcgatcagataccgccctagttctaaccataaacgatgccaaccagcgatccggttctcgaccgggcagctccgggaaaccaaagttttcgggttccgggggaagtatggttgcaaagctgaaacttaaaggaattgacggaagggcaccaccaggagtggctgcttaatttgactcaacacgggaaacttacccggcccggacactgtaaggattgacagattgaagctctttcttgattcggtggatggtggtgcatggccgttcttagttggtggattgatttgtctggttaattccgataacgaacgagactctaacctactaaatagcttcttagagggacaggcggagccgcacgagattgagcaataacaggtctgtgatgcccttagatgtccggggccgcacgcgcgctacactgtatacagcgtgtcgtaaggggtaaccgctaaactacgtgattgggatagagctttgtaactacgctcttgaacgaggaattcccagtaagcgcaagtcatcagcttgcttgattacgtccctgccctttgtacacacgcccgtcgctactaccgattggatgatctagtgaggctttggattgg
>Echinoderes_dujardinii
tggctcattaatttcgattacatggataaccctgggaaatctagagctaatacatgttttgtcaactaaaccaatcgtggtgaaccatggcaaagctgaccgcacgaccggcgtcgttcgaatgtctgccttatcaactcgatggtaggttagcctaccaggaacgggtaacggggaatcagggtttgattccggagagggagcctgagaaacggctaccacttctacggaaggcagcaggcacgcaaattacccatccggcacggggaggtagtgacaagaaataacaatacggtctgtaattggaatgagtacactttaaatcctttaacgaggatctattggagggcaagtctggtgccagcagccgcgtaattccagctccaatagcgtatattaaagttgccagttaaaaagctcgtagttggatctgggtccgcctgtcttagctgagtggtttactttgaaaaattagagtgttcaaagcaggcgcctgtatatgcatggaataatggaacaagacctcggttctattttgttggttccggagaggtaatgattaagagggactgccgggggcatccgtattgctgcgttagaggtgaaattcttggatcgcagcaagacgaactactgcgaaagcatttgccaagaatgttttcattaatcaagaacgaaagtcggaggttcgaaggcgatcagataccgccctagttccgaccataaacgatgccgactgacaatcaggttactgacctggcagccccgtgaaaacaaagtctttgggttccggggggagtatggttgcaaagctcaaacttaaaggaattgacggaagggcaccaccaggagtggctgcttaatttgactcaacacgggaaactcacccggtccggacacagtaaggattgacagattgaagctctttcttgattctgtggttggtggtgcatggccgttcttagttggtggagtgatttgtctggttaattccgataacgaacgagactctggcctactaaatagcttcttaggggaacaagcgtaggcgcacgagattgagcaataacaggtctgtgatgcccttagatgtccggggccgcacgcgcgctacactgaaagcagcgtgccggcaggggtaaccgataatcttcgtgctagggatagggaattgcaattgttcccttgaacgaggaattcccagtaagcgcgagtcataagctcgtttgattacgtccctgccctttgtacacacgcccgtcgctactacagattgaatgatttagtgaggcttcggactgg
>Eremobates_sp.
tggctcattaatttagattacttggataactgtggtaattctagagctaatacatgctttattaaccagaccaatggtggcgactctggataacgctgatcgcacgaccggcgtctttcaagtgtctgccttatcaactcgatggtaggttagcctaccaggaacgggtaacggggaatcagggttcgattccggagagggagcctgagaaacggctaccacatccaaggaaggcagcaggcgcgcaaattacccatccggcacggggaggtagtgacgaaaaataacaatacggtctgtaattggaatgagtacactctaaatcctttaacgaggatctattggagggcaagtctggtgccagcagccgcgtaattccagctccaatagcgtatattaaagttgtcggttaaaaagctcgtagttggatctcggtccacctgttttcaccgagtggtttactttgagaaactagagtgctcaaagcaggcgcccgaatatgcatggaataatggaataggacctcggttctattgtgttggtttcggagaggtaatgattaaaagggacagacgggggcattcgtattgcggcgctagaggtgaaattcttggaccgtcgcaagacgaactactgcgaaagcatttgccaagaatgttttcattaatcaagaacgaaagttagaggttcgaaggcgatcagataccgccctagttctaaccataaacgatgccaaccagcaatccggttcctgaccgggcggctccgggaaaccaaagtgtttgggttccgggggaagtatggttgcaaagctgaaacttaaaggaattgacggaagggcaccaccaggagtggctgcttaatttgactcaacacgggaaactcacccggcccggacaccggaaggattgacagattaaagctctttcttgattcggtgggtggtggtgcatggccgttcttagttggtggagcgatttgtctggttaattccgataacgaacgagactctagcctactaaatagcttcttagagggacaggcggagccgcacgagacagagcaataacaggtctgtgatgcccttagatgtccggggccgcacgcgcgctacactgaaggcagcgtgctggcaagggtaaccgataaccttcgtgatagggataggggcttgcaattatccccttgaacgaggaattcccagtaagcgcgagtcataagctcgcttgattacgtccctgccctttgtacacacgcccgtcgctactaccgattgaatgatttagtgaggcttcggactgg
>Eulimnadia_texana
tggctcattaatttagattacttggataactgtggtaattctagagctaatacatgctttattaatcaaaccaatcgtggtgactctgaataacgctgatcgcacgaccggcgtctttcaaatgtctgccttatcaactcgatggtaggttagcctaccaggaacgggtaacggggaatcagggttcgattccggagagggagcctgagaaacggctaccacatccaaggaaggcagcaggcgcgcaaattacccatccggcacggggaggtagtgacgaaaaataacgatacggtctgtgattggaatgagtacactttaaatcctttaacgaggacctattggagggcaagtctggtgccagcagccgcgtaactccagctccaatagcgtatattaaagttgtcggttaaaaagctcgtagttggattccggtgccgctgtcttaaccgggtggtttactttgacaaattagagtgctcaaagcaggtgcctgaataagcatggaatgatggaataggacctcggtcttattttgttggtttctgggaggtaatggttaatagagacagacgggggcattcgtactgcgacgctagaggtgaaattcttggaccgtcgcaagacgaacaactgcgaaagcatttgccaagaatgttttcattaatcaagaacgaaagttagaggttcgaaggcgatcagataccgccctagttctaaccataaacgatgccaaccagcgatccggttactgaccgggcagctccgggaaaccaaagtttttgggttccgggggaagtatggttgcaaagctgaaacttaaaggaattgacggaagggcaccaccaggagtggctgcttaatttgactcaacacgggaacctcaccaggcccggacactggaaggattgacagattgaagctctttcttgattcggtgggtggtggtgcatggccgttcttagttggtggagcgatttgtctggttaattccgataacgaacgagactctagcctgctaaatagcttcttagagggacaagcggagccgcatgacagtgagcaataacaggtctgtgatgcccttagatgtcctgggctgcacgcgcgctacactgaaggcagcgtgccgagaggggtaaccgctaaccttcgtggttgggattggggactgaaatgatccccatgaaccaggaatccctagtaggcgcaagtcactagcttgctcgattacgtccctgccctttgtacacacgcccgtcgctactaccgattgaatgatttagtgagacttcggacgga
>Gaetice_depressus
tggctcattaatttggattacttggataactgtggtaattctagagctaatacatgctttattattcaaaccggtcgtgttgaatctgaataacgctgagcgcacgaccggcgtctttcaagtgtctgccttatcagctcgattgtaggttagcctacaaggaacgggtaacggggaatcagggttcgattccggagagggagcctgagaaacggctaccacatctaaggaaggcagcaggcacgcaaattacccatccggcacggggaggtagtgacgaaaaataacgatgcgatcagcaatcggaatgagtacactttaaatcctttaacgaggatctattggagggcaagtctggtgccagcagccgcgtaattccagctccaatagcgtatattaaagttgtcggttaaaaagctcgtagttggatttcggttcacctgtcttcatcgagtggtttactttgaaaaattagagtgctcaaagcaggcgcctgaatgtgcatggaataatggaataggacctcggttctattttgtcggtttctgagaggtaatgactaataggaacaggcgggggcattcgtattgcgacgctagaggtgaaattcttggaccgtcgcaagacgaactactgcgaaagcatttgccaaggatgttttcattaatcaagaacgaaagttagaggttcgaaggcgatcagataccgccctagttctaaccataaacgatgctgaccagcgatccggttattgaccgggcagctccgggaaaccaaagtctttgggttccgggggaagtatggttgcaaagctgaaacttaaaggaattgacggaagggcaccaccaggagtggctgcttaatttgactcaacacgggaacctcaccaggcccagacaccggaaggattgacagattgaagctctttctcgattcggtgggtggtggtgcatggccgttcttagttggtggagcgatttgtctggttaattccgataacgaacgagactctggcctactaactagcttcttagagggataagcggagccgcacgagattgagcaataacaggtctgtgatgcccttagatgttctgggccgcacgcgcgctacactgaaggcaacgtgccgagaggggtaaccgttaaatttcatgatagggattggggtttgcaattgctcccatgaacgaggaattcccagtaagcgcaagtcatgagcttgcttgattacgtccctgccctttgtacacacgcccgtcgctactaccgattgaatgatttagtgaggcttcggactgg
>Gomphocerinae_sp.
tggctcattaatttagattacttggataactgtggtaattctagagctaatacatgctttattaatcaaaccaatcgtggtgactctgaataacgctgatcgcacgaccggcgtctttcaaatgtctgccttatcaactcgatggtaggttcgcctaccaggaacgggtaacggggaatcagggttcgattccggagagggagcctgagaaacggctaccacatccaaggaaggcagcaggcgcgcaaattacccatccggcacggggaggtagtgacgaaaaataacgatacggtcagtaatcggaatgagtacactttaaatcctttaacgagtatctattggagggcaagtctggtgccagcagccgcgtaattccagctccaatagcgtatattaaagttgtcggttaaaaagctcgtagttggatttgggttcacctgtctttaccgagtggtttactttgacaaattagagtgcttaaagcaggcgcctgaatatgcatggaataatggaataggacctcggttctattttgttggtttcggagaggtaatgattaatagggacaggcgggggcattcgtattgcgacgttagaggtgaaattcttggatcgtcgcaagacgaacagaagcgaaagcatttgccaagtatgttttcattaatcaagaacgaaagttagaggttcgaaggcgatcagataccgccctagttctaaccataaacgatgccagccagcgatccggttcctgaccgggcagctccgggaaaccaaagcttttgggttccgggggaagtatggttgcaaagctgaaacttaaaggaattgacggaagggcaccaccaggagtggctgcttaatttgactcaacacgggaacctcaccaggcccggacaccggaaggattgacagattgaagctctttcttgattcggtgggtggtggtgcatggccgttcttagttggtggagcgatttgtctggttaattccgataacgaacgagactctagcctgctaactagcttcttagagggacaggcggagccgcacgagattgagcaataacaggtctgtgatgcccttagatgttctgggccgcacgcgcgctacactgaaggcagcgtgccgaaaggggtaaccgctaaccttcgtgctagggattggggcttgcaattgtccccatgaacgaggaattcccagtaagcgcgagtcataagctcgcttgattacgtccctgccctttgtacacacgcccgtcgctactaccgattgaatgatttagtgaggcttcggactgg
>Gordius_aquaticus
tggctcattaatttagatcacatggataactgtggtaattctagagctaatacatgctttattaaacaaaactaacgtggtgactctggataacgccgatcgcacgaccggcgtctttcaaatgtctgccttatcaactcgatggtaggttagcctaccaggaacgggtaacggagaatcagggttcgattccggagagggagcctgagaaacggctaccacatccaaggaaggcagcaggcgcgcaaattacccatccggcacggggaggtagtgacgataaataacaatgcagtctgtaattggaatgagatcactttaaatcctttaacgaggatctattggagggcaagtctggtgccagcagccgcgtaattccagctccaaaagcgtatattaaagttgtcagttaaaaagctcgtagttggatctcagcccgcttgtctttactgagtgttttactttgaaaaattagagtgctcaaagcaggccctcgaatatgcatggaataatggaataggacctcggttctattttgttggtttcggagaggtaatgattaagaggaacggacgggggcatccgtactgtggcgctagaggtgaaattcttggaccgccgcaagacgaacgactgcgaaagcatttgccaagaatgttttcattaatcaagaacgaaagtcagaggttcgaaggcgatcagataccgccgtagttctgaccataaacgatgccgaccggtaatttagatcttgactaagcgacttcgggaaaccaaagtttttgggttccgggggaagtatggttgcaaagctgaaacttaaaggaattgacggaagggcaccaccaggagtggctgcttaatttgactcaacacgggaaactcacccggccaggacactgtaaggattgacagattgaagctctttctcgattcagtgggtggtggtgcatggccgttcttagttggtggagtgatttgtctggtcaattccgataacgaacgagactctaacctacttactagcttcttagagggacaagcgaagtcgcacgagattgagcaataacaggtctgtgatgcccttagatgtccggggctgcacgcgcgctacactgaaagcagcgtgccgaaaggggtaaccgttaaacttcgtgatggggatagggaattgtaattatttccttgaacgaggaattyctagtaagcgcgagtcataagctcgcttgattaagtccctgccctttgtacacacgcccgtcgctactaccgattgaatgatttagtgaggctttggacggg
>Gromphadorhina_laevigata
tggctcattaatttagattacttggataactgtggtaattctagagctaatacatgctttattaatcaaaccaatcgtggtgactctgaataaagcagatcgcacgaccggcgtctttcaaatgtctgccttatcaactcgatggtaggttcgcctaccaggaacgggtaacggggaatcagggttcgattccggagagggagcctgagaaacggctaccacatccaaggaaggcagcaggcgcgcaaattacccatccggcacggggaggtagtgacgaaaaataacgatacggtcagtaatcggaatgagcacactttaaatcctttaacgagtatccattggagggcaagtctggtgccagcagccgcgtaattccagctccaatagcgtatattaaagttgtcggttaaaaagctcgtagtcggacttgggttcacctgtcttaaccgagtggtttactttgacaaattagagtgcttaaagcaggcgcctgaatatgcatggaataatggaataggacctcggttctattttgttggtttcggagaggtaatgatcaatagggacagacgggggcattcgtattgcgacgttagaggtgaaattcttggatcgtcgcaagacggaccgaagcgaaagcatttgccaagaatgttttctctgatcaagaacgaaagttagaggttcgaaggcgatcagataccgccctagttctaaccataaacgatgccagccagcaatccggttcctgaccgggcggctccgggaaaccaaagcttttgggttccgggggaagtatggttgcaaagctgaaacttaaaggaattgacggaagggcaccaccaggagtggctgcttaatttgactcaacacgggaacctcaccaggcccggacaccgggaggattgacagattgaagctctttcttgattcggtgggtggtggtgcatggccgttcttagttggtggagcgatttgtctggttaattccgataacgaacgagactctagcctgctaactagcttcttagagggacaggcggagccgcacgagattgagcaataacaggtctgtgatgcccttagatgttctgggccgcacgcgcgctacactgaaggcagcgtgccgaaaggggtaaccgctaaccttcgtgctagggattggggcttgcaattgtccccatgaacgaggaattcccagtaagcgcgagtcataagctcgcttgattacgtccctgccctttgtacacacgcccgtcgctactaccgattgaatgatttagtgaggcttcggaccgg
>Halicryptus_spinulosus
tggctcattaattttgattacttggataactgtggtaattctagagctaatacatgctttattaaccaaaccaatcgtggtgactctggataacgctgatcgcacaactggcgtctttcaaatgtctgccttatcaactcgatggtaggttagcctaccaggaacgggtaacggggaatcagggttcgattccggagagggagcatgagaaacggctaccacatccaaggaaggcagcaggcacgcaaattacccatccggcacggggaggtagtgacgataaataacaatacggtcagtaattggaatgagtacactttaaatcctttaacgaggatccattggagggcaagtctggtgccagcagccgcgtaattccagctccaatagcgtatactaaagttgtcagttaaaaagctcgtagttggatctgggtccatctgtcttgaatgagtggtttactttgaaaaattagagtgttcaaagcaggcgcctgaatatgcatggaataatggaataggacctcggttctattttgttggtttcggagaggtaatgattaagagggacggacgggggcattcgtactgctgcgttagaggtgaaattcttggatcgcagcaagacgaacaacagcgaaagcatttgccaagaatgttttcattaatcaagaacgaaagtcagaggttcgaaggtgatcagataccgccctagttctgaccataaacgatgccaactagcgatccggttactgaccgggcagctccgggaaaccaaagtctttgggttccgggggaagtatggttgcaaagctgaaacttaaaggaattgacggaagggcaccaccaggagtggctgcttaatttgactcaacacgggaatctcacccggtccggacactgttaggattgacagattgaagctctttcttgattcagtgggtggtggtgcatggccgttcttagttggtggagcgatttgtctggttaattccgataacgaacgagactctggcctactaaatagcttcttagagggacaagcggagccgcacgagattgagcaataacaggtctgtgatgcccttagatgtccggggctgcacgcgcgctacactgaaggcagcgtgccggaaggggtaaccgagaaccttcgtgctagggatagggaattgcaattattcccttgaacgaggaattcccagtaagcgtgagtcataagctcgtttgattacgtccctgccctttgtacacacgcccgtcgctactaccgattgaatgatttagtgaggcttcggactgg
>Heteromysis_sp.
tggctcattaatttggattacttggataactgtggtaattctagagctaatacatgctttattaatcaaaccaatcgtgatgactctgaataacgctgagcgcacgaccggcgtctttcaagtgtctgccttatcagctcgattgtaggttagcctacaaggaacgggtaacggggaatcagggttcgattccggagagggagcctgagaaacggctaccacatctaaggaaggcagcaggcacgcaaattacccatccggcacggggaggtagtgacgaaaaataacgatgcggtctgcaatcggaatgaatgaactttaaatcctttcttgaggatccattggagggcaagtctggtgccagcagccgcgtaattccagctccaatagcgtatattaaagctgtcggttaaaaagctcgtagttggatctcggtgcgcctgtctttaccgagtggtttactttgaaaaattagagtgctcaaagcaggcgcctgaatatgcatggaataatggaataggacctcggttctattttgttggtttaagagaggtaatgattaatagagacggacgggggcattcgtattgcaacgctagaggtgaaattcttggaccgttgcaagacgtactactgcgaaagcatttgccaagaacgttctcattaatcaagaacgaaagttagaggttcgaaggcgatcagataccgccctagttctaaccataaacgatgctgactagcgatccggttaatgaccgggcagctccgggaaaccaaagtctttgagttccgggggaagtatggttgcaaagctgaaacttaaaggaattgacggaagggcaccaccaggagtggctgcttaatttgactcaacacgggaacctcaccaggcccggacactggaaggattgacagattgaagctctttcttgattcagtgggtggtggtgcatggccgttcttagttggtggagcgatttgtctggttaattccgacaacgaacgagactctagcctgctaactagcttcttagagggataagcggagccgcacgagattgagcaataacaggtctgtgatgcccttagatgttctgggccgcacgcgcgctacactgaaggcagcgtgccgagaggggtaaccgttaaacttcgtgatagggattggggcttgaaattgtccccattaacgaggaattcccagtaagcgcaagtcatcagcttgcttgattacgtccctgccctttgtacacacgcccgtcgctactaccgattgaatgatttagtgaggcttcggactgg
>Homarus_americanus
tggctcattaatttggattacttggataactgtggcaattctagagctaatacatgctttattattcaaactggtcgtggtgaatctgaataacgctgagcgcacgaccggcgtctttcaagtgtctgccttatcagctcgattgtaggttagcctacaaggaacgggtaacggggaatcagggttcgattccggagagggagcctgagaaacggctaccacatctaaggaaggcagcaggcacgcaaattacccatccggcacggggaggtagtgacgaaaaataacgatgtgatcagcaatcggaatgagtacactttaaatcctttaacgagtatccattggagggcaagtctggtgccagcagccgcgtaattccagctccaatagcgtatattaaagttgtcggttaaaaagctcgtagttggatctcggtgcacctgtctttgtcgagtggtttactttgaaaaattagagtgctcagagcaggcgcccgaatgtgcatggaataatggaataggacctcggttctattttgttggtttcggagaggtaatgactaatcggaacaggcgggggcattcgtattgcgacgctagaggtgaaattgttggaccgtcgcaagacgaactactgcgatagcatttgccaaggatgttttcattaatcaagaacgaaagttagaggttcgaaggcgatcagataccgccctagttctaaccataaacgatgccaactagcgatccggttattgaccgggcagctccgggaaaccaaagtctttgggttccgggggaagtatggttgcaaagctgaaacttaaaggaattgacggaagggcaccaccaggagtggctgcttaatttgactcaacacgggaacctcaccaggcccagacaccggaaggattgacagattgaagctctttctcgattcggtgggtggtggtgcatggccgttcttagttggtggagcgatttgtctggttaattccgataacgaacgagactctggcctactaagtagcttcttagagggataagcggagccgcacgagattgagcaataacaggtctgtgatgcccttagatgttctgggccgcacgcgcgctacactgaaggcaacgagccgagaggggtaaccgttaaagttcttgatagggattggggcttgcaattgttcccatgaacgaggaattcccagtaagtgcaagtcatcagcttgcctgactacgtccctgccctttgtacacacgcccgtcgctactaccgattgaatgatttagtgaggcttcggactgg
>Limulus_polyphemus
tggctcattattttagattacttggataactgtggtaattctagagctaatacatgctttattaaccagaccaatcgtggtgactctggataacgctgatcgcacgaccggcgtctttcaagtgtctgccttatcaactcgatggtaggttagcctaccaggaacgggtaacggggaatcagggttcgattccggagagggagcctgagaaacggctaccacatccaaggaaggcagcaggcgcgcaaattacccatccagaacggggaggtagtgacgaaaaataacgatacggtctgtaattggaatgagtacactctaaatcctttaacgaggatctattggagggcaagtctggtgccagcagccgcgtaattccagctccaatagcgtatattaaagttgtcggttaaaaagctcgtagttggatctcggtccgcttgccttgattgagtggtttactttgaaaaattagagtgctcaaagcaggcgcctgaatatgcatggaataatggaataggacctcggttctattttgttggtttcggagaggtaatgattaagagggacagacgggggcattcgtattgcgacgctagaggtgaaattcttggaccgtcgcaagacgaactactgcgaaagcatttgccaagaatgttttcattaatcaagaacgaaagttagaggttcgaaggcgatcagataccgccctagttctaaccataaacgatgccaaccagcgatccggttcctgaccgggcagctccgggaaaccaaagtgtttgggttccgggggaagtatggttgcaaagctgaaacttaaaggaattgacggaagggcaccaccaggagtggctgcttaatttgactcaacacgggaaactcacccggcccggacactggaaggattgacagattaaagctctttcttgattcagtgggtggtggtgcatggccgttcttagttggtggagcgatttgtctggttaattccgataacgaacgagactctagcctattaaatagcttcttagagggacaagcggagccgcacgagacagagcaataacaggtctgtgatgcccttagatgtccggggccgcacgcgcgctacactgaaggcagcgtgccggtaggggtaaccgttaaccttcgtgatagggataggggcttgtaattatccccttgaacgaggaattcccagtaagcacgagtcatcagctcgtttgattacgtccctgccctttgtacacacgcccgtcgctactaccgattgaatgatttagtgaggcttcggactgg
>Rugiloricus_sp.
tggctcattaatcttgattacttggataactgtggcaattctagagctaatacatgccttattagccaagccaatcggggcgactccagataacgccgatcgtacagctgacgtctttcgagcgtctgccttatcaactcgacggtaggctagccaaccaggaacgggtaacggggaatcagggttcgattccggagagggagcctgagaaacggctaccacttctaaggaaggcagcaggcgcgcaacttacccatccgacacggggaggtagtgacgataaataacgatgcggtccgcaatcggaatgagcacattttaaatcctttaacgaggatctattggagggcaagcctggtgccagcagccgcgtaattccagctccaatagcgtatattaaagttgccagttaaaaagctcgtagtcggaattccgtccgtatgctttaaccgggtggtttactttgacaaatcggagtgctcaatgcaagcgctcgaacgagcatggaataatggaataagacctgtcgcttgtttcgttggtttgaagcaggtaatgatcaatagggactgccgggggcattcgtactgcggcgctagaggtgaaattcttggaccgtcgcaagacgaacagaagcgaaagcgtttgccaagaatgttttcgttgatcaagaacgaaagtcggaggttcgaaggcgatcagataccgccctagttccgaccgtaaacgatgccgactagaaatcaggtcattgacctggcggccccgggaaaccaaagtgtttgggttccgggggaagtatggttgcaaagctgaaacttaaaggaattgacggaagggcaccaccaggagtggctgcttaatttgactcaacacgggcaactcacccggtccggacactgtaacgattgacagatcgaagctttttcacgatttagtgggtggtggtgcatggccgttcttagttggtggagcgatttgtctggttgattccgataacgaacgagacttcagtcgattagttccggtactagagagacgaacggaaccgaaggaagcgaagcaataacaggtctgtgatgcccttagatgtccggggccgcacgcgcgctacaatgcaggcaacgggctgaaaagggtaactctcaaactccgtggtggggacagggaattgcaattattccctcgaaccaggaattccgagtaagtgcgagtcatcagctcgcctgattacgtccctgccctttgtacacacgcccgtcgctactaccgattgaatgatttagtgaggcttcggagagg
>Mantis_religiosa
tggctcattaatttagattacttggataactgtggtaattctagagctaatacatgctttattaatcaaaccaatcgtggtgactctgaataaagcagatcgcacggccggcgtctttcaaatgtctgccttatcaactcgatggtaggttcgcctaccaggaacgggtaacggggaatcagggttcgattccggagagggagcctgagaaacggctaccacatccaaggaaggcagcaggcgcgcaaattacccatccggcacggggaggtagtgacgaaaaataacgatacggtcagtaatcggaatgagtacactttaaatcctttaacgagtatccattggagggcaagtctggtgccagcagccgcgtaattccagctccaatagcgtatattaaagttgtcggttaaaaagctcgtagtcggacttgggttcacctgtcttaaccgagtggtttactttgacaaattagagtgcttaaagcaggcgcctgaatatgcatggaataatggaataggacctcggttctattttgttggtttcggagaggtaatgatcaatagggacagacgggggcattcgtattgcgacgttagaggtgaaattcttggatcgtcgcaagacggaccgaagcgaaagcatttgccaagaatgttttctctgatcaagaacgaaagttagaggttcgaaggcgatcagataccgccctagttctaaccataaacgatgccagccagcaatccggttcctgaccgggcggctccgggaaaccaaagcttttgggttccgggggaagtatggttgcaaagctgaaacttaaaggaattgacggaagggcaccaccaggagtggctgcttaatttgactcaacacgggaacctcaccaggcccagacaccgggaggattgacagattgaagctctttcttgattcggtgggtggtggtgcatggccgttcttagttggtggagcgatttgtctggttaattccgataacgaacgagactctagcctattaactagcttcttagagggacaggcggagccgcacgagattgagcaataacaggtctgtgatgcccttagatgttctgggccgcacgcgcgctacactgaaggcagcgtgccgaaaggggtaaccgctaaccttcgtgctagggattggggcttgcaattgtccccatgaacgaggaattcccagtaagcgcgagtcataagctcgcttgattacgtccctgccctttgtacacacgcccgtcgctactaccgattgaatgatttagtgaggcttcggaccgg
>Mastigoproctus_giganteus
tggctcattaatttagattacttggataactgtggtaattctagagctaatacatgctttattaaccagaccaatcgtggtgactctggataacgcagatcgcacgaccggcgtctttcaagtgtctgccttatcaactcgatggtaggttagcctaccaggaacgggtaacggggaatcagggttcgattccggagagggagcctgagaaacggctaccacatccaaggaaggcagcaggcgcgcaaattacccatccggcacggggaggtagtgacgaaaaataacaatacggtctgtaattggaatgagtacactctaaatcctttaacgaggatctattggagggcaagtctggtgccagcagccgcgtaattccagctccaatagcgtatattaaagttgtcggttaaaaagctcgtagttggatctcggtccacctttcttcaccgagtggtttactttgaaaaattagagtgcttaaagcaggcgccagaatatgcatggaataatggaataggacctcggttctattttgttggtttcggagaggtaatgattaagagggacagacgggggcattcgtattgcgacgctagaggtgaaattcttggaccgtcgcaagacgaactactgcgaaagcatttgccaagaatgttttcattaatcaagaacgaaagttagaggttcgaaggcgatcagataccgccctagttctaaccataaacgatgccaaccagcgatccggttcctgaccgggcagctccgggaaaccaaagtgtttgggttccgggggaagtatggttgcaaagctgaaacttaaaggaattgacggaagggcaccaccaggagtggctgcttaatttgactcaacacgggaaacttacccggcccggacactggaaggattgacagattaaagctctttcttgattcagtgggtggtggtgcatggccgttcttagttggtggagcgatttgtctggttaattccgataacgaacgagactctagcctactaaatagcttcttagagggacaagcggagccgcacgagacagagcaataacaggtctgtgatgcccttagatgtccggggccgcacgcgcgctacactgaaggcagcgtgccggaaggcgtaacccataaccttcgtgatggggataggggcttgtaattgtccccttgaacgaggaattcccagtaagcacgagtcataagctcgtttgattacgtccctgccctttgtacacacgcccgtcgctactaccgattgaatgatttagtgaggcttcggactgg
>Mecaphesa_asperata
tggctcattaatttggattacttggataactgtggcaattctagagctaatacatgctttattaaccaaaccaatcgtggtgactctgtataacgctgatcgcacgcccggcgtctttcaagtgtctgccttatcaactcgatggtaggttagcctaccaggaacgggtaacggggaatcagggttcgattccggagagggagcctgagaaacggctaccacatccaaggaaggcagcaggcgcgcaaattacccatccagaacggggaggtagtgacgaaaaataacaatacggtctgtaattggaatgagtacactctaaatcctttaacgaggatccattggagggcaagtctggtgccagcagctgcgtaattccagctccaatagcgtatattaaagttgtcggttaaaaagctcgtagttggatctcggtccgcctgtcttcaccggttggtttactttgaaaaattagagtgctcaaagcaggcgcctgaatatgcatggaataatggaataggacctcggttctattttgttggtttcggagaggtaatgattaagagggacagacgggggcattcgtattgcgacgctagaggtgaaattcttggaccgtcgcaagacgaactactgcgaaagcatttgccaagaatgtttccattaatcaagaacgaaagttagaggttcgaaggcgatcagataccgccctagttctaaccataaacgatgccagccagcgatccggttcctgaccgggcagctccgggaaaccaaagcctttgggttccgggggaagtatggttgcaaagctgaaacttaaaggaattgacggaagggcactaccaggaatggctgcttaatttgactcaacacgggaaacttacccggcccggacacaggaaggattgacagattaaagctctttcttgattctgtgggtggtggtgcatggccgttcttagttggtggagcgatttgtctggttaattccgataacgaacgagactctggcctactaaatagcttcttagagggacaagcggagccgcacgagacagagcaataacaggtctgtgatgcccttagatgtccggggccgcacgcgcgctacattgaaggcagcgtgccgacaggggtaaccgttaaccttcgtgcttgggataggaatttgtaattgattccttgaacgaggaattcccagtaagcacgagtcataagctcgtttgattacgtccctgccctttgtacacacgcccgtcgctactaccgattgaatgatttagtgaggcttcagactgt
>Merope_tuber
tggctcattcatttagattacttggataactgtggtaattctagagctaatacatgctttattaatcaaaccaatcgtggtgactctgaataacgctgatcgcacgaccggcgtctttcaaatgtctgccttatcaactcgatggtagtttcgactaccaggtacgggtaacggggaatcagggttcgattccggagagggagcctgagaaacggctaccacatccaaggaaggcagcaggcgcgcaaattacccatccggcacggggaggtagtgacgaaaaataacgatacggtcagtaatcggaatgagtacactttaaatcctttaacgaggatcaattggagggcaagtctggtgccagcagccgcgtaattccagctccaatagcgtatattaaagttgtcggttaaaaagctcgtagttgaatctgggtacacctgtctttaccgagtggtttactttgacaaattagagtgcttaaagcaggcgcctgaatatgcatggaataatggaataggacctcgtttctattttgttggtttcggagaggtaatgattaatagggacaactgggggcattcgtattgcgacgttagaggtgaaattcttggatcgtcgcaagacgtacagaagcgaaagcatttgccaaatgtgttttcatcaatcaagaacgaaagttagaggttcgaaggcgatcagataccgccctagttctaaccataaacgatgccagctagcgatctggttcctgactaggcagctccgggaaaccaaagcttttgggttccgggggaagtatggttgcaaagctgaaacttaaaggaattgacggaagggcaccaccaggagtggctgcttaatttgactcaacacgggaacctcaccaggcccagacactggaaggattgacagattgaagctctttcttgattcagtgggtggtggtgcatggccgttcttagttggtggagcgatttgtctggttaattccgataacgaacgagactctagcctgctaaatagcttcttagagggacaggcgaagtcgcacgagattgagcaataacaggtctgtgatgcccttagatgttctgggccgcacgcgcgctacactgaaggcagcgtgccgaaaggggtaaccgttaaccttcgtgctagggattggggcttgcaattgtccccatgaacgaggaattcccagtaagcgcgagtcataagctcgcttgattacgtccctgccctttgtacacacgcccgtcgctactaccgattgaatgatttagtgaggcttcggactgg
>Milnesium_tardigradum
tggctcattaatttagattacatggataactgtggtaattctagagctaatacatgcgttattaattaaaccaattattatgaatctgaataacgcaaagcgcatgaccggcgtctttcaagtgtctgatctatcagcttgtcgttaggttatcctaacggggacgggtaacggggtatcagggtccgataccggagagggagcctgagaaatggctaccacatccaaggaaggcagcaggcgcgcaaattacccatccagttcggggaggtagtgacgaaaaataacgatgcggcatgtaatcggaatgagtacactttaaatcctttaacgaggatccattggagggcaagtctggtgccagcagccgcgtaattccagctccaatagcgtatattaaagttgccggttaaaaagcccgtagttggatctgggtgcatctaccttcactgggcggtttactttgaaaaattagagtgctcaaagcaggcccttgaatatgcatggaataatggaataggacctcggttctatttgttggtttcaagagaggtaatgataaagaggaacagacgggggcattcgtattgcgacgttagaggtgaaattcttggatcgtcgcaagacgaactgctgcgaaagcatttgccaagaatgttttcattaatcaagaacgaaagttagaggttcgaaggcgatcagataccgccctagttctaaccataaacgatgccaaccagcgatctggtttatgaccaggcagctccgggaaaccaaagtgcttaggttccgggggaagtatggttgcaaagctgaaacttaaaggaattgacggaagggcaccaccaggagtggctgcttaatttgactcaacacgggaaactcacccggcccggacactgtaaggattgacagattgaagctctttcttgattcggtgggtggtggtgcatggccgttcttagttggtggagcgatttgtctggtcaattccgataacgaacgagactctagcctactaaatagcttcttagagggacaagcggagtcgcacgagattgagcaataacaggtctgtgatgcccttagatgtccggggccgcacgcgcgctacactgaagacagcgtgccgaaaggggcaaccgttaaacttcgtgattgggattgagctttgtaattacgctcatgaacgaggaattcccagtaagcgcgtgtcataagcacgcttgattacgtccctgccctttgtacacacgcccgtcgctactaccgattgaatgatttagtgaggcatcggatcgg
>Nectonema_agile
aggctcattaatttagattacatggatatctctggcatttctagagctaatacatgcattattaaacaaaccaatgatgttgactctagatagtgtgaatcgaacgaccgttgcctttcaaatgtctgacttatcaactcgatggtaggttagcctaccaggtacgagtaacggggaatcagggttcgattccggagaaggagcctgagaaacggctgctacatccaaggaaggcagcaggcacgcaaattactcatccagtgcggggaagtagtgacgataaataactgggcaatctgctatggcaatgagtacagtttaaattgattaacgagtatcaattggagggcaagtctggtgccagcagccgcgtaattccagctccaaaagcgtatattaaagttgtcagttaaaaagctcgtagttggatttgactttttctgactttgctgtgtggtttactttgaaaaattagagtgcttagagcaagcgcttgaatatgcatgggataatgaaataggaccacggttctattttgttggtttcggagaggaaatgatcgagaggaacagccgagggcattcgtattgtggcgctagaggtggaattcttggaccgccgcaagacgaacaaccgcgaaagcatttgccaagaatgttttcattgatcaagaacgaaagtcagaggttcgaaggcgattagataccgccgtagttttgactataaacgatgtcgactggtgattcgaattttggccgggcaacttcgggaaaccaaagtttttggattccggggggagtatggttgcaaagctgaaacttaaaggaattgacggaagggcactaccaggagtggctgcttaatttgactcaacacgggaaacttacccgagccggacactttaaggattgacagattgaagctctttcttgatagagtggatggtggtgcatggccgttcacagttggtgaagtgatttgtctggttaattccgataacgaacgagactctagcctacttactagcttcttagaggaacaaatgcagtcatatgagagagagcaataacaggtctgtgatgcccttagatgtccggggctgcacgcgcgctactctaatcgcagtgtggcgaaaggagttatcattaaactgcgtgataggaatagagaattgcaattattctcttgaacgaggaattcctagtaagtgcaggtcatcaacttgcttgattacgtccctgccctttgtacacacgcccgtcgctactaccgattgaatgacttagcgagatctcggactga
>Orthoporus_sp.
tggctcattaatttagactacttggataactgtggtaattctagagctaatacatgctttattaaccaaaccgatcgtggtgactctggataacgcagatcgcacggccggcgtctttcaaatgtctgccttatcaactcgatggtaggctagcctaccaggaacgggtaacggagaatcagggttcgattccggagagggagcctgagaaacggctaccacatccaaggaaggcagcaggcacgcaaattacccattcagaacgaggaggtagtgacgaaaaataacaatgcggtctgtaattggaatgagtccactttaaatcctttaacgaggacctattggagggcaagtctggtgccagcagccgcgtaattccagctccaatagcgtatattaaagttgtcggttaaaaagctcgtagttggatgtcggtccacctgtcttcaccgggtggtttactttgaaaaattagagtgctcaaagcaggcgcctgaataagcatggaatgatggaacaggacctcggttctattttgtcggtttcggagaggtaatgattaatagggacagacgggggcattcgtattgcggcgctagaggtgaaattcttggaccgtcgcaagacgaactaaagcgaaagcatttgccaagaatgttttcattaatcaagaacgaaagttagaggttcgaaggcgatcagataccgccctagttctaaccataaacgatgccaaccagcgatccggttcctgacccggcagctccgggaaaccaaagtatttgggttccgggggaagtatggttgcaaagctgaaacttaaaggaattgacggaagggcaccaccaggagtggctgcttaatttgactcaacacgggaaactcacccggcccggacactggaaggattgacagattgaagctctttcttgattcagtgggtggtggtgcatggccgttcttagttggtggagcgatttgtctggttaattccgataacgaacgagactctagcctgctaaatagcttcttagagggacaagcggagccgcacgaaattgagcaataacaggtctgtgatgcccttagatgtccggggccgcacgcgcgctacactgaaggcaacgtgccggaaggggtaaccgttaaccttcgtgatagggactggggcttgaaattctgcccacgaacgaggaattcccagtaagcgcgagtcataagctcgtttgattacgtccctgccctttgtacacacgcccgtcgctactaccgattgaatgatttagtgaggcttcggactgg
>Pandinus_imperator
tggctcattaatttagactacttggataactgtggtaattctagagctaatacatgctttattaaccagaccaatcgtggcgactctggataacgcggatcgcacgaccggcgtctttcaagtgtctgccttatcaactcgatggtaggttagcctaccaggtacgggtaacggggaatcagggttcgattccggagagggagcctgagaaacggctaccacatccaaggaaggcagcaggcgcgcaaattacccatccggcacggggaggtagtgacgaaaaataacaatacggtctgtaattggaatgggtacactctaaaccctttaacgaggatctattggagggcaagtctggtgccagcagccgcgtaattccagctccaatagcgtatattaaagttgtcggttaaaaagctcgtagttggatctcggtccgcctgtcttcaccgggtggtttactttgaaaaattagagtgctcaaagcaggcgcctgaatatgcatggaataatggaataggacctcggttctattttgttggtttcggagaggaaatgattaagagggacagacgggggcattcgtattgcgacgctagaggtgaaattcttggaccgtcgcaagacgaactactgcgaaagcatttgccaagaatgttttcattaatcaagaacgaaagttagaggttcgaaggcgatcagataccgccctagttctaaccataaacgatgccaaccagcgatccggttcctgaccgggcagctccgggaaaccaaagtctctgggttccgggggaagtatggttgcaaagctgaaacttaaaggaattgacggaagggcaccaccaggagtggctgcttaatttgactcaacacgggaaacttacccggcccggacaccggaaggattgacagattaaagctctttcttgattcggtgggtggtggtgcatggccgttcttagttggtggagcgatttgtctggttaattccgataacgaacgagactctagcctactaaatagcttcttagagggacaggcggagccgcacgagacagagcaataacaggtctgtgatgcccttagatgtccggggccgcacgcgcgctacactgaaggcagcgtgccggaaggggtaacccttaaccttcgtgatagggataggggattggaattatccccttcaacgaggaattcccagtaagcgcgagtcataagctcgcttgattacgtccctgccctttgtacacacgcccgtcgctactaccgattgaatgatttagtgaggcttcggactgg
>Panulirus_argus
tggctcattaatttggattacttggataactgtggtaattctagagctaatacatgctttattattcaaatcagtcgtggtgaatctgaataacgctgagcgcaggaccggcgtctttcaagtgtctgccttatcagctcgattgtaggttagcctacaaggaacgggtaacggggaatcagggttcgattccggagagggagcctgagaaacggctaccacatctaaggaaggcagcaggcacgcaaattacccatccggcacggggaggtagtgacgaaaaataacgatgcgatcagcaatcggaatgagtacactttaaatcctttaacgaggatccattggagggcaagtctggtgccagcagccgcgtaattccagctccaatagtgtatattaaagttgtcggttaaaaagctcgtagttggatttcggttcacctgtcttcatcgagtggtttactttgaaaaattagagtgctcagagcaggcgcttgaatgtgcatggaataatggaataggacctcggttctattttgttggtttcggagaggtaatgactaataggaacaggcgggggcattcgtattgcgacgctagaggtgaaattcttggaccgtcgcaagacgaactactgcgaaagcatttgccaaggatgttttcattaatcaagaacgaaagttagaggttcgaaggcgatcagataccgccctagttctaaccataaacgatgctgactagcgatccggttattgaccgggcagctccgggaaaccaaagtctttgagttccgggggaagtatggttgcaaagctgaaacttaaaggaattgacggaagggcaccaccaggagtggctgcttaatttgactcaacacgggaatctcacccggcccggacaccggaaggattgacagattgaagctctttctcgattcggtgggtggtggtgcatggccgttcttagttggtggagcgatttgtctggttaattctgataacgaacgagactctagcctattaactagcttcttagagggataagcggagccgcacgagattgagcaataacaggtctgtgatgcccttagatgttctgggccgcacgcgcgctacactgaaggcaacgtgccgagaggggtaaccgttaaacttcatgatagggattggggcttgcaattgttcccatgaacgaggaattcccagtaagcgcaagtcattagcttgcttgattacgtccctgccctttgtacacacgcccgtcgctactaccgattgaatgatttagtgaggcttcggaccgg
>Peripatoides_novaezealandiae
tggctcattaatttagattactcggataactgtggtaattctagagctaatacatgcattatcacccaaaccgaccgtgacgactctggataacgcggatcgccggtacggcgtctttcgaatgtctgccttatcaactcgacggtaggttagcctaccgggaacgggtgacggggaatcagggttcgattccggagagggagcctgagaaacggctaccacatccaaggaaggcagcaggcacgcaaattacccatcctgcacggggaggtagtgacgaaaaataacgatacggtctgtaatcggaatgagtccgctctaaatcctttaacgaggatctatcggagggcaagtctggtgccagcagccgcgtaattccagctccgatagcgtatattaaagttgccggttaaaaagctcgtagttggatttggggccgcctgtcttgagtgagtggtttactttgaaaaattagagtgctccaggcaggcgcctgaatacgcatggaataatgaaagaggaccgtggtcctattttgttggtttcggggccgtcatgattaagagggacggccgggggcattcgtaccgcggcgcgagaggtgaaattctaggaccgtcgcgagacgaaccgttgcgaaagcatttgccaagaatgttttccttaatcaagaacgaaagtcagaggttcgaaggcgatcagataccgccctagttctgaccgtaaacgatgccacctgacgatccggttactgaccgggcagccccgggaaacccaagccttcgggttccgggggaagtatggttgcaaagctgaaacttaaaggaattgacggaagggcaccaccaggagtggctgcttaatttgactcaacacgggaacctcacccggcccggacaccgcgaggattgacagattgaagctctttctcgattcggtgggtggtggtgcatggccgttcttagttggtggagcgatttgtctggttaattccgataacgaacgagactctagccggttaagtagcttcttagagggacgagcggagccgcccgagattgagcgataacaggtctgtgatgcccttagatgtccggggccgcacgcgcgctacactgaaggcagcgtgccgacagggggaaccgttaaacttcgtgctagggacagggacttgcaattggtccctccaacgaggaattcccagtaagcgcgagtcatcagctcgcttgattacgtccctgccctttgtacacacgcccgtcgctactaccgattgaacgatttagtgaggcttcggaccgg
>Placopecten_magellanicus
tggctcattaatttagattacttggataactgtggcaattctagagctaatacatgctttatcatccaaaccaatcgtggtgaatctggataacgctgatcgcacggccggcgtctttcaaatgtctgacctatcaactcgatggtacgtgcgcctaccaggaacgggtaacggagaatcagggttcggttccggagagggagcatgagaaacggctaccacatccaaggaaggcagcaggcgcgcaaattacccatctggcacggggaggtagtgacgaaaaataacaatacggtctgtaattggaatgagtacactttaaaccctttaacgagtatccattggagggcaagtctggtgccagcagccgcgtaattccagctccaatagcgtatattaaagttgtcagttaaaaagctcgtagttggatctcggtccacttgtcttgattgagtgatttactttgaaaaattagagtgttcaaagcaggcgcctgaatatgcatggaataatggaataggacctcggttctattttgttggtttcggagaggtaatgattatgagggacagacgggggcattcgtattacggtgttagaggtgaaattcttggatcgccgtaagacgaactactgcgaaagcatttgccaagaatgttttcattaatcaagatcgaaagtcagaggttcgaagacgatcagataccgtcgtagttctgaccataaacgatgccaactagcgatccggttgctgaccgggcagctacgggaaaccaaagtttttgggttccgggggaagtatggttgcaaagctgaaacttaaaggaattgacggaagggcaccaccaggagtggctgcttaatttgactcaacacgggaaactcacccggcccggacactgtaaggattgacagattgaagctctttcttgattcggtgggtggtggtgcatggccgttcttagttggtggagcgatttgtctggttaattccgataacgaacgagactctagcctgctaaatagcttcttagagggacaagtggagccacacgagattgagcaataacaggtctgtgatgcccttagatgttaggggccgcacgcgcgctacactgaaggcaacgtgccggaaggggtaaccgttaaccttcgtgctagggattggggcttgtaattctccccatgaacgaggaattcccagtaagcgcgagtcataagctcgcttgattacgtccctgccctttgtacacacgcccgtcgctactaccgattgattggtttggtgagccctcggattgg
>Pliciloricus_sp.
tggctcattaatctagataacatggataactgtggcaattctagagctaatacatgctttattagccaagccaaccggggcgactccagataatgccgatcgtaaggccgacgtctttcgagcgtctgccttgtcaactcgacggtaggctagccaaccaggaacgggtaacggggaatcggggttcgattccggagagggagcctgagaaacggctaccacttctaaggaaggcagcaggcgcgcaacttacccatccgacacggggaggtagtgacgataaataacgatgcggtctgcaatcggaatgagcacaatttaaatcctttagcgaggatctattggagggcaagcctggtgccagcagccgcgtaatcccagctccaatagcgtatattaaagttgccagttaaaaagctcgtagtcagaattccggtcgcatgcttttagtaggtgatttactttgacaaatcggaatgctcaaagtaagcgctcgaacgagcatggaataatggaataagacctgtcgcttgtttcgttggtttaaagcaggtaatgatcaatagggactgccgggggcattcgtactgcggtgctagaggtgaaattcttggaccatcgcaagacgaacagaagcgaaagcgtttgccaagaatgttttcgttgatcaagaacgaaagtcggaggttcgaaggcgatcagataccgccctagttccgaccgtaaacgatgccgactagaaatcaggtcgtcgacctggcagccccgggaaacccaagttttcgggttccgggggaagtatggttgcaaagctgaaacttaaaggaattgacggaagggcaccaccaggagtggctgcttaatttgactcaacacgggcaacttacccggtccggacaccgttacgattgacagatcgaagctctttcacgattcggtgggtggtggtgcatggccgttcttagttggtggagtgatttgtctggttgattccgataacgaacgagacttcagtctactagttccggtactagagagaccaacggagccggaggaagcgaagcaataacaggtctgtgatgcccttagatgtccggggccgcacgcgcgctacaatgcaggcaacgggctgataagggtaaccctcaaacttcgtggtggggacagggacttgcaattgttccctcgaaccaggaattcccagtaggtgtaagtcatcagcttgcccgattacgtccctgccctttgtacacacgcccgtcgctactaccgattggatgatttagtgaggcttcggaggag
>Podura_aquatica
tggctcatttatttagattacttggataactgtggtaattctagagctaatacatgctttattaatcaagccaatcgtggtgactctgaataacgctgatcgcacgaccggcgtctttcaagtgtctgccttatcaactcgatggnaggttagcctaccaggaacgggtaacggggaatcagggttcgattccggagagggagcctgagaaacggctaccacatccaaggaaggcagcaggcgcgcaaattacccatccggcacggggaggtagtgacgaaaaataacgatacggtcagtaatcggaatgagtacactttaaatcctttaacgaggatctattggagggcaagtctggtgccagcagccgcgtaattccagctccaatagcgtatattaaagttgttggttaaaaagctcgtagttggatctcggtgcacctttcttaatcgagtggtttactttgaaaaattggagtgctcaaagcaggcgcctgaacatgcatggaataatggaataggatctcggntctatttcgttggcttcggagaggtaatgattaatagggacagacgggggcattcgnactgcgacgttagaggtgaaattcttggatcgncgcaagacgaactactgcgaaagcatttgccaagaatgttntcattaatcaagaacgaaagttagaggttcgaaggcgatcagataccgccctagttctaaccataaacgatgtcgaccggcgatccggttaatgaccgggcagctccgggaaaccagagtgtttggattccagggggagtatggttgcaaagctgaaacttaaaagaattgacggaagggcaccaccaggagtggctgcttaatttgactcaacacgggaatctcaccaggcccggacaccggaaggattgacagattgaagctctttcttgattcggtgggtggtggtgcatgnccgttcttagttggtggagcgatttgtctggttaattccgataacgaacgagactctggcctactaactagcttcttagagggacgggcggagccgcncgagaatgagcaataacaggtctgtgatgcccttagatgttctgggctgcacgcgcgctacactgaagacagcgtgccgaaaggggaaaccgttaaccttcgtgatggggattggggattgcaattatccccatgaacgaggaattcccagtaggcgcgagtcataagcttgctcgattacgtccctgccctttgtacacacgcccgtcgctactaccgatcgagtgatttagtgaggcttcggactgg
>Polyxenidae_sp.
tggctcattaatttagattacttggataactgtggcaattctagagctaatacacgctttattaaccagaccaatcgtggtgactctgaataacgaagatcgcacgaccggcgtctttcaaatgtctgccttatcaactcgatggtaggttagcctaccaggaacgggtaacggagaatcagggttcgactccggagagggagcctgagaaacggctgccacatccaaggaaggcagcaggcacgcaaattacccatccggcacggggaggtagtgacgaaaaataacgatgcggtctgtaatcggaatgagtacactttaaatcctttaacgaggatcaattggagggcaagtctggtgccagcagccgcgtaattccagctccaatagcgtatactaaagttgtcggctaaaaagctcgtagttggatttcggtccacctgtcttgaccgggtggtttactttgaaaaattagagtgctctaagcaggcgcctgaataagcatggaataatggaacaggaccttggttctgttttgttggttttggaaaggtaatgattaatagggacggacgggggcattcgtattgcgacgctagaggtgaaattcttggaccgtcgcaagacgaactactgcgaaagcatttgccaagaacgttttcattaatcaagaacgaaagtcagaggttcgaaggcgatcagataccgccctagatctgaccataaacgatgccaaccagcgatccggttactgaccgggcagctccgggaaaccaaagtgtgtgggttccgggggaagtatggttgcaaagctgaaacttaaaggaattgacggaagggcaccaccaggagtggctgcttaatttgactcaacacgggcacctcacccggcccggacaccggaaggattgacagactgaagctctttcttgattcggtgggtggtggtgcatggccgttcttagttggtggagcgatctgtctggttaattccgataacgaacgagactctagcctactaactagcttcttagagggataagcggagccgcatgagattgagcaataacaggtctgtgatgcccttagatgtccggggccgcacgcgcgctacactgaaggcagcgtgccgagaggggtaaccgctaaccttcgtgatagggatcggggcttgaaattatccccgtgaacgaggaattcccagtaagcgcgagtcataagctcgtttgattacgtccctgccctttgtacacacgcccgtcgctactaccgattgaatgatttagtgaggcttcggactga
>Pontonema_vulgare
tggctcatttatttggtttacatggataactgtggtaattctacagctaatacacgcttgattacttaaatcaatcgaaatgatattgaacaatnnnnaacgcacgattggcgtccttcaaatgtctgccttatcaactcgatggtagattagcctaccaggaacgggtaacggagaattagggtttgattccggagagggagcctgagaaatggctaccacatccaaggaaggcagcaggcacgcaaattacccatccggcacggggaggtagtgacgaaaaataacaagctggtctggcattgtaatgggaacaatttaaatcatttatcgaggatctattggagggcaagtctggtgccagcagccgcgtaattccagctccaatagcgtatattaaagttgtcggttaaaaagctagtagttggatctaggtcgtcctgtcttcactgagtggtttaccttgnaaaattgaagtgctcaangcaggcgcctgaacatgcatgggataatagaataggacttcggttctattttgttggtttcggagaagtaatgattaataggaacagacgggggcattcgtattgctgcgttagaggttaaattcttggatcgtagcaagacgaactactgctaaagcatttgccaagaatgttttcattaatcaagaacgaaagttagaggttcgaaggcgatcagataccgccctagttctaaccgtaaacgatgttaactagcgattcggttactggccgagaagccccgggaaacctaagtgttcaaattccgggggaagtatggttgcaaagctgaaacttaaaggaattgannnnnnnncaccaccaggagtggttgcttaatttgactcaacgcgggaaactcacttggtcaggacactgtaaggattgacagattgaagctctttcttgattcggtggatggtggtgcatggccgttcttagttggtggagtgatttgtctggttaattccgataacgaacgagactctatcttgctaactagcttcttagaaggacaggggtaaccccacgagattgagcaataacaggtctgtgatgcccttagatgtccaaggctgcacgcgtgctacactgaagacaacatgcggaggaggggaacctttaaacttcgtgctagagattgggacttgtaattattcccatgaacgaggaattcctagtaagtgcgagtcaacatctcgcctgattacgtccctgccctttgtacacacgcccgtcgctactaccgattggatgtgttagtgaggtttccgactgg
>Priapulus_caudatus
tggctcattaatttagattacttggataactgtggtaattctagagctaatacatgctttattaaccaaaccaatcgtggtgactctggataacgctgatcgcacgaccggcgtctttcaaatgtctgccttatcaactcgatggtagattagcctaccaggaacgggtaacggggaatcagggttcgattccggagagggagcatgagaaacggctaccacatccaaggaaggcagcaggcacgcaaattacccatccggcacggggaggtagtgacgataaataacaatacggtctgtaattggaatgagtacactttaaatcctttaacgaggatctattggagggcaagtctggtgccagcagccgcgtaattccagcttcaatagagtatattaaagttgtcagttaaaaagctcgtagttggatctgggctcatctgtcttgactgagtggtttactttgaaaaattagagtgttcaaagcaggcgcctgaatatgcatggaataatggaataggacctcggttctattttgttggtttcggagaggaaatgattaagaggaacagacgggggcattcgtactgctgcgttagaggtgaaattcttggatcgtagcaagacgaacaacagcgaaagcatttgccaagaatgttttcattaatcaagaacgaaagtcagaggttcgaaggtgatcagataccgccctagttctgaccataaacgatgccaactagcgatctggttactgaccgggcagtaccgggaaaccaaagtctttgggttccgggggaagtatggttgcaaagctgaaacttaaaggaattgacggaagggcaccaccaggagtgnnngcttaatttgactcaacacgggaatctcacccggtccggacactgtaaggattgacagattgaagctctttcttgattcggtgggtggtggtgcatggccgttcttagttggtggagcgatttgtctggttaattccgataacgaacgagactctggcctactaaatagcttcttagagggacaagcggagccgcacgagattgagcaataacaggtctgtgatgcccttagatgtccggggctgcacgcgcgctacactgaaggcagcgtgccggaaggggtaaccgataaccttcgtgctagggatagggaattgcaattattcccttgaacgaggaattcccagtaagcgcgagtcataagctcgtttgatcacgtccctgccctttgtacacacgcccgtcgctactaccgattgaatgatttagtgaggcttcggaccgg
>Ptychodera_flava
tggctcattaattttgattacatggataactgtggtaattctagagctaatacatgctttattagacaagccaatccggcgaattctggataacgcggatcgcacggccggcgtctttcaagtgtctgccctatcaactcgatggtacgttagcctaccaggaacgggtaacggggaatcagggttcgattccggagagggagcctgagaaacggctaccacatccaaggaaggcagcaggcgcgcaaattacccatccgacacggggaggtagtgacgaaaaataacaatacagtctgtaattggaatgagtacactttaaaacctttaacgaggatctattggagggcaagtctggtgccagcagccgcgtaattccagctccaatagcgtatattaaagctgtcagttaaaaagctcgtagttggatcttggtccgcctgtcttagctgagtggtttactttgaaaaattagagtgttcaaagcaggcgcctgaataagcatggaataatggaataggacctcggttctattgcgttggtttcggagaggtaatgattaagagggactgacgggggcatccgtattgcggcgttagaggtgaaattcttagatcgtcgcaagacgaacaactgcgaaagcatttgccaagaatgttttcattaatcaagaacgaaagttagaggttcgaagacgatcagataccgtcctagttctaaccataaacgatgccgactggcgatccggttactgaccgggcagctccgggaaaccaaagtctttgggttccgggggaagtatggttgcaaagctgaaacttaaaggaattgacggaagggcaccaccaggagtggctgcttaatttgactcaacacgggaaactcacccggcccggacacagttaggattgacagattgaagctctttctcgattctgtgggtggtggtgcatggccgttcttagttggtggagcgatttgtctggttaattccgataacgaacgagactctggcttgctaaatagcttcttagagggacaagtggagccacgcgagattgagcaataacaggtctgtgatgcccttagatgtccggggccgcacgcgcgctacactgaaggcagcgggccgccaggggcaaccgataaccttcgtgctagggatagggaattgtaattgttcccttgaacgaggaattcccagtaagcgcgagtcataagctcgcttgattacgtccctgccctttgtacacacgcccgtcgctactaccgattgaatggtttagtgagacttcggatggg
>Pycnophyes_sp.
aggctcattaattttgattacatggataactgtggcaattctagagctaatacatggtttgtcaactaaaccaatcgtggtgaaccatgataacgctgaccgcacgaccggcgtctttcgaatgtctgccttatcaactcgatggtagattagcctaccaggaacgggtaacggggaatcagggtttgattccggagagggagcctgagaaacggctaccacatccaaggaaggcagcaggcacgcaaattacccatccggcacggggaggtagtgacaagaaataacaatacagtctgtaattggaatgagtacactttaaatcctttaacgaggatctattggaggacaagtctggtgccagcacccgcgtaattccagctccaatagcgtatattaatgctgccagttaaaaagctcgtagttggatctgggtccacctgtcttagctgagtggtttactttgaaaaattagagtgttcaaagcaggcgcctgaatatgcatggaataatggaacaagacctcggttctattttgttggttccggagaggtaatgattaagagggactgctgggggcatccgtattgctgcgttagaggtgaaattcttggatcgcagcaagacgaactactgcgaaagcatttgccaaaaatgttttcattagccaagaacgaaagtcggaggttcgaaggcgatcagataccgccctagttccgaccataaacgatgccgactgacaatccggttattgaccgggcagccccgggaaaccaaagtctatgggttccggggggagtatggttgcaaagctgaaacttaaaggaattgacggaagggcaccaccaggagtggctgcttaatttgactcaacacgggaacctcaccgggtccggacactgtaaggattgacagattgaagctctttcttgattcagtggttggtggtgcatggccgttcttagttggtggagtgatttgtctggttaattccgataacgaacgagactctggcctactaaatagcttcttaggggaacaagcagagctgcacgaaatagagcaataacaggtctgtgatgcccttagatgtcccgggccgcacgcgcgctacactgaaggcagcgtgccggaaggggtaacccataatcttcgtgctagggactggcgcttgcaattgtcgccatgaacgaggaattcccagtaagcgcgagtcataagctcgtttgattacgtccctgccctttgtacacacgcccgtcgctactacagattgaatgatttagtgaggctttggactgg
>Richtersius_coronifer
tggctcattaatttagattacacggataactgtggtaattctagagctaatacgtgcgttattaaacagaccaatcctggtgactctgaataacgcggagcgcatgaccggcgtctttcaagtgtctgacttatcagcttgttgttaggttatcctaacaggtacgggtaacggggtatcagggttcgattccggagagggagcctgagaaanggctaccacatctaaggaaggcagcaggcgcgcaaattacccatccggcacggggaggtagtgacgaaaaataacgatgcgactagtaatcggaatgggtacactttaaatcctttaacgaggatctattggagggcaagtctggtgccagcagccgcgtaattccagctccaatagcgtatattaaagttgccggttaaaaagctcgtagttggatctgggtatggctgtcttcactgggtggtttactttgaaaaattagagtgctcaaagcaggcccttgcatatgcatggaataatggaataggacctcggttctattttgttggtttcggagaggtaatgattaataggaacagacgggggcattcgtattgcggcgttagaggtgaaattcttggatcgtcgcaagacgaactactgcgaaagcatttgccaagaatgttttcattaatcaagaacgaaagttagaggttcgaaggcgatcagataccgccctagttctaaccataaacgatgccaaccagcgatccggtttttgaccgggcagctccgggaaaccaaagtgcttaggttccgggggaagtatggttgcaaagctgaaacttaaaggaattgacggaagggcaccaccaggagtggctgcttaatttgactcaacacgggaaacttacccggcccggacactgtaaggattgacagattgaagctctttcttgattccgtgggtggtggagcatggccgttcttagttggtggagcgatttgtctggttaattccgataacgaacgagactctagcctgctaaatagcttcttagagggacaggcggagtcgcacgagattgagcaataacaggtctgtgatgcccttagatgtccggggccgcacgcgcgctacactgaaggcagcgtgccggaagggggaaccgataaacttcgtgattgggattgagctttgtaattacgctcagtaacgaggaattcccagtaagcgcgagtcataagctcgcttgattacgtccctgccctttgtacacacgcccgtcgctactaccgattgaatgatttagtgaggcttcggactgg
>Scutigera_coleoptrata
tggctcattaatttagattacttggataactgtggtaattctagagctaatacatgctttattaaacagaccaatactggtgactctgaataacgccgatcgcacgaccggcgtctttcaaatgtctgccttatcaactcgacggtaggttagcctaccaggaacgggtaacggggaatcagggttcgattccggagagggaacctgagaaacggctaccacatccaaggaaggcagcaggcacgcaaattacccatccggcacggggaggtagtgacgaaaaataacaatgcggtctgtaattggaatgagtacactttaaatcctttaacgaggacctattggagggcaagtctggtgccagcagccgcgtaattccagctccaatagcgtatattaaagttgtcggttaaaaagctcgtagttggatctcggtccgcctgtcttcactgagtggtttactttgacaaattagagtgctccaagcaggcgcccgcataagcatggaataatggaataggacctcggttctattgcgttggtttcggagaggtaatgattaatagggacaggcgggggcattcgtattgcgacgctagaggtgaaattcttggaccgtcgcaagacgaacaactgcgaaagcatttgccaagaatgttttcattaatcaagaacgaaagttagaggttcgaaggcgatcagataccgccctagttctaaccataaacgatgccaaccagcgatccggttcctgaccgggcagctccgggaaaccaaagtttttgggctccgggggaagtatggttgcaaagctgaaacttaaaggaattgacggaagggcaccaccaggagtggctgcttaattcgactcaacacgggaaactcacccggcccggacactggaaggattgacagattgaagctctttcttgattcggtgggtggtggtgcatggccgttcttagttggtggagcgatttgtctggttaattccgataacgaacaagactcaaacctactaactagcttcttagaggaacaagcggagccgcacgagattgagcaataacaggtctgtgatgcccttagatgtccggggccgcacgcgcgctacactgaaggcagcgtgccggcaggggtaacagctaaccttcgtggtagggatcggggtttgcaattgtccccgtgaacgaggaattcctagtaagcgcgagtcataagctcgcttgactacgtccctgccctttgtacacacgcccgtcgctactaccgattgaatgatttagtgaggcttcggactgg
>Siro_rubens
tggctcattaatttagattacttggataactgtggcaattctagagctaatatatgctttattaaccagaccaatcgcggcgactctggataacgctgatcgcacgatcggcgtctttcaagtgtctgccttatcaactcgatggtaggttagcctaccaggaacgggtaacggggaatcagngttcgattccggagagggagnntnagaaacggctaccacatccaaggaaggcagcaggcgcgcaaattacccatccggcacggggaggtagtgacgaaaaataacaatacggtctgtaattggaatgagtacactctaaatcctttaacgaggatctattggagggcaagtctggtgccagcnnccgcgtaattccagctccaatagcgtatattaaagttgtcggttaaaaagctcgtagttggatctcggtccatctgtcttcactgagtggtttactttgaaaaattagagtgctcaaagcaggcgcctgaatatgcatggaataatggaataggacctcggttctattgtgttggtttcggagaggtaatgattaagagggacagacgggggcattcgtattgcgacgctagaggtgaaattcttggaccgtcgcaagacgaactactgcgaaagcatttgccaagaatgttttcattaatcaagaacgaaagttagaggttcgaaggcgatcagataccgccctagttctaaccataaacgatgctaaccagcgatccggtttctgaccgggcagctccgggaaaccaaagtttgtgagttccgggggaagtatggttgcaaagctgaaacttaaaggaattgacggaagggcaccaccaggagtggctgcttaatttgactcaacacgggaaacttacccggcccggacaccggaaggattgacagattaaagctctttcttgattcggtgggtggtggtgcatggccgttcttagttggtggagcgatttgtctggttaattccgttaacgaacgagactctagcctactaaatagcttcttagagggacaagcggagccgcacgagacagagcaataacaggtctgtgatgcccttagatgtccggggccgcacgcgcgctacactgaaggcagcgtgccggcaggggtaaccgttaaccttcgtgatagggataggggcttgtaattatccccttgaacgaggaattcccagtaagcgcgagtcataagctcgcttgattacgtccctgccctttgtacacacgcccgtcgctactaccgattgaatgatttagtgaggcttcggactgg
>Sminthurus_viridis
tggctcattcatttagattacttggataactgtggtaattctagagctaatacatgctttattaatcaagccaatcgtggtgactctgaataacgctgatcgcatgaccggcgtctttcaagtgtctgccttatcaactcgatggtaggttagcctaccaggaacgggtaacggggaatcagggttcgattccggagagggagcctgagaaacggctaccacatccaaggaaggcagcaggcgcgcaaattacccatccggcacggggaggtagtgacgaaaaataacgatacagtcagtaatcggaatgagtacactttaaatcctttaacgaggatctattggagggcaagtctggtgccagcagccgcgtaattccagctccaatagcgtatattaaagttgtcggttaaaaagctcgtagttggatctcggtgcacctttcttaaccgagtggtttactttgaaaaattggagtgctcaaagcaggcgcctgaacatgcatggaataatggaataggatctcggttctatttcgttggcttcggagaggtaatgattaataggaacagacgggggcattcgtactgcgacgttagaggtgaaattcttggatcgtcgcaagacgaactactgcgaaagcatttgccaagaatgttttcattaatcaagaacgaaagttagaggttcgaaggcgatcagataccgccctagttctaaccataaacgatgccgaccggcgatccggttaatgaccgggcagctccgggaaaccagagtttttgggttccgggggaagtatggttgcaaagctgaaacttaaaggaattgacggaagggcaccaccaggagtggctgcttaatttgactcaacacgggaatctcaccaggcccggacaccggaaggattgacagattgaagctctttcttgattcggtgggtggtggtgcatggccgttcttagttggtggagcgatttgtctggttaattccgataacgaacgagactctgacctattaactagcttcttagagggactggcggagccgcacgagattgagcaataacaggtctgtgatgcccttagatgttctgggctgcacgcgcgctacactgaaggcagcgtgccgaaaggggaaaccgttaaccttcgtgatggggattggggattgcaattatccccatgaacgaggaattcccagtaggcgcgagtcataagcttgctcgattacgtccctgccctttgtacacacgcccgtcgctactaccgatcgagtgatttagtgaggcttcggactgg
>Spirinia_elongata
tggctcattcatttggattacttggataactgtggtaattctagagctaatacatgttttattaaccagaccaatcatggtgactctgaataacgctgatcacataactggtgtctttcaagtgtctgccctatcaactcgatggtagtttagcctaccaggaacgggtgacggagaatgagggttcgactccggagagggagcctgagaaatggctaccacatccaaggaaggcagcaggcgcgcaaattacccattcagtacgaggaggtagtgacgaaaaataacaaggtggtctatcattggaatgggtacaatttaaaccctttaacgaggatctattggagggcaagtctggtgccagcagccgcgtaattccagctccaatagcatatgccaatgttgtctgttaaaaagctcgtagttgaattatggtcagtctttctttattgggtgatttactttgaaaaattagagtgctcaaaacaggtgcctgtatatgcatggaataatggaataggatctctgttctattttgttggtttaggagagataatgattaacagggacagacgggggcatttgtattgtggcgttagaggtgaaattcttggatcgctgcaagacagacaattgcgaaagcatttgccaagaatgttttcattaatcaagaacgaaagttagaggttcgaaggcgatcagataccgccctagttctaaccgtaaacgatgcaaactagcgatccggttattgaccggggagctcccggaaacgaaagtctatatgttccgggggaaatatgattgcaaaattgaaacttaaaggaattgacggaagggcaccaccaggagtggctgcttaatttgactcaacacgggaaactcacccggcccggacaccgttgggattgacagattgaagctctttcttgattcggtgggtggtggtgcatggccgttcttagttggtggagcgatttgtctggttaattccgataacgaacgagactccgacctgctaaatagcttcttagagggactagcggaaccgcacgagatggagcaataacaggtctgtgatgcccttagatgtccggggctgcacgcgcgctacaatgaaagcagcgtgccgaagggggtaaccaataaaattcgtgactgggatcgggaattgcaattattcccttgaacgaggaattcctagtaagtgtgggtcatcagctcgcctgattacgtccctgccctttgtacacacgcccgtcgctgcccgggactgaaccgtttcgagaagacagggactgg
>Squilla_empusa
tggctcattaatttggatcacctggataactgtggtaattctagagctaatacatgctttattaatcaaaccaatcgtggtgaatctgaataacgctgagcgcacggccggcgtctttcaagtgtctgccttatcagctcgattgtaggttagcctacaaggaacgggtaacggggaatcagggttcgattccggagagggagcctgagaaacggctaccacatctaaggaaggcagcaggcacgcaaattacccatccggctcggggaggtagtgacgaaaaataacgatgcgatctgcaatcggaatgagtacactttaaatcctttaacgaggatctattggagggcaagtctggtgccagcagccgcgtaattccagctccaatagcgtatattaaagttgtcggttaaaaagctcgtagttggatctcggttcgcctgtcttcatcgagtggtttactttgaaaaattagagtgctcaaagcaggcgcctgaatatgcatggaataatggaataggacctcggttctattttgttggtttcggagaggtaatgattaatagggacagacgggggcattcgtattgcgacgttagaggtgaaattcttggatcgtcgcaagacgaactactgcgaaagcatttgccaagaatgttttcattaatcaagaacgaaagttagaggttcgaaggcgatcagataccgccctagttctaaccataaacgatgctgactagcgatccggttattgaccgggcagctccgggaaaccaaagtctttgagttccgggggaagtatggttgcaaagctgaaacttaaaggaattgacggaagggcaccaccaggagtggctgcttaatttgactcaacacgggaacctcaccaggcccggacaccggaaggattgacagattgaagctctttcttgattcggtgggtggtggtgcatggccgttcttagttggtggagcgatttgtctggttaattccgataacgaacgagactctagcctgctaactagcttcttagagggataagcggagccgcacgagattgagcaataacaggtctgtgatgcccttagatgttctgggccgcacgcgcgctacactgaaggcagcgtgccgagaggggtaaccgttaaacttcgtgatagggattggggcttgaaattgtccccatgaacgaggaattcccagtaagcgcaagtcatcagcttgcttgattacgtccctgccctttgtacacacgcccgtcgctactaccgattgaatgatttagtgaggcttcggactgg
>Stylochus_zebra
tggctcattaatttggattacatggataactgtgggaattctagagctaatacatgctttattaatcaaaccaaccttgatgactctggataaagcagatcgcatggccggcgtctttcaaatgtctgccctatcaacacgttggtaggttagcctaccaggaacgggtaacggggaatcagggttcgattccggagagggagcatgagaaacggctaccagaactacggtttgcagcaggcgcgcaaattacccatccggcacggggaggtagtgacgaaaaataacaatacggtttgtaattggaatgagtacaccttaaaaccattaacgagtaccaattggagggcaagtctggtgccagcagccgcgtaattccagctccaatagcgtatattaaagttgtcagttaaaaagctcgtagttggatctgaggttggctgtcttaactgagtggtttactttgaaaaattggagtgctcaaatcaggcgcctgaacatgcatggaataatggaaaaggacttcggttctattttgttggtttcggagaagtaatgattaagagggacagacgggggcattcgtattgcggtgggagaggtgaaattcttggatcatcgcaagacgccctacagcgaaagcatttgccaagaatgtttccattaatcaagaacgaaagtcagaggttcgaagacgatcagataccgtcctagttctgaccataaacgatgccaactggcaatccgattgcagatcgggcagctccgggaaaccaaagtctttgggttccgggggaagtatggttgcaaagctgaaacttaaaggaattgacggaaaggcaccacaaggagtggctgcttaatttgactcaacacgggaaactcacccggcccggacactgtgaggattgacagattgaagctctttcttgattcggtgggtggtggtgcatggccgttcttagttggtggagcgatttgtctggttaattccgataacgaacgagactctagcctactaaatagcttcttagggggacaagtggagccatacgaaattgagcaataacaggtctgtgatgcccttagatgtccggggccgcacgcgcgctacactgaatataacgagccgaaaggggcaactgttaaacttcgtgacagggatcggggcttgtaattatccccgtgaacgaggaattcctagtaagcgcaagtcataaacttgcttgattacgtccctgccttttgtacacacgcccgtcgctactaccgattgaatggtttagcaaggcttcggattgg
>Testechiniscus_spitsbergensis
cttctttttaattctgacaacatggataactgtggtaattctagagctaatacatgctttattattcaaaccaatcgtggtgagactgagtaacgcaaatcgtatgctcgacgtcagtcaagcaactgccttatcagcttgttgttaggttagcctaacaggaacgggtaacgaacgatcggggtcggatatcggagagggagcttgagaaacggctaccacttccaaggaaggcagcaggcgcgcaaattacccattcggcatgaggaggtagcaataaaatgtatcgatgcggcatgtaatcggaatgagtacactttaaatcctataacaaggacctattggagggcaagtctggtgccagcagccgcgtaattccagctccaatagcgtatattaatgctgccggttaaaaagctcgtagtcggatctggcttcggctgtcttcattgagtggtttactttgaaaaattggagtgctcaaagcaagcgcttgaacatgcatggaataatgaaatagggcctcggttctattttgttggtttaagagaggtaatgattaagagggacagacggggacgtttgtattgcgacgttagaggtgaaattcttggatcgtcgcaagacacactaatgcgaaagcattcgtctagaatgttttcattgatcaagaacgaaagttagaggttcgaaggcgatcagataccgccctagttctaaccataaacgatgccaaccagcgatccggttttcgaccgggcagctccgggaaaccaaagtgttcgggttccgggggaagtatggttgcaaagctgaaacttaaaggaattgacggaagggcaccaccaggagtggctgcttaatttgactcaacacgggaaacttacccggccaggacactgtaaggattgacagattgaagctctttcttgattcggtggatggtggtgcatggccgttcttagttggtggattgatttgtctggttaattccgataacgaacgagactctaacctactaaatagcttcttagagggacaggcggagccgcacgagattgagcaataacaggtctgtgatgcccttagatgtccggggccgcacgcgcgctacactgaatccagcgtgtcgtaaggggtaaccgctaaacttcgtgattgggatcgagctttgtaattacgctcgtcaacgaggaattcccagtaagcgcgagtcatcagcttgcctgattacgtccctgccctttgtacacacgcccgtcgctactaccgattggatgatctagtgaggctttggattgg
>Theristus_agilis
tagctcattcatttggattacttggataactgtggtaattctagagctaatacacgctttattaagcaaaccaatcgtggtgactctgaataacgcagatcgcatcaccggcgtctttcaagtgtctgccttatcaactcgatggtagtttagcctaccaggaacgggtaacggagaataagggttcgactccgragagggagcctgagaaacggctaccacttctaaggaaggcagcaggcgcgcaaattacccattcggcacgaggaggtagtgacgaaaaataacgagacggtcagtcatcggaatgagaacaatccaaaccctttaacgaggacctagcggagggcaagtctggtgccagcagccgcgtaattccagctccgccagtgtatatctatgctgccggttaaaaagctcgtagttggatctgggtccgcctgccttcaccgggtggtttactttgaaaaattagagtgcttaaaacaagcgcttgaatatgcatggaataatagaataggaccttggttctattttgttggtttcggagaggtaaggattaagagggacagacgggggcattcgtattgcgacgttagaggtgaaattcttggatcgtcgyaagacggyctactgcgaaagcatttgccaagaatgttttcattaatcaagaacgaaagttagaggttcgaaggcgatcagataccgccctagttctaaccgtaaacgatgccaactagcgatccagttaatgactggggagctcccggaaacgaaagtctatgggttccgggggaagtatggttgcaaagctgaaacttaaaggaattgacggaagggcaccaccaggagtggctgcttaatttgactcaacacgggaaactcacccggcccggacaccgtaaggattgacagattgaagctctttcttgattcggtgggtggtggtgcatggccgttcttagttggtggagcgatttgtctggtttattccgataacgaacgaggctccaacctactaactagcttcttagagggacaagcggagccgcatgagaaggagcaataacaggtctgtgatgcccttagatgtccggggctgcacgcgcgctacactgaaggcagcgtgttgacataggtaaccaataaaattcgtgatagggatcgggacttgcaaatggtcccttgaacgaggaattcccagtaagtgcgggtcataagctcgcttgattacgtccctgccctttgtacacacgcccgtcgctgcccggaactgagcagtttcgagaagctggggatcgc
>Trichinella_spiralis
tggctcattcatttagaaatcatggataactgtggtaattctagagctaatacacgctttattaaacaaaccgaacgtggtgaatctgaataactctgatcgcatgaccggcgactttcaagtgtctgccttatcaactcgatggtagcctagactaccaggaacgggtaacggagaatcagggttcgactccggagagggagcctgagaaacggctaccacatccaaggaaggcagcaggcgcgcaaattacccatccagcttggggaggtagtgacgaaaaataacgagacgatcggttatcgaaatgagtacgctttacacacgctaacgagtagcaattggagggcaagtctggtgccagcagccgcgtaattccagctccaatagcgtatattaaagttgccggttaaaacgctcgtagttgaattgtgtcccccttgtcttcattgagtgttttactttgaaaaattagagtgctcaaagcaggtgcctgaatatgcatggaataatagaatacgatctcggttctattttgttggtttcgaagagataatgattgaaaggaacagacgggggcattcgtattgctgcgttagaggtgaaattcttggatcgcagcaagatgaacaattgcgaaagcatttgccaagaatgttttcattaatcaagaacgaaagttagaggttcgaaggcgatcagataccgccctagttctaacggtaaactatgccaaccagcgattcggttcatgaccgagcagctccgggaaaccaaagtgtttcggttccgggggaagtatggttgcaaagctgaaacttaaaggaattgacggaagggcaccaccaggagtggatgcttaatttgactcaacacgggaaactcacccggcccggacactggaaggattgacagattgaagctctttcttgattcagtgggtagtggtgcatggccgttcttagttggtggagcgatttgtctggttaattccgataacgaacgagactctaccctattaaatagcttcttagagggactggcaaagctgcacgaaaaagagcaataacaggtctgtgatgcccttcgatgtccggggctgcacgcgcgctacaatgaaagcaacgtgctgaaaatggcaacgaataaacttcttgaatggaatagggaattgcaattgttcccttgaacgaggaattcccagtaagcgtgagtcattagctcgcttgattacgtccctgccctttgtacacacgcccgtcgctactaccgattggatgatttagtgagggttttgactgg
>Triops_longicaudatus
tggctcaataatttagattacttggataactgtggtaattctagagctaatacatgctttattaatcaaaccaatcgtggtgactctggataacgcagatcgcatgaccggcgtctttcaaatgtctgccttatcaactcgatggtaggttagcctacaaggaacgggtaacggggaatcagggttcgattccggagagggagcctgagaaacggctaccacatccaaggaaggcagcaggcgcgcaaattacccatccggcacggggaggtagtgacgaaaaataacgatacggtctgtgattggaatgagtacactttaaatcctttaacgaggacccattggagggcaagtctggtgccagcagccgcgtaactccagctccaatagcgtatattaaagttgtcggttaaaaagctcgtagttggattccggtaccgctgtcttaactgagtggttcactttgacaaattagagtgctcaaagcaggtgcctgaataagcatggaatgatggaataggacctcggtcttattttgttggtttctgggaggtaatggttaatagagacagacgggggcattcgtactgcgacgctagaggtgaaattcttggaccgtcgcaagacgaacaactgcgaaagcatttgccaagaatgttttcattaatcaagaacgaaagttagaggttcgaaggcgatcagataccgccctagttctaaccataaacgatgccaactagcgatccggttactgaccgggcagctccgggaaaccaaagtttttgggttccgggggaagtatggttgcaaagctgaaacttaaaggaattgacggaagggcaccaccaggagtggctgcttaatttgactcaacacgggaacctcaccaggcccggacactggaaggattgacagattgaagctctttcttgattcggtgggtggtggtgcatggccgttcttagttggtggagcgatttgtctggttaattccgataacgaacgagactctagcctgctaaatagcttcttagagggacaagcggagccgcatgacaaagagcaataacaggtctgtgatgcccttagatgtcctgggccgcacgcgcgctacactgaaggcagcgtgccgagaggggtaaccgctaaccttcgtggttgggattggggactgcaatgatccccatgaaccaggaatccctagtaggcgcaagtcactagcttgctcgattacgtccctgccctttgtacacacgcccgtcgctactaccgattgaatgatttagtgaggcttcggacgga
>Tubiluchus_corallicola
tggctcattaatttagattatttggataactgtggtaattctagagctaatacatgctttattaaacaaaccttccgtggtgactctggataacgctgatcgcaagacctgcgtctttcaaatgtctgccttatcaactcgatggtagattagcctaccaggaacgggtaacggggaatcagggttcgattccggagagggagcatgagaaacggctaccacatccaaggaaggcagcaggcacgcaaattacccatccgacacggggaggtagtgacgataaataacaatacggtcagtaattggaatgagtacactttaaatcctatgacgaggatccattggagggcaagtctggtgccagcagccgcgtaattccagctccaatagcgtatattaaagttgtcagttaaaaagctcgtagttggatctgggtccacctgtcttaaatgagtggtttactttgaaaaattagagtgttcaaagcaggcgcctgaatatgcatggaataatggaataggacctcggttctattttgttggtttcagagaggtaatgattaagagggacagacgggggcattcgtactgctgcgttagaggtgaaattcttggatcgtagcaagacgaacaacagcgaaagcatttgccaagaatgttttcattaatcaagaacgaaagtcagaggttcgaaggtgatcagataccgccctagttctgaccgtaaacgatgccaactagcgatccggttactgaccgggcagctccgggaaaccaaagtttctggattccgggggaagtatggttgcaaagctgaaacttaaaggaattgacggaagggcaccaccaggagtggctgcttaatttgactcaacacgggaatctcacccggtccggacactgtaaggattgacagattgaagctctttcttgattcagtgggtggtggtgcatggccgttcttagttggtggagcgatttgtctggttaattccgataacgaacgagactctggcctactaaatagcttcttagagggacaagcggagccgcacgagattgagcaataacaggtctgtgatgcccttagatgtccggggctgcacgcgcgctacactgaaggcagcgtgccggaaggggtaaccgataaccttcgtgctagggatagggaattgcaattattcccttgaacgaggaattcccagtaagcgcgagtcataagctcgtttgattacgtccctgccctttgtacacacgcccgtcgctactaccgattgaatgatttagtgaggcttcggaccgg
>Urechis_caupo
tggctcattaatttagattacttggataactgtggtaattctagagctaatacatgatttattaaccaaaccaatggtggtgactctgaataacgctgatcgcatggccggcgtctttcaaatgtctgccctatcaactcgatggtacgtgagcctaccaggaacgggtaacggggaatcagggtttgattccggagagggagcatgagaaacggctaccacatccaaggaaggcagcaggcgcgcaaattacccatctggaacggggaggtagtgacgaaaaataacaatacggtctgtaattggaatgagtacactttaaatcctttaacgaggatccattggagggcaagtctggtgccagcagccgcgtaattccagctccaatagcgtatattaaagttgtcagttaaaaagctcgtagttggatctcggttcgcctgtcttgactgagtggtttactttgaaaaattagagtgttcaaagcaggcgcctgaatatgcatggaataatggaagaggacctcggttctattttgttggtttcggagaggtaatgattaagagggactgacgggggcattcgtattacggtgttagaggtgaaattcttggatcatcgtaagacgaactactgcgaaagcatttgccaagaatgttttcattagtcaagaacgaaagtcggaggttcgaagacgatcagataccgtcgtagttccgaccataaacgatgccaactagcgatccggttgttgaccgggcagctccgggaaaccaaagtctttgggttccgggggaagtatggttgcaaagctgaaacttaaaggaattgacggaagggcaccaccaggagtggctgcttaatttgactcaacacgggaaactcacccggcccggacactgtaaggattgacagattgaagctctttcttgattcggtgggtggtggtgcatggccgttcttagttggtggagcgatttgtctggttaattccgataacgaacgagactctagcctattaaatagcttcttagagggacaagtgtagacacacgagattgagcaataacaggtctgtgatgcccttagatgtttggggccgcacgcgcgctacactgaagacagcgtgctgtaaggggtaaccgttaaccttcgtgctagggattggggcttgtaattgtccccatgaacgaggaattcccagtaagcacgagtcatcagctcgtttgattacgtccctgccctttgtacacacgcccgtcgctactaccgattgaatggtttagtgagatctcggatcgg
>Vespula_pensylvanica
tggctcattaatttagattacttggataactgtggtaattctagagctaatacatgctttattaatcaaaccaatcgtgatgactctgaataacgctgatcgcacgaccggcgtctttcaaatgtctgccttatcaactcgatggtaggttcgcctaccaggaacgggtaacggggaatcagggttcgattccggagagggagcctgagaaacggctaccacatccaaggaaggcagcaggcgcgcaaattacccatccggcacggggaggtagtgacgaaaaataacgatacggtcagtaatcggaatgagtacactttaaatcctttaacgaggatccattggagggcaagtctggtgccagcagccgcgtaattccagctccaatagcgtatattaaagttgtcggttaaaaagctcgtagttgaatctgggttcacctgtcttcactgagtggtttactttgacaaattagagtgcttaaagcaggcgcctgaatatgcatggaataatggaataggacctcggttctattttgttggtttcggagaggtaatgattaatagggacagatgggggcattcgtattgcgacgttagaggtgaaattcttggatcgtcgcaagacggacagaagcgaaagcatttgccaaaaatgttttcattaatcaagaacgaaagttagaggttcgaaggcgatcagataccgccctagttctaaccataaacgatgccagctagcgatccggttcctgaccgggcagctccgggaaaccaaagcttttgggttccgggggaagtatggttgcaaagctgaaacttaaaggaattgacggaagggcaccaccaggagtggctgcttaatttgactcaacacgggaacctcaccaggcccggacaccggaaggattgacagattgaagctctttcttgattcggtgggtggtggtgcatggccgttcttagttggtggagcgatttgtctggttaattccgataacgaacgagactctagcctgctaaatagcttcttagagggacaggcggagccgcacgagattgagcaataacaggtctgtgatgcccttagatgttctgggccgcacgcgcgctacactgaaggcaacgtgccgaaaggggtaaccgctaaccttcgtgctagggattggggcttgcaattatccccatgaacgaggaattcccagtaagcgcgagtcataagctcgcttgattacgtccctgccctttgtacacacgcccgtcgctactaccgattgaatgatttagtgaggcttcggactgg
>Xiphinema_rivesi
tagctcattcatttagaatactcggataactgtggcaattctagagctaatacgtgctttattaaataaaccaatcgtggtgaatctgaataacgccgatcgcacgaccggcgtctttcaagtgtctgccttatccactcgatgstaggttagcctaccaggaacgggtaacggagaataagggttcgactccggagagggagcctgagaaacggctaccacatccaaggaaggcagcaggcgcgcaaattacccatccagaacggagaggtagtgacgaaaaataacgagacagtctgtcatcggaatgggtacaatttaaatcctttaacgaggatctattggagggcaagtctggtgccagcagccgcgtaattccagctccaatagcgtatattaaagttgtcggttaaaacgctcgtagttggatctgggtccccctgtcttaaccgagtggtttactttgaaaaattagagtgcttaaagcaggcgcctgaatatgcatggaataatggaataggacctcggttctattttgttggtttcggagaggtaatgattaagaggaacagacgggggcattcgtattccggcgctagaggtgaaattcttggaccgccggaagacggacgactgcgaaagcatttgccaagaatgttttcattaatcaagaacgaaagttagaggttcgaaggcgatcagataccgccctagttctaaccgtaaacgatgacaaccagcgattaggttaatgacctagcagctccgggaaaccaaagtttttcgtttccgggggaagtatggttgcaaagctgaaacttaaaggaattgacggaagggcaccaccaggagtggctgcttaatttgactcaacacgggaaactcacccggcccggacaccgtaaggattgacagactgaagctctttcttaattcggtgggtggtggtgcatggccgttcttagttggtggagcgatttgtctggttaattccgataacgaacgagactctggcctattaaatagcttcttagagggacaaacggagccgcgtgaaatagagcaataacaggtctgtgatgcccttagatgtccggggctgcacgcgcgctacactgaaagcagtatgccggaaggggtaaccgagaaatttcgtgcttgggatagggaattgcaattattcccttaaacgaggaattcccagtaaatgcgggtcataagctcgcttgattacgtccctgccctttgtacacacgcccgtcgctactaccgattggatgacttagtgaggcttaggaccga
>Zootermopsis_angusticollis
tggctcattaatttagattacttggataactgtggtaattctagagctaatacatgctttattaatcaaaccaatcgtggtgactctgaataaagcggatcgcacgaccggcgtctttcaaatgtctgccttatcaactcgatggtaggctcgcctaccaggaacgggtaacggggaatcagggttcgattccggagagggagcctgagaaacggctaccacatccaaggaaggcagcaggcgcgcaaattacccatccggcacggggaggtagtgacgaaaaataacgatacggtcagtaatcggaatgagtacactctaaagactttaacgagtatccattggagggcaagtctggtgccagcagccgcgtaattccagctccaatagcgtatattaaagctgtcggttaaaaagctcgtagtcggacttgggttcacctgtcttgaccgagtgttttactttgacaaattagagtgcttaaagcaggcgcctgaatatgcatggaataatggaataggacctcggttctattttgttggtttcggagaggtaatgatcaaaagggacagacgggggcattcgtattgcgacgttagaggtgaaattcttggatcgtcgcaagacggacagaagcgaaagcatttgccaagaatgttttctctgatcaagaacgaaagttagaggttcgaaggcgatcagataccgccctagttctaaccataaacgatgccagccagcaatccggttcctgaccgggcggctccgggaaaccaaagcttttgggttccgggggaagtatggttgcaaagctgaaacttaaaggaattgacggaagggcaccaccaggagtggctgcttaatttgactcaacacgggaacctcaccaggcccagacaccgggaggattgacagattgaagctctttcttgattcggtgggtggtggtgcatggccgttcttagttggtggagcgatttgtctggttaattccgataacgaacgagactctagcctgctaaatagcttcttagagggacaggcggagccgcacgagattgagcaataacaggtctgtgatgcccttagatgttctgggccgcacgcgcgctacactgaaggcagcgtgccgaaaggggtaaccgctaaccttcgtgctagggattggggcttgcaattgtccccatgaacgaggaattcccagtaagcgcgagtcataagctcgcttgattacgtccctgccctttgtacacacgcccgtcgctactaccgattgaatgatttagtgaggcttcggaccgg
